# Supplementary material for: Failure of endocytic flux in Donnai-Barrow syndrome caused by LRP2 p.C1400R
Source: JCI Insight. 2026 Apr 23;11(12):e199341. doi: 10.1172/jci.insight.199341 (PMC13313491; doi:10.1172/jci.insight.199341)
Supplement: Supporting data values [file jciinsight-11-199341-s098.xlsx]

## Sheet: Fig 1 DBS urinary proteome
log 2 Experiment_Control	Experiment/Control fold chage	Protein IDs	Protein names	Gene names	Peptides	Sequence coverage [%]	Mol. weight [kDa]	Score	Intensity	MS/MS count	Intensity Control 1	Intensity Control 2	Intensity Control 3	Intensity Control 4	Intensity Control 5	Intensity Control 6	Intensity Control 7	Intensity Control 8	Intensity Experiment 1	Intensity Experiment 2	Intensity Experiment 3	Intensity Experiment 4	Intensity Experiment 5	Intensity Experiment 6	Intensity Experiment 7	Intensity Experiment 8	Intensity Experiment 9	p-value	q-value	Significant (FDR<0.01)	Fisher q-value	Enrichment (Fisher)
6.83102	113.852	B9A064;P0CG04	Immunoglobulin lambda-like polypeptide 5;Ig lambda-1 chain C regions	IGLL5;IGLC1	9	46.7	23.063	23.425	19679000000	243		24.1375	23.4437			23.848	24.3205		31.1393	29.4705	31.4327	30.6241	31.0728	30.1263	31.0188	30.4087	31.2218	9.10886e-10	2.03128e-07	TRUE	0.0816993	None
10.5556	1505.06	P01034	Cystatin-C	CST3	14	67.1	15.799	300.89	394130000000	699	24.1279	23.3677	23.9921	25.3406		26.3442	25.7803	23.7853	35.7506	34.9632	35.67	34.9914	35.5418	33.9968	35.3469	34.7882	35.4635	1.151e-08	1.28337e-06	TRUE	0.618073	None
5.30721	39.5941	P07858;B4DMY4;F5H2P9	Cathepsin B;Cathepsin B light chain;Cathepsin B heavy chain	CTSB	11	38.9	37.821	76.424	5240900000	61	22.8121				23.7694	23.3756	23.482		27.4375	27.7784	29.1956	28.7308	30.2583	27.4432	29.0355	28.3341	28.6259	2.16898e-08	1.61227e-06	TRUE	0.0816993	None
8.703	416.739	P00747	Plasminogen;Plasmin heavy chain A;Activation peptide;Angiostatin;Plasmin heavy chain A, short form;Plasmin light chain B	PLG	42	59	90.568	323.31	27800000000	299			22.2463			22.2105			32.5519	30.5886	31.7752	30.5647	31.8975	28.5875	31.0233	28.6796	31.7833	7.61631e-08	4.24609e-06	TRUE	0.0112347	None
3.7425	13.3845	B4DPP8;P01042-2;P01042;C9JEX1	Kininogen-1;Kininogen-1 heavy chain;T-kinin;Bradykinin;Lysyl-bradykinin;Kininogen-1 light chain;Low molecular weight growth-promoting factor	KNG1	37	61.7	46.496	323.31	158450000000	546	29.427	30.7854	29.3261	29.188	30.201	30.7318	31.1078	29.135	33.9335	34.0344	33.7885	33.9516	34.4365	32.3807	34.143	32.2438	33.2026	1.76211e-07	7.859e-06	TRUE	1	None
7.17502	144.509	P25311;C9JEV0	Zinc-alpha-2-glycoprotein	AZGP1	24	63.8	34.258	323.31	277440000000	657	25.0208	27.9189	28.6565	26.5602	28.0495	29.1957	28.9994	26.4356	35.0918	33.4763	34.6677	34.6848	35.3781	34.7234	34.3004	33.562	34.8319	4.18027e-07	1.55367e-05	TRUE	1	None
10.3124	1271.53	P02749	Beta-2-glycoprotein 1	APOH	26	75.7	38.298	323.31	500550000000	708	24.8251	28.2262	21.7133	24.1212	28.3935	24.4898	25.8083	22.8405	32.5962	35.0727	36.2072	36.0489	36.1128	35.0242	36.2797	35.2094	34.2244	6.23402e-07	1.98598e-05	TRUE	1	None
7.24799	152.007	F8VX64;F5GXS0;Q6U2E9;A2BHY4	Complement C4-B;Complement C4 beta chain;Complement C4-B alpha chain;C4a anaphylatoxin;C4b-B;C4d-B;Complement C4 gamma chain	C4B	26	20.1	187.71	323.31	23129000000	199			23.4347			23.3705	24.0635		30.3669	30.1914	31.4818	30.2224	31.7276	30.3554	30.8223	30.1958	30.7898	1.06093e-06	2.6998e-05	TRUE	0.0324806	None
5.1864	36.4135	P01714	Ig lambda chain V-III region SH	IGLV3-19	3	34.3	11.392	22.433	3414700000	33		22.522	22.4101				22.9264		25.8065	27.641	29.6769	28.0589	29.4485	26.4937	28.0919	27.04	26.5481	1.23406e-06	2.6998e-05	TRUE	0.0324806	None
9.74596	858.673	Q5VY30;A6NCP9;P02753	Retinol-binding protein 4;Plasma retinol-binding protein(1-182);Plasma retinol-binding protein(1-181);Plasma retinol-binding protein(1-179);Plasma retinol-binding protein(1-176)	RBP4	17	80.9	22.944	323.31	914940000000	797	23.018	27.4053	27.1894	26.4322	28.9402	27.2317	27.2145	23.5589	36.6498	36.101	36.6082	36.3252	36.8071	35.6942	36.6308	35.5001	36.483	1.33174e-06	2.6998e-05	TRUE	1	None
5.74291	53.5537	P05154;F5H6K7;G3V5Q9;E9PHH2;G3V2M1	Plasma serine protease inhibitor	SERPINA5	16	37.4	45.674	323.31	83279000000	263	26.8476	25.6156	26.998	25.8292	26.3383	28.9034	29.3355	26.173	31.9679	32.3	33.3706	32.8521	33.7943	30.8926	33.8833	29.4145	33.0106	1.24858e-06	2.6998e-05	TRUE	1	None
5.93296	61.0939	P01598	Ig kappa chain V-I region EU	IGKV1-5	2	26.9	11.788	47.382	8752200000	56	21.857	22.7988	24.6218		23.9995	24.7289	23.6358		29.4125	28.4933	30.895	27.645	29.5939	28.5363	28.3933	28.0993	30.3281	1.75001e-06	3.2521e-05	TRUE	0.338469	None
5.32984	40.2199	P01609;P80362;P01607;P01600;P01599	Ig kappa chain V-I region Scw;Ig kappa chain V-I region WAT;Ig kappa chain V-I region Rei;Ig kappa chain V-I region Hau;Ig kappa chain V-I region Gal	IGKV1-17	2	27.8	11.764	47.651	10430000000	77	23.3035	24.5818			25.3682	25.7594	23.2526	23.7355	30.3565	28.999	30.4723	27.6547	29.6476	29.8251	28.3988	29.8169	30.7735	1.95914e-06	3.36068e-05	TRUE	0.338469	None
6.7912	110.753	Q15828	Cystatin-M	CST6	10	69.8	16.511	276.35	103500000000	180	25.2357	26.1397	26.9734	25.3409	30.462	25.9399	26.1884	24.6769	33.7583	31.4432	33.222	32.7775	33.3138	32.6546	34.6149	32.7811	33.0875	2.65735e-06	4.23278e-05	TRUE	1	None
10.1896	1167.84	P02766;E7EW61;F5H868	Transthyretin	TTR	14	73.5	15.887	323.31	174490000000	429			22.5641			23.9761	23.8607		35.111	32.3484	34.8589	33.7512	34.5162	33.2696	32.6682	31.5568	34.5083	4.70166e-06	6.98979e-05	TRUE	0.0324806	None
4.45973	22.0045	P01766;P01763;P01767;P01777	Ig heavy chain V-III region BRO;Ig heavy chain V-III region WEA;Ig heavy chain V-III region BUT;Ig heavy chain V-III region TEI	IGHV3-23	2	25	13.227	51.642	10457000000	52	24.2245	25.3042	25.0827		25.825	26.8032	24.7395		30.0458	28.5276	30.7917	28.9937	30.5762	28.3479	29.1893	27.0214	30.6149	7.70379e-06	0.000101056	TRUE	0.338469	None
7.90502	239.689	G3V3E8;E7EMS2;G3V3D1;P61916;G3V2V8;H0YIZ1;B4DQV7	Epididymal secretory protein E1	NPC2	7	42.5	19.23	70.167	30149000000	153	23.5467				24.3759	23.3124	22.7875		32.3279	30.4865	31.669	31.039	31.7509	31.1649	31.4509	31.1762	31.3639	7.53125e-06	0.000101056	TRUE	0.0816993	None
5.68656	51.5021	P04433	Ig kappa chain V-III region VG	IGKV3-11	4	32.2	12.575	52.162	40032000000	72	23.4619	23.9327	27.7348	25.4099	25.4428	27.1955	28.6289	25.0056	32.5731	31.1729	32.6991	32.0478	32.0956	31.1883	31.266	31.4796	28.0228	9.95819e-06	0.000123371	TRUE	1	None
6.37232	82.8439	Q15113	Procollagen C-endopeptidase enhancer 1	PCOLCE	16	46.8	47.972	145.7	12947000000	116					23.8278		23.2383		30.4538	29.5399	31.4207	30.9204	29.8713	26.8437	29.2439	30.8319	29.7629	1.13537e-05	0.000133257	TRUE	0.0112347	None
5.29263	39.1959	P06312;P06313;P06314;P83593	Ig kappa chain V-IV region;Ig kappa chain V-IV region JI;Ig kappa chain V-IV region B17;Ig kappa chain V-IV region STH	IGKV4-1	4	29.8	13.38	83.005	23175000000	50		25.8558	25.9689		26.2974	27.1243	27.0194	24.3981	31.0354	30.6615	31.6617	30.8605	31.7978	30.1867	31.2785	30.6486	31.1532	1.24332e-05	0.00013863	TRUE	0.338469	None
5.88541	59.1133	Q12805-2;Q12805-4;Q12805-3;Q12805;E9PGL6	EGF-containing fibulin-like extracellular matrix protein 1	EFEMP1	21	52	53.722	323.31	56370000000	437	25.7834	24.8418	27.0216	24.4923	29.8481	26.9313	27.8348	25.3408	32.9742	32.0222	33.003	32.6201	32.5547	31.5042	32.3552	31.0531	32.1237	1.53447e-05	0.000149108	TRUE	1	None
7.80567	223.738	P06396;F8WA45;P06396-2;F5H1A8;P06396-3;F5H8M4	Gelsolin	GSN	43	55	85.696	323.31	283980000000	769			26.4244	24.9292	29.4039	27.2124	27.9897	25.1667	34.0903	33.305	36.1943	34.984	35.111	32.8055	33.9397	32.7108	34.8032	1.47247e-05	0.000149108	TRUE	0.338469	None
6.0417	65.877	P01834	Ig kappa chain C region	IGKC	12	97.2	11.609	323.31	197120000000	713	25.2183	29.0399	28.0626	27.4667	28.2621	29.8783	30.7023	28.1809	34.5496	33.4453	34.5557	34.166	34.4483	33.935	33.9929	34.0109	34.0612	1.53788e-05	0.000149108	TRUE	1	None
6.87522	117.394	E9PHK0;P05452	Tetranectin	CLEC3B	10	68.1	17.794	178.32	19674000000	109		25.3194	23.2097	21.5412	23.5963	23.7283	26.0904		28.8993	30.1115	32.2372	31.4984	31.1432	28.8897	31.2753	30.3481	30.3174	1.86108e-05	0.000172925	TRUE	0.338469	None
8.85111	461.796	P02787	Serotransferrin	TF	58	64.3	77.063	323.31	435010000000	1188	25.273	31.2863	27.768	24.8472	23.4423	29.5136	27.9169	24.2928	35.5466	34.8951	35.5915	35.4947	36.1165	34.7627	35.494	31.5496	34.9887	2.03056e-05	0.000181126	TRUE	1	None
4.51536	22.8696	P02760;B7Z8R6	Protein AMBP;Alpha-1-microglobulin;Inter-alpha-trypsin inhibitor light chain;Trypstatin	AMBP	38	64.5	38.999	323.31	1094700000000	1784	30.1109	32.3117	32.5095	31.1445	34.1381	32.3331	33.659	30.6547	36.883	36.2756	36.6051	36.3857	37.0943	36.3928	37.0214	35.6815	36.4833	2.31068e-05	0.000191365	TRUE	1	None
6.44316	87.0128	P10909-4;P10909;P10909-5;P10909-2;H0YLK8;E7ERK6;E7ETB4;E7ETA7	Clusterin;Clusterin beta chain;Clusterin alpha chain	CLU	17	39.2	48.803	192.34	22254000000	157	23.1337	22.4042	25.9533	23.0172	22.2397	27.7313	27.4208	23.7011	31.5417	30.9395	30.8934	31.2213	32.1724	29.705	31.1875	27.914	31.0528	2.62239e-05	0.000191365	TRUE	1	None
6.11658	69.3863	P01857	Ig gamma-1 chain C region	IGHG1	19	65.2	36.105	323.31	398830000000	926	27.2851	32.3989	29.9824	27.973	28.6019	30.4206	30.4371	26.4955	35.7906	34.419	35.5958	34.9402	35.6101	34.1107	35.0688	33.3991	35.6657	2.53102e-05	0.000191365	TRUE	1	None
5.03833	32.8616	P04207;H7C1X1;P01624	Ig kappa chain V-III region CLL;Ig kappa chain V-III region POM	IGKV3-15	3	24.8	14.275	37.007	44297000000	41	25.7244		28.0347	26.1261		27.5777	28.1857	26.7401	31.9103	31.0497	32.2923	31.9285	32.632	31.8121	31.9913	31.6176	31.8458	2.74605e-05	0.000191365	TRUE	0.338469	None
10.209	1183.64	P61626;F8VV32	Lysozyme C;Lysozyme	LYZ	15	68.9	16.537	287.39	109920000000	150	23.1863		22.3005	23.5891					33.7833	33.3763	33.5941	33.4215	33.7203	31.4078	33.7712	32.7368	33.3066	2.57265e-05	0.000191365	TRUE	0.0324806	None
5.96623	62.5195	P19652	Alpha-1-acid glycoprotein 2	ORM2	11	54.7	23.602	74.508	21472000000	118	24.7482	25.5045	23.6829		26.7826		24.8987		31.2639	30.3218	30.3189	30.1865	32.423	30.2829	31.309	28.7953	30.776	2.69652e-05	0.000191365	TRUE	0.17256	None
8.61404	391.818	B4E1H2;P05155;B4E1F0;H9KV48;E9PGN7	Plasma protease C1 inhibitor	SERPING1	20	34.6	49.757	307.74	182320000000	513	22.081		25.4383	25.473		27.8345	26.9043	23.4196	34.7525	33.9517	34.0813	33.8792	34.7374	32.7574	33.9835	29.8121	33.9973	2.6748e-05	0.000191365	TRUE	0.338469	None
4.25593	19.1057	G3V5V4;Q96IU6;O43405	Cochlin	COCH	2	9.3	20.371	19.298	1402500000	19	22.2887		23.6443	22.1671	25.9336	23.4238	23.6868	22.6247		26.9915		27.7774		27.1369	28.7498	26.7854	27.5842	3.42249e-05	0.000219722	TRUE	0.725592	None
4.54236	23.3016	P01860	Ig gamma-3 chain C region	IGHG3	16	54.1	41.287	220.08	71084000000	468	27.0663	29.6067	29.1267	26.5498	27.9626	29.3955	29.1425	25.0744	32.495	31.8897	33.6117	31.8049	33.3085	31.2927	33.4136	30.3196	33.1457	3.29987e-05	0.000219722	TRUE	1	None
8.83737	457.418	H9KV70;P80188;P80188-2	Neutrophil gelatinase-associated lipocalin	LCN2	14	64.5	22.902	298.55	102080000000	286	24.3602		23.6022	22.84	26.0179	24.8642			33.4214	32.7448	33.4971	33.0995	33.5529	32.9823	33.9555	32.9091	32.5431	3.44855e-05	0.000219722	TRUE	0.17256	None
7.33287	161.218	P02763	Alpha-1-acid glycoprotein 1	ORM1	12	60.7	23.511	206.08	138680000000	299	27.0969	29.3419	26.5861		26.7351	24.6352	26.3101	22.5349	33.7956	33.2928	32.1336	34.1428	34.7114	32.4423	34.2459	33.2179	33.1861	3.93793e-05	0.000243933	TRUE	0.618073	None
7.39626	168.46	P02671;P02671-2	Fibrinogen alpha chain;Fibrinopeptide A;Fibrinogen alpha chain	FGA	25	41.3	94.972	323.31	56638000000	458		23.5223	25.308			24.5936	25.7582		30.8095	31.7911	33.1673	32.8212	33.0499	31.058	32.5031	31.9553	31.7462	4.08584e-05	0.000246255	TRUE	0.0816993	None
4.82604	28.365	H0Y5A1;F8W7I2;P41222;Q5SQ11	Prostaglandin-H2 D-isomerase	PTGDS	12	49.3	22.836	129.22	288660000000	416	26.4861	31.3382	30.0086	28.5488	31.5587	29.6263	31.547	28.861	35.5067	33.7194	35.0172	35.0392	35.2406	33.4354	34.7225	33.1145	34.4869	4.75943e-05	0.000279303	TRUE	1	None
6.40223	84.5792	P0CG05	Ig lambda-2 chain C regions	IGLC2	9	93.4	11.293	199.89	210520000000	620	23.8297	29.9278	29.4738	27.1598	27.1643	29.7363	29.8221	27.8071	34.5754	33.265	35.0776	34.3436	34.2225	33.8613	33.2658	33.9902	34.599	5.04695e-05	0.000288582	TRUE	1	None
6.52806	92.2875	G3V4U0;Q9UBX5;G3XA98;H0YJ31	Fibulin-5	FBLN5	13	31.8	50.881	183.87	8933900000	99		22.0864	23.8403		22.4038	21.3261	24.8745		31.0167	29.3635	29.6358	29.5244	29.7486	29.2468	29.4839	26.5747	29.5568	5.58575e-05	0.000311405	TRUE	0.17256	None
7.06063	133.494	Q07507	Dermatopontin	DPT	9	51.7	24.005	215.05	48750000000	123			25.3916	23.0437	26.3322	25.0923	27.2377		33.2703	30.915	32.6715	32.2172	32.5712	31.0003	31.4709	28.7344	32.8515	9.29698e-05	0.000505665	TRUE	0.17256	None
5.30107	39.4258	P06310	Ig kappa chain V-II region RPMI 6410	IGKV2-30	4	37.6	14.707	46.026	35912000000	40	23.6907	26.6252	26.8704		26.9974	28.1147	28.6723	25.2785	32.5876	30.6968	32.2355	31.4127	31.9267	30.5216	31.6516	31.245	31.7702	0.000112055	0.00059496	TRUE	0.618073	None
8.37369	331.69	P02751-10;P02751-9;P02751-14;P02751-13;P02751-8;E9PE77;P02751-3;P02751;P02751-7;P02751-15;F8W7G7;P02751-6;P02751-5;E7ERA1;P02751-11;P02751-12;P02751-4	Fibronectin;Anastellin;Ugl-Y1;Ugl-Y2;Ugl-Y3	FN1	52	32.2	239.62	323.31	59059000000	458	23.7029	25.7523	21.0892		26.6558	22.3109	25.4004		32.8537	32.0109	33.1418	33.0077	33.1275	30.5686	32.3931	31.9095	31.973	0.000116181	0.000602519	TRUE	0.338469	None
3.01656	8.09238	P55000	Secreted Ly-6/uPAR-related protein 1	SLURP1	2	37.9	11.186	36.117	2425800000	18		24.5883			25.176		24.2855		28.2728	26.9168	28.3176		28.1128	25.8957	29.1857	27.7548	27.1282	0.000121169	0.000614108	TRUE	0.12842	None
10.5056	1453.75	P02790;Q9BS19	Hemopexin	HPX	30	68.4	51.676	323.31	310830000000	927		28.8661	23.0103	24.1562	21.5983	25.8736	24.1967		34.2328	34.2524	35.097	34.8192	35.4156	34.2844	35.3368	33.7184	34.7131	0.000143399	0.000710621	TRUE	0.338469	None
6.22174	74.6332	P08571;D6RFL4	Monocyte differentiation antigen CD14;Monocyte differentiation antigen CD14, urinary form;Monocyte differentiation antigen CD14, membrane-bound form	CD14	16	60	40.076	323.31	48966000000	333		25.4348	26.7794	23.9475	24.2314	27.2512	28.4167	22.9003	33.302	31.0222	32.3433	31.7024	32.878	30.482	32.1435	25.2099	32.1538	0.000153622	0.000744735	TRUE	0.618073	None
3.71316	13.1152	P02768-1	Human Serum albumin	ALB	95	89.8	69.366	323.31	3270600000000	3429	34.8605	37.3083	34.2356	32.8506	35.1661	34.9563	34.15	32.5539	37.7034	37.3484	38.0192	37.9067	38.8653	37.9085	38.7743	37.2809	37.9214	0.000176504	0.000837455	TRUE	1	None
4.32079	19.9842	P04208;P01700	Ig lambda chain V-I region WAH;Ig lambda chain V-I region HA	IGLV1-47	2	22	11.725	27.034	3628300000	19		24.9127	22.2122		24.3472	24.7365	24.2888		28.4876	27.9641	28.8082	27.5404	29.1609	27.3235		28.5324	29.0514	0.000224608	0.00104349	TRUE	0.465579	None
3.45073	10.9339	P98160	Basement membrane-specific heparan sulfate proteoglycan core protein;Endorepellin;LG3 peptide	HSPG2	41	11.9	468.83	323.31	136080000000	550	28.0053	31.5208	29.1781	29.1954	32.139	30.0953	31.5822	29.1159	34.1762	32.8678	33.9324	33.5573	33.4941	32.3941	33.1972	33.5044	33.6345	0.000245396	0.00109447	TRUE	1	None
2.12238	4.35411	E7EN02;Q96FE7-4;Q96FE7-2;Q96FE7;C9JMK5;D1MEI0	Phosphoinositide-3-kinase-interacting protein 1	PIK3IP1	2	10.8	25.775	14.607	1026500000	15	23.9168	25.1079			24.5627	23.8395	23.9546		27.5582	25.2173	25.2242		27.2186	26.0814	27.2362	26.242	26.4761	0.000244605	0.00109447	TRUE	0.465579	None
7.79308	221.795	P01009;P01009-2;P01009-3	Alpha-1-antitrypsin;Short peptide from AAT	SERPINA1	31	68.4	46.736	323.31	97784000000	381		26.4783	25.1871			27.5743	25.9813	22.5706	32.785	32.1365	33.4319	33.0579	34.4272	31.7757	33.5227	30.166	33.1102	0.000270847	0.00118429	TRUE	0.17256	None
8.7081	418.215	B4E1Z4;E7EVA3;P00751	Complement factor B;Complement factor B Ba fragment;Complement factor B Bb fragment	CFB	29	26.1	140.94	323.31	106660000000	323		23.8008	23.5463		27.556	25.5097	23.4669		33.1225	32.5606	32.6002	33.5863	33.8791	33.1013	33.3445	33.1158	33.8051	0.000306749	0.00129066	TRUE	0.17256	None
3.90664	14.9974	P01833	Polymeric immunoglobulin receptor;Secretory component	PIGR	30	38.7	83.283	310.93	21122000000	255	24.08	27.7987	27.4265	26.7266	26.1656	29.1389	28.6338	24.8953	31.8535	30.088	30.6147	30.6818	31.143	29.4441	31.7594	28.2092	30.9975	0.000305941	0.00129066	TRUE	1	None
5.5422	46.598	P01620	Ig kappa chain V-III region SIE	IGKV3-20	7	71.6	11.775	190.46	129530000000	213	22.7824	27.9096	29.2201	27.135	28.243	29.775	30.9076	28.1233	34.1467	32.8068	34.3354	32.6377	33.9129	32.6274	33.3884	32.8597	33.5066	0.000320517	0.00132362	TRUE	1	None
2.75104	6.73204	Q16270;B4E1N2	Insulin-like growth factor-binding protein 7	IGFBP7	16	58.5	29.13	177.07	16784000000	166	29.1305	28.0176	26.3059	25.8576	29.0337	26.28	27.9713	26.4382	28.9436	30.0153	30.7427	31.428	30.4981	28.8054	31.2072	30.73	28.6608	0.000392303	0.00159061	TRUE	1	None
3.64818	12.5375	O00391-2;O00391	Sulfhydryl oxidase 1	QSOX1	8	17.1	66.86	55.596	1801100000	39			22.5571	23.2088		24.7136	23.8325		28.4966	26.9276	27.6769	27.9946	27.7821		26.884	24.2923	27.6398	0.000431363	0.00168761	TRUE	0.263534	None
10.8067	1791.22	P01008	Antithrombin-III	SERPINC1	31	55	52.602	323.31	117670000000	509		23.8101				22.8516	21.5524		33.5496	33.136	33.7016	33.6703	34.47	31.7778	33.4985	30.8589	33.3375	0.00042976	0.00168761	TRUE	0.0324806	None
7.19524	146.549	P04004	Vitronectin;Vitronectin V65 subunit;Vitronectin V10 subunit;Somatomedin-B	VTN	12	24.7	54.305	115.9	18457000000	182			23.3935		25.1665		24.2255	21.5898	32.1955	30.1535	30.6222	30.9043	30.8076	27.2721	30.792	28.692	30.8477	0.000446095	0.00171516	TRUE	0.0816993	None
5.14248	35.3217	F5H0Q5;P02765;C9JV77	Alpha-2-HS-glycoprotein;Alpha-2-HS-glycoprotein chain A;Alpha-2-HS-glycoprotein chain B	AHSG	17	40.6	46.6	323.31	111150000000	336	26.0269	30.3553	28.7049	25.3549	31.6189	27.9073	29.9302	24.4941	34.0729	33.0816	32.7396	33.5389	34.1412	31.28	33.521	32.3783	32.893	0.000623759	0.0022803	TRUE	1	None
5.33655	40.4075	P59665;P59666	Neutrophil defensin 1;HP 1-56;Neutrophil defensin 2;Neutrophil defensin 3;HP 3-56;Neutrophil defensin 2	DEFA1;DEFA3	5	27.7	10.201	43.658	17813000000	59	22.8509		27.0903	25.1683	25.0522	25.7106			30.7971	29.5449	29.9337	30.2084	31.9326	30.0653	31.5943	30.6039	30.4425	0.000623753	0.0022803	TRUE	0.17256	None
3.56584	11.842	P31025	Lipocalin-1	LCN1	5	28.4	19.25	42.795	2827800000	38			24.7908		24.434	23.9217	22.5306	24.5204	25.9508	27.5804	27.7421	26.025	30.4809	25.279	25.9602	26.8226	28.2185	0.000611081	0.0022803	TRUE	0.17256	None
4.41744	21.3689	G3V5I3;P01011;G3V595;P01011-2	Alpha-1-antichymotrypsin;Alpha-1-antichymotrypsin His-Pro-less	SERPINA3	14	29.7	50.598	122.57	10262000000	119	25.5414	24.504	26.4161	21.6583	27.3037	26.4247	28.3806	23.3805	30.7172	29.8284	28.4192	29.189	31.0438	28.6742	29.838		29.3119	0.000666149	0.00239599	TRUE	1	None
4.24989	19.0258	P01613	Ig kappa chain V-I region Ni	IGKV1D-33	1	14.3	11.745	19.569	2527600000	23			22.7587	21.9245	24.4181	25.476	25.7177	23.3593	28.1082	26.4177	27.1593	27.1727	29.1055	26.9517		28.7971	27.606	0.000797034	0.00282125	TRUE	0.725592	None
3.63167	12.3948	P04217;P04217-2	Alpha-1B-glycoprotein	A1BG	13	36	54.253	111.02	10957000000	101	24.6765	27.0615	25.9573	23.0353	27.4203	25.7657	27.8108		31.063	28.9817	29.8326	29.4721	30.6086	28.2981	29.0428	27.8162	29.913	0.000831284	0.0028965	TRUE	0.618073	None
4.70383	26.0612	P08185	Corticosteroid-binding globulin	SERPINA6	8	23	45.14	51.781	1675000000	29			22.1229			23.3761	21.8481		28.9453	26.9756	26.736	26.9362	28.2543	26.0536	26.4253		26.5695	0.000890726	0.00305587	TRUE	0.12842	None
3.7667	13.6109	Q14574-2;Q14574	Desmocollin-3	DSC3	22	26.5	93.453	178.77	23223000000	119	25.5775	24.6041		27.7791	28.111	28.4947		26.0492	28.1732	30.2094	32.1757	31.3918	31.5715	28.3507	31.804	29.8739	30.0775	0.0010663	0.00360279	TRUE	0.338469	None
3.99487	15.9432	O00187-2;O00187	Mannan-binding lectin serine protease 2;Mannan-binding lectin serine protease 2 A chain;Mannan-binding lectin serine protease 2 B chain	MASP2	8	51.9	20.629	121.84	10760000000	91			25.9891	26.0938		27.3392	26.3907		30.8277	28.0719	30.9512	28.7541	29.7901	30.1589	29.6415		26.3281	0.00109228	0.00363549	TRUE	0.263534	None
3.7869	13.8029	O75594	Peptidoglycan recognition protein 1	PGLYRP1	5	41.3	21.731	115.91	8560400000	81			24.9805	23.2088		26.2934	26.9258	25.9744	30.3586	26.4365	30.4183	29.327	30.1784	29.8667	28.5777	28.1142	29.2919	0.00167408	0.00549	TRUE	0.17256	None
3.68269	12.8411	G3XAM2;E7ETH0;P05156	Complement factor I;Complement factor I heavy chain;Complement factor I light chain	CFI	4	7.6	65.059	32.107	1763800000	31		22.724	21.847			24.5228	23.6096		25.2504	26.1023	27.4236	28.3042	28.6295	26.1331	27.0356	24.3838	27.2225	0.00194239	0.00627758	TRUE	0.0816993	None
4.43386	21.6135	P80748	Ig lambda chain V-III region LOI	IGLV3-21	3	29.7	11.935	106.94	9673500000	14		26.5898	25.1876				25.6873				30.4833	30.3412		30.0942	29.6834	29.5139	30.9443	0.00204881	0.00652694	TRUE	0.538604	None
1.87957	3.67964	D6RD17;P01591;C9JA05;D6RHJ6	Immunoglobulin J chain	JCHAIN;IGJ	2	17.1	18.121	18.357	194810000	11		23.534	23.6636	23.3699			24.4615	22.9078							24.9859	25.6383	25.1377	0.0020802	0.00653359	TRUE	0.538604	None
11.8285	3636.83	P00746	Complement factor D	CFD	17	66.4	27.033	323.31	538750000000	510	22.3148			22.3528		25.4171			36.5364	33.8734	36.7118	35.2424	34.8198	34.7184	35.8924	32.2938	36.1402	0.00219848	0.00680917	TRUE	0.0324806	None
2.3671	5.15904	P04209	Ig lambda chain V-II region NIG-84	IGLV2-14	2	14.3	11.581	14.076	723840000	13	22.9729		23.251			23.9855	24.7648		26.8356	25.333	25.9078	26.9311	25.7457	25.3105	27.2528			0.00241086	0.00736467	TRUE	0.52432	None
2.57356	5.95276	P81605;P81605-2	Dermcidin;Survival-promoting peptide;DCD-1	DCD	3	22.7	11.284	23.473	2908600000	44	24.6448	26.3826	22.9287	24.5113	26.9157	26.4699	22.9399	26.182	28.2157	27.4489	28.9353	27.0734	27.1816	28.4307	26.7648	27.9701	26.6101	0.00249223	0.00751036	TRUE	1	None
3.71038	13.0899	P01779;P01770	Ig heavy chain V-III region TUR;Ig heavy chain V-III region NIE	IGHV3-30	2	26.7	12.188	66.503	2735200000	28	22.231	25.5481	22.6391			24.9466	24.4515		28.7186	26.6092	29.1713	26.2551	28.0385	25.7996	26.4929	25.9099	29.2686	0.00274074	0.00814913	TRUE	0.17256	None
6.56838	94.903	P39059	Collagen alpha-1(XV) chain;Restin;Restin-2;Restin-3;Restin-4	COL15A1	14	12.9	141.72	258.29	27392000000	141			23.8868			24.3038	27.1432	22.7825	31.4006	29.6506	32.1014	31.8037	31.4568	30.6147	31.4559	29.0514	31.729	0.00313153	0.00895297	TRUE	0.0816993	None
3.80213	13.9494	Q16610;Q16610-4;Q16610-2	Extracellular matrix protein 1	ECM1	8	19.1	60.673	71.077	1627000000	41	20.8948			24.245	24.0678	24.5217		21.8967	27.693	27.8265	27.8743	27.9426	26.4162	26.0335	27.0826	24.3294	27.2728	0.00305204	0.00895297	TRUE	0.17256	None
2.85465	7.23326	P17066;B4DHP5;E7EP11;P48741	Heat shock 70 kDa protein 6;Putative heat shock 70 kDa protein 7	HSPA6;HSPA7	9	14.3	71.027	9.1675	249820000	11	21.4827	23.7743	19.7632	21.9396	23.5007	25.6501		22.3142		25.9314				26.0817				0.00310318	0.00895297	TRUE	0.0506172	None
2.95036	7.72942	P01859	Ig gamma-2 chain C region	IGHG2	15	49.4	35.9	72.486	20480000000	127	26.7807	29.2031	29.1797	26.808	26.4332	28.7652	29.2811	24.5798	31.6991	29.883	31.0098	30.7222	30.6937	28.6221	31.8641	28.1955	30.202	0.00319973	0.00903214	TRUE	1	None
1.99865	3.99625	F5H0H6;F5GWT0;B7Z719;F5GXL4;C9JM59;F5H4F0;F5H487;P0DJD9;P0DJD8;P0DJD7	Pepsin A-5;Pepsin A-3;Pepsin A-4	PGA3;PGA5;PGA4	2	14.8	13.306	14.045	6811100000	46	28.0642	26.827	28.2125	25.6728	28.1548	26.3738	28.3654	24.7534	28.9922	29.1462	29.1826	28.6603	29.2488		30.2231	28.7378	28.5794	0.00330223	0.00920497	TRUE	1	None
4.69823	25.9603	Q08554-2;Q08554	Desmocollin-1	DSC1	31	36.4	93.834	323.31	54413000000	252	27.543	25.9485	24.2134	29.667	30.9563	31.4023	23.9305	28.3101	32.5918	31.5729	32.5946	31.8123	31.67	31.4421	33.2781	31.6932	32.0668	0.00350523	0.00965019	TRUE	1	None
4.82712	28.3863	F5GY30;P04156-2;P04156	Major prion protein	PRNP	2	12.5	21.463	25.452	639730000	7			21.9367				22.4411		28.2073		27.1429						26.3362	0.00510798	0.0138912	FALSE	1	None
4.72783	26.4982	Q02487-2;F8W7U2;Q02487	Desmocollin-2	DSC2	9	12.4	93.768	92.741	4432500000	34			22.2184		25.6855	24.6812	23.6689		29.2818	26.9605	28.3007	27.532	29.4671	27.779	28.6705	29.0301	29.2987	0.00517359	0.0139001	FALSE	0.0816993	None
5.26733	38.5146	P17900	Ganglioside GM2 activator;Ganglioside GM2 activator isoform short	GM2A	10	51.3	20.838	106.79	21098000000	130		23.8022	22.7647		28.6991	25.1283	26.814		31.6132	29.1036	31.5072	30.898	31.4866	29.5485	31.6668	30.418	30.6961	0.00560239	0.014873	FALSE	0.17256	None
4.01637	16.1826	P01699	Ig lambda chain V-I region VOR	IGLV1-44	1	8.1	11.514	7.1225	551580000	5			23.6319			23.2758	24.7129						27.7191		28.0607			0.00592425	0.0155424	FALSE	0.760464	None
5.78598	55.1764	D6RF35;D6RAK8;D6RBJ7	Vitamin D-binding protein	GC	33	65.3	53.02	323.31	85871000000	408		29.3847	25.263			24.4206	25.2577		26.0565	30.5706	34.7352	32.6335	33.3016	31.4193	33.1945	30.6257	32.0002	0.00630082	0.0163382	FALSE	0.0816993	None
4.07348	16.836	F5H194;B7ZKJ8;E9PGN5;Q14624-2;Q14624;H7C0L5	Inter-alpha-trypsin inhibitor heavy chain H4;70 kDa inter-alpha-trypsin inhibitor heavy chain H4;35 kDa inter-alpha-trypsin inhibitor heavy chain H4	ITIH4	18	22.2	98.378	228.27	12487000000	127		22.981	25.2149	25.3577		27.4415	28.4389	22.7898	31.5361	27.5926	30.5123	29.7996	30.4198	28.4231	30.6675	25.1072	29.8463	0.00638438	0.0163646	FALSE	0.338469	None
2.82197	7.07126	P55290;P55290-3;P55290-2;F5H6D5;B7Z590	Cadherin-13	CDH13	6	10.2	78.286	41.52	935360000	21		23.7877			24.2657	22.4011	25.1529		27.884		26.9631	25.3623	27.2339	25.473			27.3471	0.00749938	0.0187906	FALSE	0.776404	None
4.34568	20.3319	P30086;B4DRT4	Phosphatidylethanolamine-binding protein 1;Hippocampal cholinergic neurostimulating peptide	PEBP1	8	55.6	21.057	73.633	5630200000	57		22.6113			24.7008	26.4844	23.9664		27.4623	27.9744	29.6681	29.8494	29.1637	27.057	28.8102	29.0319	29.6416	0.00748888	0.0187906	FALSE	0.0816993	None
2.19412	4.57609	P35326;P35325;P22532;P22531;Q9BYE4;F5H1V2;Q96RM1	Small proline-rich protein 2A;Small proline-rich protein 2B;Small proline-rich protein 2D;Small proline-rich protein 2E;Small proline-rich protein 2G;Small proline-rich protein 2F	SPRR2A;SPRR2B;SPRR2D;SPRR2E;SPRR2G;SPRR2F	2	43.1	7.9653	15.969	268960000	37	22.4546		21.8244	22.2812	25.7048	23.0325	22.3667	22.3459	25.6538					26.0059	24.7448	24.0885		0.00789833	0.0195703	FALSE	0.263534	None
2.48032	5.58022	Q5T123;Q9H299	SH3 domain-binding glutamic acid-rich-like protein 3	SH3BGRL3	2	33	9.3804	16.512	1722200000	23		23.3378			26.6492	24.5456	24.4911	24.516	27.8224	26.4573	28.325	26.9376	26.8362	26.3416	25.7228	26.6627	27.4058	0.00958529	0.0234892	FALSE	0.17256	None
5.93619	61.2311	P51884	Lumican	LUM	13	41.1	38.429	135.88	19005000000	201						23.4705	24.963		31.9294	29.4365	31.4798	30.6215	31.4537	29.1388	29.4659	25.484	31.0925	0.0106015	0.025697	FALSE	0.0112347	None
2.76744	6.809	B4DWN1;D6RBV2;Q12907;D6RIU4;D6RDX1	Vesicular integral-membrane protein VIP36	LMAN2	11	40	32.577	84.281	7084900000	79			26.796	25.2579		27.0902	28.1439	24.3321	30.4431	26.8134	29.8144	29.0972	30.2239	28.8837	27.8322		29.2071	0.0113388	0.0271886	FALSE	0.465579	None
2.49152	5.62369	P01871;P01871-2	Ig mu chain C region	IGHM	9	19.5	49.306	73.705	8931200000	92			26.5301			26.2998	25.5406		29.4837	27.1349	31.7723	30.2636	29.6082	26.4331	27.2397	24.9339	30.07	0.0124	0.0294171	FALSE	0.0324806	None
5.1628	35.8227	P48745	Protein NOV homolog	NOV	4	14	39.162	41.482	2571200000	36					23.2798		22.388		29.2975	27.4088	28.2291	28.8029	27.5597			27.9601	28.5829	0.0139042	0.0326382	FALSE	0.145216	None
4.34829	20.3688	Q9HD89	Resistin	RETN	3	31.5	11.419	50.024	2287200000	29			21.1807		22.9193		25.6179	23.2225	28.8076	26.9001	27.3096	27.3052	27.9369	26.8658	28.3751	27.2892	27.872	0.0142815	0.0331747	FALSE	0.0816993	None
3.91965	15.1332	Q969H8	Myeloid-derived growth factor	MYDGF	4	27.2	18.795	25.091	958180000	15						21.7476	22.845		27.4515	23.4287	26.4598	26.2641	27.9335	25.6532	26.2832		25.3494	0.0146648	0.033714	FALSE	0.0506172	None
2.52676	5.76275	F5H6Q2;F5GYU3;F5H2Z3;F5H265;F5H7Y5;B4DV12;F5H388;F5H747;F5GXK7;Q96C32;F5H7K6;F5H041;P62987;P62979;P0CG47;P0CG48;F5H4D8;F5GZ39	Ubiquitin-60S ribosomal protein L40;Ubiquitin;60S ribosomal protein L40;Ubiquitin-40S ribosomal protein S27a;Ubiquitin;40S ribosomal protein S27a;Polyubiquitin-B;Ubiquitin;Polyubiquitin-C;Ubiquitin	UBC;UBB;UBA52;RPS27A	9	78	13.789	99.723	12257000000	142	26.4889	27.5595	24.6511	28.3188	30.1219	30.4329	25.3773	26.2294	30.0062	29.1094	29.8276	29.7912	29.8731	29.7803	30.208	29.6867	29.3355	0.0165955	0.0377632	FALSE	1	None
4.24048	18.9021	P02750;B4E1I8	Leucine-rich alpha-2-glycoprotein	LRG1	11	42.1	38.177	149.44	17010000000	134			25.3523			24.5327	27.4514		31.7194	29.0325	30.4705	29.6913	31.225	28.9831	30.516	25.8854	30.8856	0.0180701	0.0407033	FALSE	0.0324806	None
2.12724	4.36882	B3KTR6;Q9BRK3;Q9BRK3-2	Matrix-remodeling-associated protein 8	MXRA8	7	14.8	47.971	46.555	1935800000	26			25.3706	23.9484		26.6898	26.9595	24.188	27.1344		27.8738	27.766	28.5971	26.7098	28.5801		26.2483	0.0219113	0.0488623	FALSE	0.760464	None
6.7375	106.706	O00468	Agrin;Agrin N-terminal 110 kDa subunit;Agrin C-terminal 110 kDa subunit;Agrin C-terminal 90 kDa fragment;Agrin C-terminal 22 kDa fragment	AGRN	7	4.5	214.84	102.86	8486400000	79					25.4379	21.9305	23.0198		30.1959	28.1713	29.8804	29.6749	30.3658	29.1959	29.7876	28.2584	29.8713	0.0225282	0.0497404	FALSE	0.0324806	None
1.19	2.28153	F8WAM8;P06870-2;P06870	Kallikrein-1	KLK1	5	28.8	17.412	39.138	1980400000	36		27.0716	25.3986	27.5379		26.3146	27.2334	25.4119	27.8867			27.9237	27.518	27.9198			27.2195	0.0242787	0.0515634	FALSE	0.760464	None
5.27717	38.7781	Q96PD5;Q96PD5-2	N-acetylmuramoyl-L-alanine amidase	PGLYRP2	17	43.2	62.216	161.35	10781000000	143			21.7778			23.6479	26.0331		31.1981	28.7824	30.0453	30.0255	30.8591	28.5859	28.9807	21.8497	30.2423	0.0238711	0.0515634	FALSE	0.0324806	None
6.50675	90.934	P05451	Lithostathine-1-alpha	REG1A	10	56	18.731	114.2	60858000000	206		23.9961			27.779		26.082		32.7015	32.6785	33.2106	31.858	32.3938	31.0069	32.7818	32.8871	32.0178	0.023792	0.0515634	FALSE	0.0324806	None
-1.35193	0.391767	P07911-4;P07911;E9PEA4;P07911-2;P07911-3	Uromodulin;Uromodulin, secreted form	UMOD	33	43.2	67.418	323.31	304470000000	969	34.6878	32.69	33.4317	33.9885	35.4935	33.8332	34.9755	34.5772	34.1628	34.0184	30.9126	33.4676	33.9728	31.6695	33.351	31.5817	33.0917	0.0241189	0.0515634	FALSE	1	None
1.85892	3.62735	P01617;P01614;P06309	Ig kappa chain V-II region TEW;Ig kappa chain V-II region Cum;Ig kappa chain V-II region GM607	IGKV2D-28	3	38.9	12.059	29.759	2842300000	37		25.5719	26.0713		25.4588	25.2311	28.3597	24.351	28.4549	26.4009	28.7222	26.5038	27.4164	27.474		27.5524	28.1158	0.0249289	0.0524447	FALSE	0.725592	None
2.72503	6.61172	P12830;F5GYI6;H7BXH4;Q9UII8;H3BNC6	Cadherin-1;E-Cad/CTF1;E-Cad/CTF2;E-Cad/CTF3	CDH1	14	17.3	97.455	154.99	6738000000	133	23.0918	26.0045	26.5427		29.4571	23.9308	27.6238	24.6908	28.8757	28.251	28.5832	28.7626	29.2477	25.0435	30.572	28.5761	27.8933	0.0266276	0.0554948	FALSE	0.618073	None
2.26583	4.8093	P12273	Prolactin-inducible protein	PIP	4	28.1	16.572	27.103	371970000	19		22.791	21.2529	21.3957	25.4922	24.8905	22.7633			25.4897	24.8474		24.6453	25.5954	25.0941	25.6352		0.0308026	0.0636018	FALSE	1	None
4.87378	29.3193	P62937;B4DM82;Q567Q0;F8WE65;C9J5S7	Peptidyl-prolyl cis-trans isomerase A;Peptidyl-prolyl cis-trans isomerase A, N-terminally processed;Peptidyl-prolyl cis-trans isomerase	PPIA	11	60	18.012	94.222	5768800000	45		23.3986				24.5687			28.2914	27.9182	29.9749	29.5235	29.3267	27.8535	28.1991	27.9558	29.9432	0.0333122	0.0681525	FALSE	0.0112347	None
2.24874	4.75269	C9J8Z4;Q969P0-3;Q969P0	Immunoglobulin superfamily member 8	IGSF8	6	25.2	32.284	48.254	923000000	25			24.4194	22.3656	23.1964		26.4888	23.2527	26.5849	25.4298	27.1392	26.242	26.8366	25.0501	25.6683		25.65	0.0373651	0.0757493	FALSE	0.465579	None
2.55075	5.85938	P13727;A6XMW0	Bone marrow proteoglycan;Eosinophil granule major basic protein	PRG2	4	20.7	25.205	42.671	2049500000	40		26.0584			26.7989	26.1944	24.935	22.5518	27.8107	27.3176		28.2562	28.5468	26.3189	27.522	27.5322	26.2589	0.0434519	0.0872953	FALSE	0.465579	None
8.91803	483.719	P01024;B4E216	Complement C3;Complement C3 beta chain;C3-beta-c;Complement C3 alpha chain;C3a anaphylatoxin;Acylation stimulating protein;Complement C3b alpha chain;Complement C3c alpha chain fragment 1;Complement C3dg fragment;Complement C3g fragment;Complement C3d fragment;Complement C3f fragment;Complement C3c alpha chain fragment 2	C3	43	29.9	187.15	323.31	120550000000	489			23.0296			25.1965			31.9368	31.7086	33.9715	33.4956	34.3625	32.3892	33.2505	30.4744	34.5503	0.0439876	0.0875824	FALSE	0.0112347	None
2.77527	6.84602	H3BUU9;F5H2W2;P55287-2;P55287	Cadherin-11	CDH11	5	7.2	73.792	34.088	1136000000	32			22.7244		25.3589	21.2945	24.1641		27.4386	24.3959	27.0602	27.4509	27.6861	23.492	25.3369	25.2562	26.5475	0.0447502	0.0883124	FALSE	0.0816993	None
2.44103	5.43029	P11597;P11597-2;H3BRJ9	Cholesteryl ester transfer protein	CETP	5	11	54.756	40.183	367280000	21			21.8546				22.4749		27.5912		24.2265	23.3335	25.339	21.2384	25.1531			0.0470701	0.091275	FALSE	0.302283	None
8.86172	465.205	P18065;C9JMY1	Insulin-like growth factor-binding protein 2	IGFBP2	18	73.5	34.814	247.78	54167000000	292						22.4121	24.093		31.9836	31.1031	32.2197	31.9147	33.474	31.8694	32.1106	31.5687	31.4172	0.0469178	0.091275	FALSE	0.0112347	None
1.99049	3.97373	E9PFZ2;P00450;H7C5R1	Ceruloplasmin	CP	10	14.2	108.82	69.5	660360000	30			23.1763			24.8839	24.3736		26.765	26.8429			27.7498		26.109		23.7129	0.0491379	0.0944634	FALSE	0.776404	None
-0.867331	0.54816	B4E335;P60709;B4DW52;F5GYT4;Q5T8M7;F5H1C1;P63267;P68133;P68032;P62736;Q5T8M8;A6NL76	Actin, cytoplasmic 1;Actin, cytoplasmic 1, N-terminally processed;Actin, gamma-enteric smooth muscle;Actin, alpha skeletal muscle;Actin, alpha cardiac muscle 1;Actin, aortic smooth muscle	ACTB;ACTG2;ACTA1;ACTC1;ACTA2	17	45.6	39.226	118.79	3804000000	138	26.7233	28.4017	26.4551	28.7041	28.2403	29.8767	27.5336	27.9659	26.3786	28.4552	25.4207			27.6312		25.7074	26.0626	0.0496641	0.0946589	FALSE	0.338469	None
0.464368	1.37971	Q14210	Lymphocyte antigen 6D	LY6D	2	10.9	13.286	14.953	178200000	7					24.3516	24.1193			25.0094		24.5362			24.3673	25.0154	24.5707		0.0622751	0.117689	FALSE	0.52432	None
1.71525	3.28353	Q16769;B5MCZ9;Q16769-2	Glutaminyl-peptide cyclotransferase	QPCT	6	18.8	40.876	46.095	1285400000	44		21.7768	25.46	24.7745	22.7895	26.7096	27.1346	23.1271	28.4296	24.9148	26.2971	26.7189	25.5496	26.5272	26.3549		26.0839	0.0629083	0.117887	FALSE	1	None
6.29992	78.7888	Q6UXB8;Q6UXB8-2	Peptidase inhibitor 16	PI16	9	22.5	49.471	84.359	12176000000	112			22.5073				24.5192		31.5068	28.8011	30.5705	30.6766	30.5543	29.0957	27.5794	29.0939	30.4182	0.0641388	0.119191	FALSE	0.0112347	None
2.78403	6.88774	P01037	Cystatin-SN	CST1	3	31.9	16.387	20.546	1018000000	20				21.8433		24.3543		24.4565	25.7798	27.6161	26.6649	27.0363	26.9439	25.8457	25.4474	26.217	26.7783	0.0661306	0.121877	FALSE	0.0324806	None
7.18831	145.847	Q9UBR2	Cathepsin Z	CTSZ	8	29.4	33.868	93.508	4353600000	41			20.2476				22.5123		29.2352	26.2249	29.4238	28.1402	29.4544	28.2757	28.1554		28.4836	0.0755284	0.138056	FALSE	0.0506172	None
1.43009	2.69463	Q96DA0;I3L1H9;I3L3X0	Zymogen granule protein 16 homolog B	ZG16B	4	26	22.739	31.626	2645600000	34	23.7665	25.8414			27.1338	26.5368	26.2229		29.3659	28.3466	27.1546	27.8674	26.7186	26.2774	25.5097	26.3146	28.0936	0.0827193	0.149971	FALSE	0.17256	None
1.9479	3.85813	E7EVD2;P01133;P01133-2	Pro-epidermal growth factor;Epidermal growth factor	EGF	29	26.5	129.75	209.6	5021100000	158	23.5852	24.2559	27.3109	25.7731	25.4545	30.0449	28.4591	25.0348	29.8613	28.8705	26.3055	28.2574	28.8116	25.8379			28.1934	0.0851757	0.151953	FALSE	0.618073	None
1.8072	3.49963	P04406;E7EUT4;E7EUT5;E7EU54	Glyceraldehyde-3-phosphate dehydrogenase	GAPDH	12	37.9	36.053	101.13	929510000	32	23.8412	22.8065	21.5808	26.4437	26.5019	27.3922	22.5494	23.3461	26.2825	25.0326				28.2045		25.1839	25.8713	0.0848316	0.151953	FALSE	0.17256	None
1.36453	2.57492	P04745;Q5T085	Alpha-amylase 1;Alpha-amylase	AMY1A;AMY1B	25	56.6	57.767	14.618	252120000	8				23.8208		24.3975	23.7112		26.1455	23.7015	25.7117						25.8055	0.0861813	0.152527	FALSE	1	None
2.06644	4.18852	P12109	Collagen alpha-1(VI) chain	COL6A1	10	11.4	108.53	79.055	3354600000	80		24.351	25.5606	25.337		28.0452	28.1956	24.6611	28.793	27.7038	27.5191	27.7699	28.9027	27.5222	25.3719	26.2096	28.0705	0.0891082	0.156466	FALSE	0.338469	None
-1.59623	0.33074	P04083;Q5T3N1	Annexin A1;Annexin	ANXA1	18	50.3	38.714	131.9	1557900000	85	28.2424	26.7751	25.5642	28.2852	28.0499	28.2397		23.3109			25.8886				25.4234	23.7326		0.092804	0.161682	FALSE	0.12842	None
1.49973	2.8279	H3BLV0;E9PSH2;B1AP13;Q14UF5;P08174;Q14UF4;Q14UF6;P08174-2;F5H2H0;B1AP15;H7BY55	Complement decay-accelerating factor	CD55	10	30.1	35.695	61.957	1902200000	67	23.9593	25.6082	24.7696		28.2857	25.0801	26.6053	23.5464	27.5792	25.2963	27.8795	27.5222	26.5034	27.0111	27.8851	24.9344	25.8869	0.0970004	0.166754	FALSE	0.618073	None
2.287	4.88041	P11021	78 kDa glucose-regulated protein	HSPA5	17	31	72.332	110.66	783870000	44	23.5643	24.8803	21.2671	25.017	27.2822	27.8564		24.7478		27.4143				26.3592				0.0972107	0.166754	FALSE	0.0506172	None
6.43443	86.488	P02647;F8W696	Apolipoprotein A-I;Proapolipoprotein A-I;Truncated apolipoprotein A-I	APOA1	23	68.2	30.777	286.74	22099000000	164		25.3668				22.4998				26.8364	32.379	30.4319	30.9399	28.8744	30.6565	29.7808	30.4702	0.106634	0.179734	FALSE	0.0506172	None
-1.89608	0.268672	P05089;P05089-2;P05089-3	Arginase-1	ARG1	14	43.5	34.735	90.786	2940600000	78	27.0464	24.8552	25.1331	29.4677	30.0312	28.9096	24.5097	28.0084				24.2914				25.747		0.107196	0.179734	FALSE	0.0112347	None
2.44113	5.43068	Q99459	Cell division cycle 5-like protein	CDC5L	1	1.1	92.25	6.5683	5984600000	24			26.0432				27.0935		29.8406	28.1104	29.5694	28.9569	28.8486	28.2496	28.7238	29.1458	29.0848	0.106067	0.179734	FALSE	0.0112347	None
-1.08212	0.472335	P14923	Junction plakoglobin	JUP	30	45.4	81.744	166.31	5468200000	173	29.0986	28.5956	25.3884	30.065	29.5575	28.4754	25.6953	28.8893	26.9264	27.7703	27.9925	26.6954		28.6504	26.173	26.7407	23.5121	0.108692	0.180884	FALSE	1	None
1.09136	2.13074	P14543-2;P14543	Nidogen-1	NID1	7	10	122.02	52.772	455280000	23			23.0381	23.016		24.3564	25.2714		26.4982		22.8766	25.4432	27.272				25.8746	0.114801	0.18824	FALSE	1	None
1.18223	2.26928	Q9UNN8	Endothelial protein C receptor	PROCR	3	13.4	26.671	26.188	1342600000	27		27.2438	25.5551	24.9617	24.3244	27.3302	27.2299	24.1251		26.979		26.2737	27.8909	26.6717			26.6252	0.113991	0.18824	FALSE	0.465579	None
-1.70856	0.305965	P47929	Galectin-7	LGALS7	8	57.4	15.075	101.34	1514600000	47	25.8062			25.4846	26.2372	29.9668		26.7301	25.0739				25.955	25.687		23.8298		0.115971	0.18877	FALSE	0.776404	None
0.807106	1.7497	Q5T750	Skin-specific protein 32	XP32	5	16.8	26.238	30.926	2049000000	44	27.2035	26.1057	26.2684	26.6353	27.4	26.0396	25.39	24.8338	28.2574	26.0098	25.652	26.4236		26.9594	27.064	28.1016	27.3023	0.121916	0.19701	FALSE	1	None
4.95736	31.0681	P01743	Ig heavy chain V-I region HG3	IGHV1-46	1	9.4	12.946	52.159	2631700000	14		23.8525					21.4721		28.5627	26.9992	27.7954	27.9086	29.2541	26.0934	27.1445	25.7584	28.4338	0.123952	0.198858	FALSE	0.0112347	None
2.06097	4.17268	P05090;C9JF17	Apolipoprotein D	APOD	14	42.3	21.275	279.25	15556000000	278	21.2977	28.6693	29.7311	27.9832	27.1811	29.9269	30.5318	27.5638	31.6728	28.2966	30.3861	28.9388	30.3836	30.829	29.0237	28.4229	29.3682	0.128149	0.204123	FALSE	1	None
-1.24515	0.421865	P07355;P07355-2;H0YN42;H0YMD0;H0YMU9;A6NMY6;H0YKS4;H0YM50;H0YMM1;H0YNP5;B3KRQ1	Annexin A2;Annexin;Putative annexin A2-like protein	ANXA2;ANXA2P2	22	54.6	38.604	167.2	2767000000	114	27.6757	26.6998	26.0296	28.7856	29.3519	29.2071	22.5023	26.5846		24.8762	25.4735	23.6434		27.1214	26.8602	25.479	25.9056	0.1328	0.210032	FALSE	0.618073	None
4.16663	17.9589	P00915;E5RHP7;E5RH81;E5RFE7;E5RIF9;E5RG43;H0YBE2	Carbonic anhydrase 1	CA1	10	55.9	28.87	108.64	13231000000	124		24.7022				27.0585			30.6433	28.2262	31.7929	30.9605	30.7464	29.4621	29.1505		30.622	0.137786	0.216383	FALSE	0.0506172	None
1.79415	3.46812	P04080	Cystatin-B	CSTB	3	58.2	11.139	23.303	880240000	12				25.5962		24.6354					27.7311			27.0487		24.7115	26.9938	0.142032	0.221491	FALSE	0.760464	None
1.0114	2.01586	Q6EMK4	Vasorin	VASN	12	16.5	71.712	108.61	3235800000	92	25.9606	26.6476	26.7903	25.8284	26.0702	28.0331	29.1401	25.3923	28.4345	26.7257	28.1327	27.017	27.7546	26.727	27.3852		27.87	0.152741	0.236536	FALSE	1	None
-1.41215	0.375751	P00918	Carbonic anhydrase 2	CA2	3	13.5	29.246	16.229	30007000	5						23.3733	23.3564						21.5721		22.3332			0.16742	0.253527	FALSE	1	None
4.56465	23.6645	E9PRU1;O95967;H0YET5	EGF-containing fibulin-like extracellular matrix protein 2	EFEMP2	7	21.1	48.191	60.877	1222200000	29			20.2491				23.2626		28.6344	26.5733	24.9955	26.2871	27.801	25.0208	23.2571		27.0061	0.16826	0.253527	FALSE	0.0506172	None
6.46381	88.2676	P23142;P23142-3;F8W7M9;P23142-2;B1AHL4	Fibulin-1	FBLN1	19	37.1	77.213	176.64	7989300000	93					24.6655		21.0111		29.72	29.1789	30.3415	29.7042	30.5157	28.6025	29.2748	26.7786	29.0529	0.164991	0.253527	FALSE	0.0112347	None
1.13122	2.19043	P10451-5	Osteopontin	SPP1	11	39.3	33.843	116.72	5653300000	80	24.5412	29.5718	22.5115	25.6093	29.796	26.893	28.8885	27.958	28.4025	28.3353	27.8946	28.5592	29.1013		28.267	28.5697	27.9785	0.168098	0.253527	FALSE	1	None
2.16501	4.48471	P04746	Pancreatic alpha-amylase	AMY2A	28	69.3	57.706	247.49	9559000000	186		26.1278	28.8062	28.5522	22.4122	29.2816	29.7655	24.1575	30.6524	25.5463	30.9856	27.8	28.4463	28.0587	29.3314		29.9638	0.171807	0.255816	FALSE	1	None
-1.72285	0.302949	P04792;B4DL87	Heat shock protein beta-1	HSPB1	12	45.9	22.782	76.917	574110000	37		25.3466	24.9827	26.2411	24.112	28.2627	22.1581	24.7415		24.9558	22.1609					23.0767		0.172074	0.255816	FALSE	0.12842	None
1.94306	3.8452	Q96RW7-2;Q96RW7;Q5TCP6	Hemicentin-1	HMCN1	5	1.2	600.09	32.399	283320000	18		20.3004	23.2753			24.8336	25.077		26.7396		24.4561	25.4516					24.6113	0.180701	0.266863	FALSE	1	None
-0.636671	0.643195	P31944	Caspase-14;Caspase-14 subunit p17, mature form;Caspase-14 subunit p10, mature form;Caspase-14 subunit p20, intermediate form;Caspase-14 subunit p8, intermediate form	CASP14	16	55.8	27.679	139.4	1759000000	79	26.069		23.9443	28.016	29.4098	28.6934	22.8799	26.4996	25.5053					24.7224		25.5419	24.6103	0.183662	0.269451	FALSE	0.263534	None
-0.734297	0.601111	P15924;P15924-2	Desmoplakin	DSP	153	45.2	331.77	323.31	26605000000	790	30.791	30.2381	27.1783	32.3971	31.978	31.5676	27.1781	30.8706	29.6452	29.9255	30.5377	29.0761	25.1735	30.7653	27.8753	29.7449	28.6798	0.201856	0.294208	FALSE	1	None
1.33867	2.52917	P05543	Thyroxine-binding globulin	SERPINA7	4	14.5	46.324	26.025	188190000	10			22.8188		22.816	24.2981	24.9903		24.5873				24.5761					0.216985	0.314205	FALSE	0.52432	None
-0.599724	0.65988	H0YD13;H0YDW7;H0YCV9;H0Y5E4;E7EPC6;P16070-15;P16070-18;P16070-12;P16070-14;P16070-13;P16070-11;P16070-10;P16070-16;P16070-8;P16070-9;P16070-17;P16070-6;P16070-4;P16070-3;P16070-7;P16070-5;P16070;E9PKC6;H0Y2P0;Q86UZ1;H0YDX6;P16070-19	CD44 antigen	CD44	5	25.4	20.228	38.719	4211600000	53	28.2052	29.2257	26.8311	25.1056	28.7228	27.9747	28.8181	27.4276	27.6674	27.1406	27.5493	27.5373	27.6571	26.7473	27.3579	25.1885	27.0431	0.226366	0.325674	FALSE	1	None
2.16302	4.47851	P31947-2;P31947	14-3-3 protein sigma	SFN	14	48.1	24.336	113.66	1558500000	52	21.7149	27.601	22.8317	22.814	22.8508	29.459		25.8666		26.2508	25.2597			28.338				0.229949	0.326616	FALSE	0.12842	None
0.890811	1.85422	P22528;E7ETD7;P35321	Cornifin-B;Cornifin-A	SPRR1B;SPRR1A	3	46.1	9.8875	17.261	723440000	26	24.4022	24.3089	23.4984	25.4748	25.3742	26.4349	23.5629	23.8584	27.4147	24.682	24.4846	24.2224	24.3065	26.2483	26.0425	25.035		0.229456	0.326616	FALSE	1	None
0.996475	1.99512	F5H1F3;P98095;P98095-2;C9JQS6	Fibulin-2	FBLN2	3	3.6	129.45	24.038	356700000	13		24.2492			25.2131		23.1159		24.9959	25.2557	25.9055	23.8577			25.6352	25.2141	25.4603	0.235153	0.327744	FALSE	0.302283	None
0.936686	1.91413	P05109	Protein S100-A8;Protein S100-A8, N-terminally processed	S100A8	6	41.9	10.834	44.364	2570300000	34		25.9646	27.8596	28.5258	24.5929	28.2096		25.7047			26.8791			28.7111	28.7145	27.1651	27.4723	0.234908	0.327744	FALSE	0.760464	None
-1.16576	0.445728	E9PBV3	Suprabasin	SBSN	13	40.2	60.54	117.5	2049500000	107	25.1248	23.6007		28.8113	28.7352	27.2877		27.4967	25.7656	23.6457	26.2953	26.7679	26.1548	24.3778	27.095	26.8314	23.3793	0.232618	0.327744	FALSE	0.338469	None
0.779329	1.71633	P23490	Loricrin	LOR	4	10.3	25.76	24.009	239770000	15	22.5749		24.193	24.4682	25.9963	25.3211			25.183							25.3971		0.252509	0.349749	FALSE	0.302283	None
1.35478	2.55759	CON__Q5D862;Q5D862	Filaggrin-2	FLG2	20	16	248.07	213.63	1203000000	50	24.6344		23.2259	27.9031	28.4208	26.7713	23.91	25.7775	27.134							27.0433	26.181	0.263877	0.363238	FALSE	0.12842	None
0.803061	1.7448	P01876	Ig alpha-1 chain C region	IGHA1	16	49.3	37.654	159.26	12887000000	230	27.094	30.6714	28.9636	28.177	27.3027	30.1016	29.8581	27.5207	30.4869	29.2745	30.3891	29.719	29.5558	28.5984	29.1956	28.2641	28.7189	0.269222	0.366076	FALSE	1	None
0.408601	1.3274	O96009	Napsin-A	NAPSA	4	13.3	45.386	27.544	415800000	14						26.2232	26.5918		26.8017								26.8305	0.268068	0.366076	FALSE	1	None
2.04397	4.1238	B4DTT0;H7C3P4;F6S8M0;B4DYH8;P15586;F5H4C6;H0YFA9;F5H260	N-acetylglucosamine-6-sulfatase	GNS	3	7	53.42	21.305	282980000	10			21.0383			24.3515	24.8531		27.3786			25.2855					23.7108	0.271502	0.366939	FALSE	1	None
1.65743	3.15454	E7EQG2;P60842;Q14240;Q14240-2;Q9NZE6	Eukaryotic initiation factor 4A-I;Eukaryotic initiation factor 4A-II;Eukaryotic initiation factor 4A-II, N-terminally processed	EIF4A2;EIF4A1	2	5	41.29	12.617	149780000	9	22.3548	25.5355				23.5444				24.9922				25.3747				0.275497	0.370096	FALSE	0.760464	None
1.81009	3.50663	Q5VTE0;P68104;Q6IQ15;F8W6I0;Q05639	Putative elongation factor 1-alpha-like 3;Elongation factor 1-alpha 1;Elongation factor 1-alpha 2	EEF1A1P5;EEF1A1;EEF1A2	7	19.5	50.184	46.705	890040000	32	23.3971	28.1144		24.4189		24.6732	22.6069	22.9275		27.7958				27.7036		23.6417		0.282468	0.377188	FALSE	0.302283	None
1.21324	2.31858	B4DVE1;Q08380;B4DI70	Galectin-3-binding protein	LGALS3BP	16	33.7	64.096	110.29	1765600000	72		25.076	25.2402	26.0025	23.43	27.2594	28.2478	23.5068	28.1656	26.8458	26.1651	26.1668	28.07	24.7122	25.0533		26.412	0.285437	0.378883	FALSE	1	None
0.38509	1.30594	E9PNW4;E9PR17;P13987;H0YET2	CD59 glycoprotein	CD59	7	33.3	11.985	62.217	11797000000	100	29.0127	29.3706	28.3677	27.7197	30.3843	28.094	29.8712	28.9226	29.674		29.6236	29.8316	29.5499	28.6407	30.5885	28.7448	28.624	0.290851	0.383786	FALSE	1	None
-1.24027	0.423292	P01040;C9J0E4	Cystatin-A;Cystatin-A, N-terminally processed	CSTA	12	96.9	11.006	132.47	4627100000	77	26.1787	24.5801	23.252	28.248	30.7989	30.4305		27.841	26.0881	24.7998		25.5095	27.9638	25.2725		26.5925		0.299167	0.383844	FALSE	0.725592	None
-1.37812	0.38472	P06733;P06733-2	Alpha-enolase	ENO1	18	47	47.168	144.92	1708600000	71	25.8144		21.348	28.4563	28.6365	29.201	24.4063	26.3088			24.6587	24.5953		25.878				0.299501	0.383844	FALSE	0.12842	None
0.919337	1.89125	P00734;E9PIT3;C9JV37	Prothrombin;Activation peptide fragment 1;Activation peptide fragment 2;Thrombin light chain;Thrombin heavy chain	F2	20	42.3	70.036	176.32	7410900000	128	28.2374	28.7336	27.026	26.6506	29.4873	26.0623	28.5792	27.3407	30.295	28.4476	27.2789	28.5895	29.9606		29.9901	26.8094	26.6	0.294782	0.383844	FALSE	1	None
2.9988	7.99337	B4DR52;Q99879;Q99877;Q93079;Q5QNW6;P62807;P58876;O60814;Q5QNW6-2;Q99880;P57053;Q96A08	Histone H2B;Histone H2B type 1-M;Histone H2B type 1-N;Histone H2B type 1-H;Histone H2B type 2-F;Histone H2B type 1-C/E/F/G/I;Histone H2B type 1-D;Histone H2B type 1-K;Histone H2B type 1-L;Histone H2B type F-S;Histone H2B type 1-A	HIST1H2BM;HIST1H2BN;HIST1H2BH;HIST2H2BF;HIST1H2BC;HIST1H2BD;HIST1H2BK;HIST1H2BL;H2BFS;HIST1H2BA	6	39.2	18.041	54.678	4175200000	28		30.9486	23.8472			24.0867				29.2404				29.8073				0.299114	0.383844	FALSE	0.760464	None
0.890858	1.85428	P07195;A8MW50;F5H793;C9J7H8	L-lactate dehydrogenase B chain;L-lactate dehydrogenase	LDHB	6	22.5	36.638	43.074	509760000	22			23.2498	22.9465	23.0813	26.1448	25.307		22.4658	26.6398		24.9528		27.3419			25.3407	0.294783	0.383844	FALSE	1	None
-1.0065	0.497754	Q01469	Fatty acid-binding protein, epidermal	FABP5	22	93.3	15.164	323.31	12623000000	142	26.7791	25.7949	23.8096	28.1736	31.0779	32.9247		26.3489	23.1906	26.1097	27.943		29.4152	23.3106	27.0719	27.5171	26.0528	0.310343	0.393218	FALSE	1	None
1.80839	3.50251	B4DSE2;O14773-2;O14773	Tripeptidyl-peptidase 1	TPP1	4	16.1	41.675	23.514	286620000	12			22.3708	23.1258		24.2381	24.5297		26.5593				22.6976				26.8664	0.309249	0.393218	FALSE	0.776404	None
1.62282	3.07976	P50895	Basal cell adhesion molecule	BCAM	1	1.9	67.404	6.8934	12471000	4			20.0502			20.5865			22.8778					21.0046				0.317558	0.400087	FALSE	1	None
0.847032	1.7988	P00738;Q0VAC5;I3L0D3;H3BS21	Haptoglobin;Haptoglobin alpha chain;Haptoglobin beta chain	HP	16	41.1	45.205	159.46	13351000000	85		27.3955	27.1632			27.868			29.8686	33.2117			30.0128	24.5862	26.1535		29.2306	0.327735	0.41059	FALSE	0.538604	None
0.989313	1.98524	P06702	Protein S100-A9	S100A9	6	42.1	13.242	39.381	1407200000	36		26.7768	25.87	25.6406	25.2122	27.5723		22.2516		24.9757	25.0483	25.4805		28.113	26.6288	27.1423	27.7979	0.339894	0.421716	FALSE	1	None
1.56654	2.96194	E9PDD2;P19320-2;P19320;E9PDD1	Vascular cell adhesion protein 1	VCAM1	7	16.1	59.221	43.642	724730000	21			21.6331		25.8845		24.1221		24.6805	24.4892	23.9599	25.2333	27.0555		26.5112	27.8035	23.6339	0.340399	0.421716	FALSE	0.12842	None
0.646963	1.56587	Q96QA5	Gasdermin-A	GSDMA	8	20	49.364	50.813	267630000	19	21.7493	23.4481	22.8209	26.2157	25.8583	24.3031		23.1351	24.441					24.9539		24.3447		0.348734	0.429656	FALSE	0.12842	None
2.83437	7.1323	Q9UKU9;Q8NCH7	Angiopoietin-related protein 2	ANGPTL2	10	19.7	57.104	65.414	669330000	20			21.6464				25.6901		27.5575			25.6171	25.6672				27.9141	0.360412	0.441604	FALSE	0.760464	None
0.983609	1.97741	P11142;E9PKE3;E9PNE6;P11142-2;A8K7Q2;E9PN89	Heat shock cognate 71 kDa protein	HSPA8	16	22.9	70.897	95.847	963790000	32		26.6102	21.2269	24.5638	24.3239	29.0418	23.3961	25.0642		25.3829				26.9499			25.2867	0.386823	0.470585	FALSE	0.12842	None
-0.711143	0.610836	P60174-1;P60174;B7Z5D8	Triosephosphate isomerase	TPI1	11	57	26.669	83.363	769980000	47	22.9321	22.3505	21.8419	25.7665	27.5433	27.6571	23.3391	24.2497	22.6409	22.2789	22.5872	23.8265		27.3217	21.9143			0.388286	0.470585	FALSE	0.338469	None
2.05126	4.14467	P22735	Protein-glutamine gamma-glutamyltransferase K	TGM1	11	15.5	89.786	79.363	465810000	32	23.2721		22.7691	26.1403	25.865	25.6969	21.7795	23.2027	24.5937					27.7161				0.393396	0.474201	FALSE	0.0506172	None
1.06824	2.09687	P68363;F5H5D3;Q9BQE3;G3V1U9;Q71U36;F8VVB9;E9PGK3;A8MUB1;P68366	Tubulin alpha-1B chain;Tubulin alpha-1C chain;Tubulin alpha-1A chain;Tubulin alpha-4A chain	TUBA1B;TUBA1C;TUBA1A;TUBA4A	7	20.6	50.151	45.425	302590000	20		27.0162		21.1785		24.219				25.4591				26.4308				0.398419	0.477675	FALSE	0.760464	None
1.12134	2.17548	O94919	Endonuclease domain-containing 1 protein	ENDOD1	8	18.8	55.016	58.887	205140000	17			23.8563			23.9243	26.5177	21.3941	25.6404								24.4485	0.404387	0.482237	FALSE	0.52432	None
0.798574	1.73938	P09211;A8MX94	Glutathione S-transferase P	GSTP1	5	36.2	23.356	33.133	407150000	14				24.575		25.6104					25.9761	25.4609		26.2167			25.193	0.425937	0.505234	FALSE	0.760464	None
0.80974	1.7529	O75223;B8ZZK2;E7EU55;B8ZZN4	Gamma-glutamylcyclotransferase	GGCT	8	43.1	21.007	71.009	700440000	26	23.5482	23.515	22.6998	26.3581	27.7846	26.7158		24.4981						27.0244		25.6342	24.8218	0.433785	0.51182	FALSE	0.12842	None
0.98372	1.97756	Q13867;E7EMN3	Bleomycin hydrolase	BLMH	8	16.3	52.562	67.151	1133100000	27	23.9028			27.259	28.082	26.2631		21.9414		25.9466		25.8851		28.212		26.2672	26.056	0.452945	0.528831	FALSE	1	None
3.13698	8.79678	P62805	Histone H4	HIST1H4A	7	52.4	11.367	66.33	6770600000	50		30.932			22.7862	24.3327				30.0689				30.9714		24.9051		0.451344	0.528831	FALSE	1	None
0.551822	1.46594	P60022	Beta-defensin 1	DEFB1	2	44.1	7.4197	16.548	2024500000	33	26.8164		25.3747	25.9279	27.867	25.7068	25.6619	24.7813	28.8356	26.8946	26.9579	28.0131	26.8488	26.471		22.6896	26.0293	0.458531	0.532564	FALSE	1	None
-1.16522	0.445895	Q86SR0;G3XAC2;H0YB12	Ly-6/neurotoxin-like protein 1	LYNX1	2	24.7	10.16	23.699	355110000	37	21.5313		25.137	22.5475	27.9272	23.067		22.6835					21.7454		21.262	24.9437		0.473522	0.547127	FALSE	0.302283	None
1.82347	3.53932	Q99878;Q96KK5;Q9BTM1;Q16777;Q6FI13;P20671;P0C0S8;H0YFX9;C9JE22;Q93077;Q7L7L0;P04908;Q9BTM1-2;C9J0D1;Q71UI9-2;Q71UI9;P0C0S5;Q96QV6;P16104	Histone H2A type 1-J;Histone H2A type 1-H;Histone H2A.J;Histone H2A type 2-C;Histone H2A type 2-A;Histone H2A type 1-D;Histone H2A type 1;Histone H2A;Histone H2A type 1-C;Histone H2A type 3;Histone H2A type 1-B/E;Histone H2A.V;Histone H2A.Z;Histone H2A type 1-A;Histone H2AX	HIST1H2AJ;HIST1H2AH;H2AFJ;HIST2H2AC;HIST2H2AA3;HIST1H2AD;HIST1H2AG;HIST1H2AC;HIST3H2A;HIST1H2AB;H2AFV;H2AFZ;HIST1H2AA;H2AFX	4	35.9	13.936	27.123	1779400000	24	22.5502	29.5983	23.7172					22.9806		27.7314				27.3388	25.4609	23.8641		0.494942	0.568928	FALSE	1	None
-1.04845	0.483487	P32119;A6NIW5	Peroxiredoxin-2	PRDX2	15	42.4	21.892	112.96	3587000000	65	21.7989	31.4814	22.6466	27.1132	27.2979	26.8939		25.6068						26.2735		22.8252		0.529625	0.605674	FALSE	0.0506172	None
-1.07843	0.473543	P00742	Coagulation factor X;Factor X light chain;Factor X heavy chain;Activated factor Xa heavy chain	F10	3	7.4	54.731	19.288	245180000	11						23.7514		26.2991	23.4016	24.2983	22.3986	22.8378	25.593		25.1302			0.545752	0.620932	FALSE	0.302283	None
-0.346066	0.786726	P68871;F8W6P5	Hemoglobin subunit beta;LVV-hemorphin-7;Spinorphin	HBB	13	84.4	15.998	134.23	10418000000	101	24.6641	32.3386	26.9865	25.6912	27.1009	31.6618	24.9911	24.77	26.684	26.8433	26.9048	27.1421		25.4499	28.9692	24.8264	25.6051	0.553314	0.62476	FALSE	1	None
-0.623234	0.649214	B1ALW1;P10599	Thioredoxin	TXN	6	49.4	9.4519	44.904	1914000000	38	24.989	24.6939	23.0784	24.9311	29.0197	29.5375		26.0867		24.4563	25.8137	25.4491	24.2828	26.9153	25.7028	25.5635		0.55472	0.62476	FALSE	1	None
-0.744787	0.596756	P08758;E9PHT9;D6RBL5;E7ENQ5	Annexin A5;Annexin	ANXA5	3	10.6	35.936	18.338	44995000	8		22.6101				23.8836	22.2649			23.2456						20.6497		0.588107	0.659035	FALSE	0.760464	None
0.463051	1.37845	Q9HCU0	Endosialin	CD248	11	17.6	80.858	81.741	1441300000	76	21.6767	27.1977	26.5368	26.6539	23.362	26.0432	28.0886	25.3303	26.195	26.3412	26.3464	26.7831		25.6471	24.9567	26.5082	25.559	0.594836	0.663242	FALSE	1	None
0.253926	1.19245	O95336	6-phosphogluconolactonase	PGLS	4	23.6	27.547	25.941	76230000	7						23.313	24.0269		24.0215		24.226						23.5241	0.611028	0.677907	FALSE	1	None
0.626387	1.54369	Q9BYE9	Cadherin-related family member 2	CDHR2	3	2.7	141.54	18.248	68857000	8			21.1525		24.9164		21.9229		23.4598				23.2114					0.618443	0.682737	FALSE	0.760464	None
-0.282243	0.822312	G8JLG2;Q2L6G8;Q15517	Corneodesmosin	CDSN	8	25.5	51.607	56.765	1633000000	76	26.2681		22.7745	27.927	28.9198	28.9946	22.6686	26.6555					26.3009			25.1445		0.626564	0.688295	FALSE	0.0506172	None
1.73674	3.33281	P02545-2;Q6UYC3;P02545-3;P02545;Q5TCI8;D6RAQ3;E7EUI9;Q5TCJ4;Q3BDU5	Prelamin-A/C;Lamin-A/C	LMNA	7	11	65.134	43.417	1017400000	12						26.0551		22.1548	25.5371	28.3002		24.7675	25.6614			22.4407	25.5096	0.632938	0.688513	FALSE	0.302283	None
0.994877	1.99291	P08294	Extracellular superoxide dismutase [Cu-Zn]	SOD3	3	15.4	25.851	17.107	235950000	7						25.3139	24.1078		27.2271								24.1843	0.631754	0.688513	FALSE	1	None
0.321628	1.24974	P10153	Non-secretory ribonuclease	RNASE2	8	23	18.354	76.486	6030000000	106	25.4688	29.2547	25.8971	27.4429	28.7597	28.9275	29.8312	27.4605	28.926	27.1866	27.6623	28.3803	28.4116	29.0355	27.4213	27.9965	28.3014	0.667738	0.722843	FALSE	1	None
-0.626415	0.647784	Q6ZVX7	F-box only protein 50	NCCRP1	3	12	30.847	22.86	218080000	22	24.5095	20.5492	22.2352	26.0424	24.4813	24.7446		24.3097	24.4941					24.3096		20.8336		0.676387	0.728668	FALSE	0.12842	None
-0.302494	0.81085	E7EUS0;Q6E0U4-6;C9J4P6;Q6E0U4-2;CON__A3EZ82;Q6E0U4-7;Q6E0U4-3;Q6E0U4-5;Q6E0U4-4;Q6E0U4	Dermokine	DMKN	7	18.5	40.213	46.966	660010000	30	23.0786			26.706	26.5622	25.6772		26.5189	25.4331	24.6723	25.7039	26.3187	25.804	24.5045				0.698029	0.748367	FALSE	1	None
0.306997	1.23713	Q5T749	Keratinocyte proline-rich protein	KPRP	26	55.4	64.135	202.73	13432000000	262	27.9638	26.4364	27.6196	29.206	29.2483	28.5304	27.1687	27.7322	32.0069	27.8438	26.3761	27.479	23.3472	28.8184	32.05	29.2892	28.0355	0.706714	0.750667	FALSE	1	None
0.168536	1.12392	Q08188;E7ERY7	Protein-glutamine gamma-glutamyltransferase E;Protein-glutamine gamma-glutamyltransferase E 50 kDa catalytic chain;Protein-glutamine gamma-glutamyltransferase E 27 kDa non-catalytic chain	TGM3	23	31.9	76.631	157.42	1898300000	77	24.6912	23.4886	23.2708	27.7145	28.6074	28.8678		25.3458	25.7006	23.9873	24.118			29.0913		24.5602		0.706906	0.750667	FALSE	0.465579	None
0.666931	1.58769	P54802;H0Y3D8	Alpha-N-acetylglucosaminidase;Alpha-N-acetylglucosaminidase 82 kDa form;Alpha-N-acetylglucosaminidase 77 kDa form	NAGLU	7	14	82.265	41.876	119380000	10						22.8142	25.3506		25.7042								23.7944	0.717954	0.758785	FALSE	1	None
-0.286115	0.820108	O60494	Cubilin	CUBN	24	9.1	398.73	157.93	507790000	51			24.3367	22.4527	24.8889	27.164	26.808		24.589	26.5701		22.6242						0.725517	0.761665	FALSE	0.538604	None
0.106162	1.07636	Q13835-2;Q13835	Plakophilin-1	PKP1	13	19	80.496	94.825	769380000	32	26.3557	26.6288	22.656	27.8346	25.945	24.8241		25.1063		24.9515		25.0197		26.5689		24.8777		0.727509	0.761665	FALSE	0.263534	None
0.495778	1.41008	Q07075	Glutamyl aminopeptidase	ENPEP	2	3	109.24	11.326	248950000	6	24.3744	26.3888	22.4744								25.8677	22.9177					25.9395	0.758784	0.787018	FALSE	1	None
1.8978	3.72644	F5H1T9;CON__Q9BYR9;F5H6S0;A8MTN3;Q9BYU5;Q9BYR9;P0C7H8	Keratin-associated protein 2-2;Keratin-associated protein 2-1;Keratin-associated protein 2-4;Keratin-associated protein 2-3	KRTAP2-1;KRTAP2-2;KRTAP2-4;KRTAP2-3	5	26.6	13.054	56.627	15411000000	40		31.8631	24.3365	23.4215	23.2363		21.5476	24.9724	25.6308	31.9925				24.4596		22.84	23.1238	0.756594	0.787018	FALSE	0.760464	None
1.9538	3.87393	B4DEB1;Q71DI3;Q16695;P84243;P68431;Q6NXT2	Histone H3;Histone H3.2;Histone H3.1t;Histone H3.3;Histone H3.1;Histone H3.3C	H3F3A;HIST2H3A;HIST3H3;HIST1H3A;H3F3C	4	22	14.052	29.024	2875400000	30		30.2148	23.3676							28.8697				29.4078	25.2631			0.812419	0.838748	FALSE	1	None
0.227165	1.17053	Q02413	Desmoglein-1	DSG1	24	28.8	113.75	237.19	6729200000	226	27.8938	26.0821	25.2538	30.2009	30.2284	29.5241	25.5024	28.7337	29.0375	27.8192	28.5896	28.3741		28.2649	27.0628	28.1704	27.4082	0.836426	0.858265	FALSE	1	None
-0.272681	0.82778	Q9HCY8	Protein S100-A14	S100A14	4	39.4	11.662	53.017	102330000	9					25.4607	24.6212	21.667							23.9997		23.2876		0.839021	0.858265	FALSE	0.760464	None
0.39557	1.31546	Q9NZT1	Calmodulin-like protein 5	CALML5	12	57.5	15.892	127.09	6523600000	63	28.8327	26.1942	23.1767	29.4345	29.827	30.2251	24.5634	29.7657	28.0746	27.6085	25.7462	28.7987	27.9618	27.8545	26.9769	27.8757		0.893344	0.909661	FALSE	1	None
0.305194	1.23558	P63104;E7EX29;E7ESK7;E5RIR4;E9PD24;E7EVZ2;B0AZS6	14-3-3 protein zeta/delta	YWHAZ	8	37.6	27.745	91.23	223030000	13			20.8822			27.2168		22.9042		22.3122				25.6336				0.910917	0.923339	FALSE	0.760464	None
0.501681	1.41586	Q3SYB4;Q96P63	Serpin B12	SERPINB12	10	25.4	48.445	69.039	1812600000	54	26.5833	25.1868	24.0209	27.9252	28.2718	28.1822	23.4606	26.9336	27.7356	25.1613		25.8095		26.9515		25.6679	26.9047	0.948747	0.957333	FALSE	0.338469	None
0.855571	1.80947	P69905;G3V1N2	Hemoglobin subunit alpha	HBA1;HBA2	9	71.1	15.257	100.76	7131100000	57		32.1045	26.6968	23.3843	25.7766	30.892	23.243				26.2331				27.9093			0.975881	0.980277	FALSE	0.145216	None
0.0355352	1.02494	P30740;B4E3A8	Leukocyte elastase inhibitor	SERPINB1	9	25.1	42.741	60.058	207540000	17	25.6796		24.4077	25.0593		23.7411					25.1175				24.3377			0.992673	0.992673	FALSE	0.52432	None
		H0YGH4;P01023	Alpha-2-macroglobulin	A2M	10	7.6	164.94	60.674	129820000	11		26.8242	21.8396			22.789														FALSE	0.17256	None
		F5H2W3;A8K2U0;H0YGG5;F5H2Z2	Alpha-2-macroglobulin-like protein 1	A2ML1	5	3.8	161.07	34.011	72604000	10			24.1943	24.8631	22.3404	24.0674														FALSE	0.0816993	None
		C9JMV9;C9J9D8;C9JWD4;C9J6I6;Q03154	Aminoacylase-1	ABHD14A-ACY1;ACY1	2	5.7	56.435	11.038	12343000	2							23.5572													FALSE	0.618073	None
		E9PQY3;P11117;E9PHY0;B7Z7D2;F5H1S6;F5GWV7;E9PP23	Lysosomal acid phosphatase	ACP2	4	11.1	45.306	21.965	62732000	6						24.2423	25.354													FALSE	0.338469	None
		P15309;P15309-2;Q5FBY0	Prostatic acid phosphatase;PAPf39	ACPP	5	16.1	44.566	30.281	158980000	8						24.6653	26.98													FALSE	0.338469	None
-1.52297	0.347968	D6PXK4;O43707;F5GXS2;H7C144;H9KV75;P12814-2;P12814;P12814-3;B7TY16	Alpha-actinin-4;Alpha-actinin-1	ACTN4;ACTN1	5	8.5	79.912	29.904	47342000	6						25.0658								23.5429						FALSE	1	None
		F5H5Q2;P36896-5;P36896-2;P36896-3;P36896;P36896-4	Activin receptor type-1B	ACVR1B	1	26.8	8.1753	6.7401	17145000	1					24.0313															FALSE	0.618073	None
		Q13444-10;Q13444-9;Q13444-8;Q13444-2;Q13444-7;Q13444-6;E9PN65;Q13444-5;Q13444-4;Q13444-3;Q13444	Disintegrin and metalloproteinase domain-containing protein 15	ADAM15	4	7	83.664	42.308	1027900000	21									26.395	24.9586	27.6584	27.0655	27.2003	24.3997	27.1258	26.1548	26.3471			FALSE	0.000458817	Experiment
		O15204-2;O15204	ADAM DEC1	ADAMDEC1	9	29.4	43.556	119.63	4300100000	41									28.1362	27.5056	29.7139	28.7286	28.8782	27.4927	28.2378	27.8666	28.378			FALSE	0.000458817	Experiment
		O95450-2;O95450	A disintegrin and metalloproteinase with thrombospondin motifs 2	ADAMTS2	1	1.9	61.756	8.9512	32681000	2											24.4354						23.2527			FALSE	0.618073	None
		E7EUU5;Q6UY14-2;Q6UY14;F8WAD0	ADAMTS-like protein 4	ADAMTSL4	1	2.1	46.444	7.8707	96533000	4										24.5187	24.39	24.9036		24.1891						FALSE	0.17256	None
		Q15848	Adiponectin	ADIPOQ	2	15.6	26.413	17.946	2453300000	11									28.5877	26.7296	28.2486	28.08	28.409	26.9411	28.2562	24.9229	27.7401			FALSE	0.000458817	Experiment
3.84844	14.4044	P43652	Afamin	AFM	9	21.5	69.068	91.509	787840000	29		22.2691							25.2987	23.5414	27.1916	26.7295	26.5133	27.0479	27.5369		25.0808			FALSE	0.0157774	None
		Q96MI9-2;Q96MI9-3;Q96MI9	Cytosolic carboxypeptidase 4	AGBL1	1	2.1	87.153	6.5233	446670000	2		28.7346																		FALSE	0.618073	None
11.1998	2352.19	P01019;E7EUC5	Angiotensinogen;Angiotensin-1;Angiotensin-2;Angiotensin-3;Angiotensin-4;Angiotensin 1-9;Angiotensin 1-7;Angiotensin 1-5;Angiotensin 1-4	AGT	19	44.5	53.154	235.81	164760000000	344									33.7938	33.5013	34.6033	33.6005	34.3538	33.0267	34.5831	27.9833	33.8694			FALSE	0.000458817	Experiment
		P14550;Q5T621	Alcohol dehydrogenase [NADP(+)]	AKR1A1	2	10.5	36.573	15.281	82173000	4										23.488	23.6291						23.4376			FALSE	0.338469	None
		P49189;B4DXY7	4-trimethylaminobutyraldehyde dehydrogenase	ALDH9A1	3	7.9	53.801	18.482	20045000	4				23.7228		22.5642														FALSE	0.338469	None
0.536837	1.45079	P04075;H3BQN4;H3BR68;H3BUH7;H3BPS8	Fructose-bisphosphate aldolase A;Fructose-bisphosphate aldolase	ALDOA	4	12.9	39.42	33.168	105150000	6				22.9625		26.1865	21.4722							24.0772						FALSE	0.465579	None
-1.81859	0.283499	P05062;C9J4K3	Fructose-bisphosphate aldolase B	ALDOB	5	19.8	39.473	36.682	116330000	8							25.7916			24.837		22.7395								FALSE	1	None
		C9J8F3;B7Z1N6;A8MVZ9;P09972	Fructose-bisphosphate aldolase;Fructose-bisphosphate aldolase C	ALDOC	2	17.4	16.34	14.026	29039000	2						24.7915														FALSE	0.618073	None
		O75342	Arachidonate 12-lipoxygenase, 12R-type	ALOX12B	3	4.9	80.355	16.514	20150000	3			21.0009	20.9726	23.4285			22.1654												FALSE	0.0816993	None
1.79544	3.47121	P19961;B3KTI1	Alpha-amylase 2B	AMY2B	27	66.7	57.709	25.333	318000000	6							24.6588		26.3052		27.0922						25.9655			FALSE	0.725592	None
		P03950	Angiogenin	ANG	15	71.4	16.55	306.71	69588000000	235									25.7011	31.1721	34.2046	32.9825	29.6232	30.0198	34.4188	32.3344	28.2998			FALSE	0.000458817	Experiment
		Q9Y5C1	Angiopoietin-related protein 3	ANGPTL3	12	30	53.637	125.18	17190000000	101									31.8896	29.3686	31.9071	29.2409	31.3492	29.276	27.9277	28.505	30.4106			FALSE	0.000458817	Experiment
		O43827	Angiopoietin-related protein 7	ANGPTL7	1	4.9	40.018	7.5062	76659000	1									26.1919											FALSE	1	None
		Q5W026;Q9BXX3	Ankyrin repeat domain-containing protein 30A	ANKRD30A	1	0.5	165.87	6.5482	170130000	2									25.5436								26.853			FALSE	0.618073	None
0.271169	1.20679	P15144;B4DP96	Aminopeptidase N	ANPEP	9	10.3	109.54	57.144	74727000	10						22.4881	25.0142			24.3494										FALSE	0.725592	None
		Q9H6X2-3;Q9H6X2-4;Q9H6X2-2;Q9H6X2	Anthrax toxin receptor 1	ANTXR1	4	15.5	33.279	28.371	499370000	18									26.2602	24.5165	26.7932	26.7021	25.855	24.9888	24.0656		25.2765			FALSE	0.00271119	Experiment
-0.288239	0.818901	P02743	Serum amyloid P-component;Serum amyloid P-component(1-203)	APCS	2	11.7	25.387	11.819	46283000	3						22.3634	24.8575			23.3222										FALSE	0.725592	None
		F5GZ08;P51693;P51693-2	Amyloid-like protein 1;C30	APLP1	4	10.1	68.49	30.378	380850000	18									26.2614	25.7707	25.6437	23.796	26.0155				23.3561			FALSE	0.0324806	None
		P02652	Apolipoprotein A-II;Proapolipoprotein A-II;Truncated apolipoprotein A-II	APOA2	4	41	11.175	30.619	1053400000	27									27.514		26.6946		26.4185	27.1074	23.9829	25.4683	28.0231			FALSE	0.0112347	None
		P06727	Apolipoprotein A-IV	APOA4	46	78	45.398	323.31	549540000000	740									32.6985	34.1936	36.8962	35.9834	36.0564	34.3044	35.4508	34.0083	35.7457			FALSE	0.000458817	Experiment
		P02655	Apolipoprotein C-II;Proapolipoprotein C-II	APOC2	5	52.5	11.284	34.262	3352800000	27									29.7294	26.3559	27.4448	28.0841	29.6188	26.2742			28.7887			FALSE	0.0112347	None
		P02656	Apolipoprotein C-III	APOC3	5	37.4	10.852	178.07	42460000000	83									32.9688	30.9908	32.618	31.9598	32.8483	30.7072	31.1625	29.3666	32.2509			FALSE	0.000458817	Experiment
		P02649;H0Y7L5;E9PEV4;E7ERP7	Apolipoprotein E	APOE	24	67.8	36.154	323.31	55663000000	278									32.5884	32.136	33.2273	30.7668	32.7497	27.5067	31.8614	29.9208	32.5147			FALSE	0.000458817	Experiment
		F5GXS5;Q13790	Apolipoprotein F	APOF	2	9.4	33.463	12.952	195090000	6									24.5574		23.3298		24.2669	26.7121			23.5567			FALSE	0.0816993	None
		P52565	Rho GDP-dissociation inhibitor 1	ARHGDIA	3	17.6	23.207	19.776	415560000	11										23.8395	26.7464	26.6563	26.6713	23.3101			25.9525			FALSE	0.0324806	None
		H0YGX7;P52566;F5H2R5;F5H6Q0;F5H3P3	Rho GDP-dissociation inhibitor 2	ARHGDIB	2	17.4	22.273	13.675	258660000	4											26.83						25.3909			FALSE	0.618073	None
		P15289;F8WCC8	Arylsulfatase A;Arylsulfatase A component B;Arylsulfatase A component C	ARSA	3	8.1	53.588	18.268	26660000	3					22.2791		24.3625													FALSE	0.338469	None
		Q13508-2;Q13508-3;Q13508;E7ESB3;E7ER42	Ecto-ADP-ribosyltransferase 3;NAD(P)(+)--arginine ADP-ribosyltransferase	ART3	9	28.6	41.488	71.744	5098700000	42									26.5263	25.8464	30.2956	29.1282	28.4903	28.7233	29.8742	24.3028	29.0672			FALSE	0.000458817	Experiment
0.783921	1.7218	E7ERV9;E7EMM4;E9PDS0;Q13510;Q13510-2	Acid ceramidase;Acid ceramidase subunit alpha;Acid ceramidase subunit beta	ASAH1	4	11.1	34.604	24.012	83027000	8			22.177			25.1087	24.0478							24.5617						FALSE	0.465579	None
		P07307-3;P07307-2;P07307	Asialoglycoprotein receptor 2	ASGR2	6	32.4	32.55	55.324	3116000000	34									28.9636	24.2618	27.7537	27.8334	28.7826	27.3115	29.281	27.2159	29.1665			FALSE	0.000458817	Experiment
		Q53RT3	Retroviral-like aspartic protease 1	ASPRV1	1	3.8	36.991	8.3554	117360000	8	21.8775	24.4978		24.2487	23.788	25.7233														FALSE	0.0324806	None
		A8K092;P25705	ATP synthase subunit alpha, mitochondrial	ATP5A1	1	3.2	54.493	6.9166	34494000	1														25.0398						FALSE	1	None
		F8W0P7;H0YH81;P06576;F8VPV9	ATP synthase subunit beta;ATP synthase subunit beta, mitochondrial	ATP5B	3	15.4	27.218	21.013	55960000	3														25.7379						FALSE	1	None
		F8W684;Q15904	V-type proton ATPase subunit S1	ATP6AP1	1	6.1	32.845	8.1677	67792000	5											22.7865						24.5308			FALSE	0.618073	None
		B7Z9I3;O75787;H0Y750;H7C3E1;B7Z1I9;B7Z413;H7C240	Renin receptor	ATP6AP2	4	15.1	35.612	30.941	1376800000	22									26.8947		27.2265	26.149	28.4103		26.8482		27.4754			FALSE	0.0324806	None
		H7BXY8;O75882-3;O75882-2;O75882	Attractin	ATRN	6	6.3	133.11	39.137	86777000	14			22.2717	22.3449	22.2154	25.4561	24.4946													FALSE	0.0324806	None
		P30530-2;P30530	Tyrosine-protein kinase receptor UFO	AXL	3	4.4	97.376	26.708	661860000	23	23.1959	27.1616	26.2054	25.9598		25.9283	27.5355	25.5836												FALSE	0.00271119	Control
		F5H6I0;P61769	Beta-2-microglobulin;Beta-2-microglobulin form pI 5.3	B2M	9	72.1	13.972	154.04	157180000000	124									34.5205	32.8273	34.1277	33.466	34.2934	33.7911	33.7003	33.2063	34.1851			FALSE	0.000458817	Experiment
		P15291-2;P15291;F5H0P7;B4DMM8	Beta-1,4-galactosyltransferase 1;Lactose synthase A protein;N-acetyllactosamine synthase;Beta-N-acetylglucosaminylglycopeptide beta-1,4-galactosyltransferase;Beta-N-acetylglucosaminyl-glycolipid beta-1,4-galactosyltransferase;Processed beta-1,4-galactosyltransferase 1	B4GALT1	6	26.5	42.537	64.385	1367800000	27									28.3334	24.2001	27.2796	26.9078	28.0918	22.8792	26.6091		27.7587			FALSE	0.00271119	Experiment
		O43505	Beta-1,4-glucuronyltransferase 1	B4GAT1	1	3.9	47.119	7.0899	6353600	1							22.5991													FALSE	0.618073	None
		Q93088;E5RJH0	Betaine--homocysteine S-methyltransferase 1	BHMT	5	17.7	44.998	29.525	31367000	5							24.9027													FALSE	0.618073	None
		Q9NR09	Baculoviral IAP repeat-containing protein 6	BIRC6	1	0.2	530.25	6.419	773620000	14										28.2911	26.0263		24.3763	25.8734	27.9555					FALSE	0.0816993	None
		P30043	Flavin reductase (NADPH)	BLVRB	4	23.3	22.119	27.03	310250000	6									26.2854		24.9383	24.8989	25.6638							FALSE	0.17256	None
		B7ZKR5;Q3MIM8;P13497-3;P13497-4;P13497-5;P13497-2;P13497-6;P13497	Metalloendopeptidase;Bone morphogenetic protein 1	BMP1	1	5.8	21.026	9.8096	14571000	1														23.7966						FALSE	1	None
		A6XMV5;Q9NP55	BPI fold-containing family A member 1	BPIFA1	4	24	25.257	31.074	454730000	13									22.8802	27.1474	22.4481		27.105							FALSE	0.17256	None
		F8W1Q3;P43251;B4DLJ9;A6NHF2	Biotinidase	BTD	1	2.5	58.913	8.3554	39296000	3			22.6043			23.7296	24.1802													FALSE	0.17256	None
		P02745	Complement C1q subcomponent subunit A	C1QA	3	16.3	26.016	25.464	1062400000	15									27.1176	26.23	27.4559	26.0891	27.6364		27.9173		25.1225			FALSE	0.0112347	None
		D6RA08;D6R934;P02746	Complement C1q subcomponent subunit B	C1QB	7	29.3	24.117	52.765	3268800000	41									28.5448	27.9468	29.3	27.684	29.1571	26.8558	27.0453		28.8076			FALSE	0.00271119	Experiment
		P02747	Complement C1q subcomponent subunit C	C1QC	5	25.3	25.773	49.98	5220500000	40									29.8355	27.6475	29.986	28.2244	29.8351	26.9485	28.2589	23.7543	29.4267			FALSE	0.000458817	Experiment
		F5GWF3;E7ER29;Q9NZP8;F5H2Z5;F5H7C8;F5H6S5	Complement C1r subcomponent-like protein	C1RL	2	9.9	33.679	14.66	61301000	5			22.6052			24.5987	24.8149													FALSE	0.17256	None
		F8WCZ6;A6NG18;P09871	Complement C1s subcomponent;Complement C1s subcomponent heavy chain;Complement C1s subcomponent light chain	C1S	7	19.6	57.519	48.133	757010000	13											27.4428	25.6801	25.2151		24.7498		26.4939			FALSE	0.0816993	None
		F8VSI2;Q5JNX2	Complement C4-A;Complement C4 beta chain;Complement C4-A alpha chain;C4a anaphylatoxin;C4b-A;C4d-A;Complement C4 gamma chain	C4A	26	20.1	187.66	13.236	292270000	4										25.728	26.126		26.7497		25.5931					FALSE	0.17256	None
		P04003	C4b-binding protein alpha chain	C4BPA	7	15.1	67.033	50.809	1798300000	29									27.8937	27.4679	28.0428	26.1015	25.5245	25.5017	28.9043	25.7489	27.5737			FALSE	0.000458817	Experiment
		P13671	Complement component C6	C6	2	2.4	104.79	13.15	115310000	3												25.3279			25.3658	24.8364				FALSE	0.338469	None
4.44391	21.7646	P10643	Complement component C7	C7	9	12.5	93.517	73.381	784000000	18							22.0704			23.5547	27.2431	26.9063	27.1007				26.3732			FALSE	0.263534	None
		F5GY80;F5H7G1;P07358	Complement component C8 beta chain	C8B	2	4.3	60.04	11.123	95118000	2									26.5032											FALSE	1	None
		P07360;Q5SQ08	Complement component C8 gamma chain	C8G	9	54.5	22.277	102.12	7081900000	71									29.9746	30.9168	27.5067	29.9866	27.6851	29.2413	26.2752	28.5165	30.0541			FALSE	0.000458817	Experiment
		P02748	Complement component C9;Complement component C9a;Complement component C9b	C9	19	34.5	63.173	165.16	32669000000	120									31.0583	29.6159	30.3978	34.2232	31.4155	28.4839	30.0201		30.327			FALSE	0.00271119	Experiment
		P07451;E7ER51	Carbonic anhydrase 3	CA3	7	40.8	29.557	51.382	859700000	16											27.2331	26.862		27.128	25.6849	24.588	27.3804			FALSE	0.0324806	None
		Q8N126;Q8N126-2;Q8N126-3	Cell adhesion molecule 3	CADM3	3	13.6	43.299	21.398	660580000	14									27.2342	25.1329	27.143	25.3744	26.4852	22.5335	22.2664	25.0577	26.8143			FALSE	0.000458817	Experiment
		Q8NFZ8	Cell adhesion molecule 4	CADM4	7	28.9	42.785	42.436	100040000	12			22.9657	23.2313		23.1268	26.1183													FALSE	0.0816993	None
		E7ETZ0;H0Y7A7;E7EMB3;P62158;F8WBR5;G3V479;G3V361;Q96HY3	Calmodulin	CALM1;CALM2	2	22	16.966	11.988	8535900	1								23.0251												FALSE	0.618073	None
1.19908	2.29593	P27482	Calmodulin-like protein 3	CALML3	8	69.1	16.891	104	609960000	17					23.6826	28.6421		25.2164						27.0461						FALSE	0.465579	None
		P27797	Calreticulin	CALR	6	15.8	48.141	39.276	504370000	10												25.6759	26.9261				27.1447			FALSE	0.338469	None
2.72038	6.59047	H7C0X8;B4DU58;B8ZZS7;P40121	Macrophage-capping protein	CAPG	1	12.6	11.595	9.6202	76315000	5	21.1361				21.9177	24.7465					25.3205									FALSE	0.465579	None
		E9PLX0;E9PJJ3;E9PLC9;E9PMC6;E9PJA6;E9PSA6;E9PLQ6;E9PQB3;E9PRM1;P07384;E9PIA9	Calpain-1 catalytic subunit	CAPN1	2	23	13.559	13.289	47608000	5				22.2135	24.495	24.1871														FALSE	0.17256	None
		C9JUG7;F8W9N7;B4DG50;P52907;P47755	F-actin-capping protein subunit alpha-2;F-actin-capping protein subunit alpha-1	CAPZA2;CAPZA1	1	6.8	16.698	6.8423	44785000	4	21.8657			23.6064	22.9437	24.2624														FALSE	0.0816993	None
		E7EQ12;D6RAA8;D6RC54;E7EQA0;H0Y7F0;H0YD33;H0Y9H6;E9PDE4;E7ES10;E9PCH5;E7EVY3;B7Z574;E7ESM9;P20810-3;P20810-4;G5E946;P20810-2;P20810;G5E9D3;B7Z468;P20810-5;P20810-7;P20810-6	Calpastatin	CAST	2	7.8	46.133	11.97	6444600	2		22.6197																		FALSE	0.618073	None
		P04040	Catalase	CAT	13	28.5	59.755	129.39	577290000	33	23.6902	23.6392	21.9636	27.1972	27.4992	27.2318	21.0918	25.3635												FALSE	0.000458817	Control
		Q16627;Q16627-2	C-C motif chemokine 14;HCC-1(3-74);HCC-1(4-74);HCC-1(9-74)	CCL14	4	60.2	10.678	46.602	1060500000	10											27.9014	26.2035	28.0404		28.2259	27.0868				FALSE	0.0816993	None
		H7BYL4;Q16663	C-C motif chemokine 15;CCL15(22-92);CCL15(25-92);CCL15(29-92)	CCL15	4	59	6.5677	33.69	2741700000	27									27.4153	28.2277	28.7338	28.8314	27.7944	27.2962	28.6262	27.6	26.3504			FALSE	0.000458817	Experiment
		O15467;H0YCC1	C-C motif chemokine 16	CCL16	6	53.3	13.6	95.983	3591500000	27										27.0506	30.9152	27.1816	28.7949	25.9329	28.3967	26.9899	25.3803			FALSE	0.00271119	Experiment
		P55774	C-C motif chemokine 18;CCL18(1-68);CCL18(3-69);CCL18(4-69)	CCL18	1	24.7	9.8487	7.8601	42778000	1																25.3504				FALSE	1	None
		Q5VZ73;O00585	C-C motif chemokine 21	CCL21	1	14.5	13.564	7.4027	111360000	5											23.8987	23.6038			25.0718	25.0214				FALSE	0.17256	None
		G5E9B2;B4DEM7;P50990;H7C4C8;B4DQH4	T-complex protein 1 subunit theta	CCT8	2	3.3	59.478	11.363	5552100	1						22.4046														FALSE	0.618073	None
		Q9UGN4	CMRF35-like molecule 8	CD300A	1	7	33.2	6.6477	4725100	1			22.1719																	FALSE	0.618073	None
		Q6UXG3-3;Q6UXG3-2;F8W9M3;F5H7P9;Q6UXG3	CMRF35-like molecule 9	CD300LG	1	8.1	24.89	7.672	107640000	9	23.9751		24.324	23.7075		23.8209	24.5769	23.0404												FALSE	0.0112347	None
		O43866	CD5 antigen-like	CD5L	15	53.6	38.087	218.66	9033300000	90									24.6602	27.3438	27.6096	29.4671	28.1452	28.5278	31.4226	30.5548	29.281			FALSE	0.000458817	Experiment
		P09564	T-cell antigen CD7	CD7	1	9.6	25.409	8.6003	24200000	3		23.7283					23.2966													FALSE	0.338469	None
		B8ZZZ4;P01732-2;P01732;B4DT80;E7ETP4	T-cell surface glycoprotein CD8 alpha chain	CD8A	2	13.6	22.099	12.695	199830000	5									26.2897	23.1738	25.758						25.6205			FALSE	0.17256	None
		E7ENZ5;Q9NPY3	Complement component C1q receptor	CD93	7	29.4	36.63	55.043	1472500000	22									27.1639	26.459	27.4404	29.1727	26.8	26.1696	25.6865	26.7811				FALSE	0.00271119	Experiment
		P33151;I3L1J2;F5H6D9;E7EPJ8	Cadherin-5	CDH5	4	4.7	87.527	25.454	494520000	10									25.8201	23.7511	26.0264	26.5968	27.9049							FALSE	0.0816993	None
		P31997;E7EUB1;E7ET43;I3L0G3;P13688-3;P13688-4;P13688-11;P13688-9;P13688-2;P13688-6;P13688-5;P13688-8;P13688-10;P13688;H9KVA7;P06731	Carcinoembryonic antigen-related cell adhesion molecule 8;Carcinoembryonic antigen-related cell adhesion molecule 1;Carcinoembryonic antigen-related cell adhesion molecule 5	CEACAM8;CEACAM1;CEACAM5	2	8.3	38.153	12.436	17307000	3	22.8851		21.1248				22.7943													FALSE	0.17256	None
		Q86SR3;P19835;P19835-2	Carboxylic ester hydrolase;Bile salt-activated lipase	CEL	5	9.1	76.609	29.418	124310000	8		26.831					21.6775													FALSE	0.338469	None
		F5GZ47;H7BYV3;C9JT09;Q8TEP8;E9PF99	Centrosomal protein of 192 kDa	CEP192	1	2.2	60.324	-2	8071800	0									22.9445											FALSE	1	None
11.3739	2653.86	P08603;P08603-2	Complement factor H	CFH	42	38.9	139.09	323.31	151760000000	545		22.1699							33.8539	32.9087	34.1319	34.3524	34.6139	31.1681	34.4094	32.576	33.2654			FALSE	0.00271119	Experiment
		Q03591;B1AKG0	Complement factor H-related protein 1	CFHR1	16	66.7	37.65	283.35	29720000000	71									27.4625	30.1229	31.4771	32.3737	32.2338	28.2948	32.6291	30.6353	31.1483			FALSE	0.000458817	Experiment
		P36980-2;P36980	Complement factor H-related protein 2	CFHR2	12	63.4	27.896	65.65	32270000000	88									27.2437	30.4184	31.7788	31.9758	32.0383	29.7312	32.9225	31.0251	31.139			FALSE	0.000458817	Experiment
		Q02985-2;Q02985;F5H414;Q6NSD3	Complement factor H-related protein 3	CFHR3	11	41.3	30.72	67.702	10696000000	65										29.0488		31.2094	32.0529	28.5655	30.8019	29.0025				FALSE	0.0324806	None
3.83699	14.2906	E9PQB7;G3V1A4;E9PP50;E9PK25;P23528;E9PLJ3;E9PS23;G3V5P4;Q9Y281	Cofilin-1;Cofilin-2	CFL1;CFL2	4	54.9	13.923	27.685	504790000	11		22.5412									27.657	26.2833				25.8016	25.6709			FALSE	0.465579	None
		E9PAQ1;P27918	Properdin	CFP	1	3.1	45.147	7.1913	29998000	1											24.8384									FALSE	1	None
		Q99674;B5MCP5;B5MCC9	Cell growth regulator with EF hand domain protein 1	CGREF1	1	5.6	31.905	7.6222	20015000	2																	23.1342			FALSE	1	None
		O15335	Chondroadherin	CHAD	14	54.3	40.475	158.45	19334000000	116										27.8444	32.7097	31.8375	30.6115		30.65		28.9815			FALSE	0.0324806	None
		G5E968;P10645	Chromogranin-A;Vasostatin-1;Vasostatin-2;EA-92;ES-43;Pancreastatin;SS-18;WA-8;WE-14;LF-19;Catestatin;AL-11;GV-19;GR-44;ER-37;GE-25;Serpinin-RRG;Serpinin;p-Glu serpinin precursor	CHGA	5	24.8	34.269	41.519	372880000	7									25.0508		25.0424		26.7989			27.1061				FALSE	0.17256	None
		P36222	Chitinase-3-like protein 1	CHI3L1	12	42	42.625	115.84	5363200000	68									29.1762	27.7673	30.1305	29.3146	29.0199	26.7257	30.4087		28.2299			FALSE	0.00271119	Experiment
		Q13231-3;Q13231;G5EA51;D6REY1;Q13231-2	Chitotriosidase-1	CHIT1	10	28.8	48.564	109.25	1834300000	34									27.7907	23.7491	29.8518	23.9862	27.9021		25.0315	24.0405	25.8255			FALSE	0.00271119	Experiment
		Q9BU40;Q9BU40-2;E9PGS5;D3DUY6	Chordin-like protein 1	CHRDL1	1	3.6	51.167	7.7618	869460000	9									27.5157		26.4172	26.5654	26.506	25.3734	26.7753	25.7116	26.6664			FALSE	0.00271119	Experiment
		O75339	Cartilage intermediate layer protein 1;Cartilage intermediate layer protein 1 C1;Cartilage intermediate layer protein 1 C2	CILP	2	1.9	132.56	11.432	16876000	2							24.0085													FALSE	0.618073	None
		Q8IUL8	Cartilage intermediate layer protein 2;Cartilage intermediate layer protein 2 C1;Cartilage intermediate layer protein 2 C2	CILP2	6	8.3	126.29	50.79	399930000	10									26.386		22.0786	27.4297	25.8253							FALSE	0.17256	None
		Q9Y240;C9JXV2	C-type lectin domain family 11 member A	CLEC11A	4	15.2	35.694	30.272	501960000	10									26.0084		24.9762	27.1879	25.3124			24.4966	26.7816			FALSE	0.0324806	None
		O75596	C-type lectin domain family 3 member A	CLEC3A	1	6.1	22.232	8.6114	105230000	5											24.9377	24.2349	24.8252				23.368			FALSE	0.17256	None
		F5H1F8;Q9Y696	Chloride intracellular channel protein 4	CLIC4	1	5.8	23.266	8.0488	96751000	4											25.1055	24.2177					24.1853			FALSE	0.338469	None
		Q9H6B4	CXADR-like membrane protein	CLMP	1	2.1	41.28	6.6181	105950000	4									24.7799		24.2548	24.7815					24.7536			FALSE	0.17256	None
		P04118	Colipase	CLPS	3	42	11.954	19.951	196160000	3									21.4537				27.5261							FALSE	0.618073	None
		C9JMN2;E9PCU0;P12107-3;P12107;P12107-2;H7C381	Collagen alpha-1(XI) chain	COL11A1	8	18.1	61.967	60.718	993710000	20										22.8045	28.527	27.3629	27.1713			27.5684	25.3576			FALSE	0.0324806	None
		D6RGG3;Q99715-4;Q99715	Collagen alpha-1(XII) chain	COL12A1	13	4.7	333.2	111.56	3774600000	57									27.6386	26.8439	29.0573	29.6826	29.2801			29.1648	28.6001			FALSE	0.0112347	None
		Q4G0W3;Q05707-3;Q05707-2;Q05707	Collagen alpha-1(XIV) chain	COL14A1	2	4.1	59.163	38.142	170110000	3											25.5667					26.2981				FALSE	0.618073	None
		A6NCT7;A6NDR9;Q07092-2;Q07092	Collagen alpha-1(XVI) chain	COL16A1	4	6.2	96.792	39.989	1075600000	14											28.7363	26.4471	26.2059		26.8758					FALSE	0.17256	None
11.3059	2531.78	H7BXV5;F8WDA7;F5GZA2;P39060-2;P39060-1;P39060;H7C457	Collagen alpha-1(XVIII) chain;Endostatin	COL18A1	16	21.7	70.733	315.61	160850000000	264									34.9445	32.2175	34.4704	33.5711	34.0039	33.0328	33.9723	32.078	34.0926			FALSE	0.000458817	Experiment
		I3L3H7;P02452	Collagen alpha-1(I) chain	COL1A1	2	13.6	16.36	19.071	414030000	3											26.7938					28.1492				FALSE	0.618073	None
3.74099	13.3706	E7EPD1;P08572	Collagen alpha-2(IV) chain;Canstatin	COL4A2	5	3.6	168.04	31.071	477090000	8							22.3563		26.8317	25.7932	26.4369	26.761		25.0569						FALSE	0.263534	None
		P20908	Collagen alpha-1(V) chain	COL5A1	9	6.7	183.56	102.97	34170000000	180									31.7401	30.7066	32.6544	32.444	32.2263	29.5806	30.5984	30.7535	31.5768			FALSE	0.000458817	Experiment
8.98991	508.43	P12111-2;P12111;E7ENL6	Collagen alpha-3(VI) chain	COL6A3	65	28.1	321.35	323.31	34814000000	469							22.3069		31.309	30.404	33.038	32.3307	32.1668	28.9136	31.2834	29.8887	31.7592			FALSE	0.00271119	Experiment
		P20849-3;P20849	Collagen alpha-1(IX) chain	COL9A1	8	33.2	35.509	54.685	1406300000	33									27.4982	25.2945	27.436	27.3711	28.9053				27.4974			FALSE	0.0324806	None
		Q9Y6Z7	Collectin-10	COLEC10	3	11.9	30.705	21.704	1016300000	15									27.9835	25.7704	26.3858	26.7913	27.0039		26.2877	24.6856	25.9967			FALSE	0.00271119	Experiment
		Q5KU26	Collectin-12	COLEC12	3	4.6	81.514	19.22	953280000	14									27.8843		25.8869	27.1641	27.2963	25.0711		26.5882	27.0146			FALSE	0.0112347	None
		G3XAP6;E9PFW4;B4DKJ3;P49747;CON__ENSEMBL:ENSBTAP00000006074	Cartilage oligomeric matrix protein	COMP	5	10.6	79.696	29.802	444270000	10									27.4341	24.7019	23.7443	25.23	27.3114							FALSE	0.0816993	None
		Q14019;H3BT58	Coactosin-like protein	COTL1	8	65.5	15.945	56.092	2527100000	53									29.0345	25.7043	28.5623	27.4806	28.6551	26.5838	28.3089	24.2348	28.3276			FALSE	0.000458817	Experiment
		Q96IY4;Q96IY4-2	Carboxypeptidase B2	CPB2	14	46.3	48.424	119.33	6944800000	70									29.7074	26.5841	29.5615	29.4715	30.5638	27.3271	29.3167		30.2261			FALSE	0.00271119	Experiment
		D6RF88;C9JE88;D6R930;P16870-2;P16870	Carboxypeptidase E	CPE	1	7.2	15.66	6.4514	3612900	1							21.7847													FALSE	0.618073	None
		P22792	Carboxypeptidase N subunit 2	CPN2	3	7.3	60.556	16.207	18574000	3							24.1468													FALSE	0.618073	None
		E5RH35;E5RJZ7;E5RJP8;E5RJA8;Q9Y646	Carboxypeptidase Q	CPQ	1	8.5	14.594	6.6044	13655000	1							23.7029													FALSE	0.618073	None
1.92875	3.80725	P29373;Q5SYZ4;B5MCB5;P29762	Cellular retinoic acid-binding protein 2;Cellular retinoic acid-binding protein 1	CRABP2;CRABP1	2	16.7	15.693	13.331	226410000	4						25.4891					27.4179									FALSE	1	None
		P24387;D6RHH7	Corticotropin-releasing factor-binding protein	CRHBP	15	57.8	36.144	143.1	13691000000	130									30.8813	29.9532	30.1162	30.3981	31.0307	28.967	30.5549	24.7126	30.7243			FALSE	0.000458817	Experiment
		Q9UBG3	Cornulin	CRNN	5	17	53.533	32.394	53777000	8	21.8159		24.3585	23.6055		23.5293		21.8209												FALSE	0.0324806	None
		E1B6W6;Q99062-2;Q99062-4;Q99062;Q99062-3	Granulocyte colony-stimulating factor receptor	CSF3R	1	1.3	84.921	6.7033	116290000	1															26.7932					FALSE	1	None
		H0Y645;B0QY36;B0QY35;B0QY34;H7BYT1;P48730-2;P48730;P49674	Casein kinase I isoform delta;Casein kinase I isoform epsilon	CSNK1E;CSNK1D	2	8.5	31.182	13.634	24861000	3		24.5674																		FALSE	0.618073	None
		Q6UVK1	Chondroitin sulfate proteoglycan 4	CSPG4	2	1	250.53	12.903	39852000	4						23.297	24.8165													FALSE	0.338469	None
		Q01459	Di-N-acetylchitobiase	CTBS	3	9.9	43.759	19.236	33467000	5		22.6267			24.4088		22.1697													FALSE	0.17256	None
		P29279-2;P29279	Connective tissue growth factor	CTGF	6	19.9	35.205	45.016	4143500000	58									29.648	28.6217	28.5196	29.4956	28.0047	28.1395	27.2655	28.6953	28.4164			FALSE	0.000458817	Experiment
		H3BTQ4;H3BP92;H3BMY1;Q6GPI1;P17538	Chymotrypsinogen B2;Chymotrypsin B2 chain A;Chymotrypsin B2 chain B;Chymotrypsin B2 chain C;Chymotrypsinogen B;Chymotrypsin B chain A;Chymotrypsin B chain B;Chymotrypsin B chain C	CTRB2;CTRB1	1	12.3	12.156	11.598	193580000	8										22.8288	25.0253	23.5076		22.433	26.404	23.289	23.986			FALSE	0.0112347	None
2.41376	5.32863	P10619	Lysosomal protective protein;Lysosomal protective protein 32 kDa chain;Lysosomal protective protein 20 kDa chain	CTSA	1	2.7	54.465	7.6306	59474000	3				22.1512		23.647			25.3129											FALSE	0.725592	None
		H0YCY8;F5HGG6;P53634;P53634-2;P53634-3	Dipeptidyl peptidase 1;Dipeptidyl peptidase 1 exclusion domain chain;Dipeptidyl peptidase 1 heavy chain;Dipeptidyl peptidase 1 light chain	CTSC	2	7.8	27.824	11.005	296370000	5									27.5216								26.6277			FALSE	0.618073	None
0.946638	1.92738	P07339;H7C1V0;H7C469	Cathepsin D;Cathepsin D light chain;Cathepsin D heavy chain	CTSD	7	16.3	44.552	45.297	585880000	26			23.314	26.8485	25.9046	27.5891	25.4981	25.1221						26.6593						FALSE	0.0506172	None
		E9PBP2;P09668	Pro-cathepsin H;Cathepsin H mini chain;Cathepsin H;Cathepsin H heavy chain;Cathepsin H light chain	CTSH	4	11.5	36.269	25.086	155280000	5									24.0822			25.9072					24.886			FALSE	0.338469	None
7.69277	206.897	P07711;Q5T8F0	Cathepsin L1;Cathepsin L1 heavy chain;Cathepsin L1 light chain	CTSL	8	30.3	37.564	63.913	5562800000	42									28.9953	28.8929	28.0577	29.1606	29.6724	26.3026	30.4099	27.3134	28.9893			FALSE	0.000458817	Experiment
		P25774-2;P25774	Cathepsin S	CTSS	3	13.2	31.626	32.431	133950000	5												24.1784				26.4853				FALSE	0.618073	None
		P48061-2;P48061-5;P48061;P48061-6;P48061-3;P48061-4	Stromal cell-derived factor 1;SDF-1-beta(3-72);SDF-1-alpha(3-67)	CXCL12	3	33.7	10.103	22.969	1351000000	14									26.6607	26.4726	25.4487	28.4592			29.0292		26.4944			FALSE	0.0324806	None
		Q9H2A7	C-X-C motif chemokine 16	CXCL16	1	5.5	27.578	8.4268	41704000	1									25.3137											FALSE	1	None
		Q9NRR1	Cytokine-like protein 1	CYTL1	6	50	15.577	54.706	11801000000	76									31.1723	29.6068	30.055	30.3332	30.3946	29.0494	30.3645	28.7966	30.3168			FALSE	0.000458817	Experiment
		Q14118;E9PE70	Dystroglycan;Alpha-dystroglycan;Beta-dystroglycan	DAG1	11	19.2	97.44	92.072	8445000000	58									30.342		30.6443	29.5108	29.3285	29.5288		29.799	30.3454			FALSE	0.0112347	None
		O95865;H0Y7N1;A3KGN5;Q5SSV3;Q5SRR8	N(G),N(G)-dimethylarginine dimethylaminohydrolase 2	DDAH2	4	17.5	29.644	23.262	34573000	6				21.0776	23.3681	23.5388	23.1559													FALSE	0.0816993	None
		P12838	Neutrophil defensin 4	DEFA4	1	11.3	10.504	47.089	1234500000	10									27.9318	26.2896	27.2454	26.6889		26.3594	27.5286	25.0019	27.277			FALSE	0.00271119	Experiment
		Q01523	Defensin-5;HD5(23-94);HD5(29-94);HD5(56-94);HD5(63-94)	DEFA5	1	12.8	10.071	10.277	1054100000	10									27.5796	26.8164	27.2119	25.6137	26.9718	24.7839	25.4973	26.9481	25.849			FALSE	0.000458817	Experiment
		Q01524	Defensin-6	DEFA6	1	10	10.975	6.4181	22604000	3											23.7626									FALSE	1	None
		E7EUD0;F6SYF8;Q9UBP4;F8W7H2	Dickkopf-related protein 3	DKK3	4	19.9	35.315	31.806	947280000	24									27.5891	25.9385	27.8656	25.2579	26.6588	25.0909	23.5077		26.8933			FALSE	0.00271119	Experiment
		F8WEF7;Q9UGM3-4;Q9UGM3-8;Q9UGM3-2;Q9UGM3-5;Q9UGM3-3;Q9UGM3;Q9UGM3-7;Q9UGM3-6	Deleted in malignant brain tumors 1 protein	DMBT1	1	2.5	124.45	7.3156	48180000	6	22.8913			23.3418	23.2503	23.1443		22.661												FALSE	0.0324806	None
		H3BP51;Q8NEP3-3;Q8NEP3	Dynein assembly factor 1, axonemal	DNAAF1	1	3.2	27.697	-2	22133000	1		24.3997																		FALSE	0.618073	None
1.55248	2.93321	P24855	Deoxyribonuclease-1	DNASE1	5	29.4	31.433	44.24	358430000	20			22.2335	22.1738	24.2455	26.0383	26.7647		26.1424											FALSE	0.12842	None
		P16444	Dipeptidase 1	DPEP1	3	9.7	45.673	20.292	25380000	3							24.5972													FALSE	0.618073	None
2.1157	4.334	P27487	Dipeptidyl peptidase 4;Dipeptidyl peptidase 4 membrane form;Dipeptidyl peptidase 4 soluble form	DPP4	1	1.2	88.278	7.3415	72554000	4						22.3041						24.4774					24.3506			FALSE	1	None
		Q14126	Desmoglein-2	DSG2	3	3.6	122.29	18.698	100790000	6											23.4194	23.715	23.8868							FALSE	0.338469	None
-2.02459	0.245774	Q86SJ6;Q86SJ6-2	Desmoglein-4	DSG4	5	6.3	113.82	32.572	163830000	10		26.079								22.4629				26.1596						FALSE	1	None
		O95147	Dual specificity protein phosphatase 14	DUSP14	3	17.2	22.255	19.523	177790000	3		27.4056																		FALSE	0.618073	None
		Q9NTX5-3;Q9NTX5-6;Q9NTX5-2;Q9NTX5;H0YCS9;Q5TEF9;H0Y5L2	Ethylmalonyl-CoA decarboxylase	ECHDC1	2	8	24.859	12.013	51905000	2														25.6294						FALSE	1	None
		E9PN91;E9PMW7;E9PIZ1;E9PPR1;E9PL12;E9PL71;E9PQ49;E9PI39;H0YCK7;E9PK01;F8W934;E9PRY8;P29692-3;P29692;P29692-2	Elongation factor 1-delta	EEF1D	1	11.3	11.616	8.2391	9139500	1		23.1237																		FALSE	0.618073	None
2.6232	6.16117	P26641;B4DTG2	Elongation factor 1-gamma	EEF1G	4	11	50.118	32.475	77056000	5		23.53				22.7878								25.7821						FALSE	0.725592	None
1.78247	3.44015	P13639;B4DPU3	Elongation factor 2	EEF2	11	13.8	95.337	69.21	374050000	20		25.346		24.1077	23.2568	27.7643		21.2103						26.1195						FALSE	0.12842	None
		P20827-2;P20827	Ephrin-A1;Ephrin-A1, secreted form	EFNA1	3	14.2	21.246	22.103	2667500000	23									28.7342	27.0337	27.2869	28.2587	28.5216	26.8449	28.8071	26.7643	27.1136			FALSE	0.000458817	Experiment
		P98172	Ephrin-B1	EFNB1	3	17.6	38.006	32.866	86554000	3									25.8963							24.5226				FALSE	0.618073	None
		B7ZBH1;P56537;F8WD20;F8WDS6;B7ZBG9	Eukaryotic translation initiation factor 6	EIF6	2	22.2	11.824	12.297	52843000	4				23.6662		24.9187		22.8976												FALSE	0.17256	None
-0.310474	0.806377	P08246	Neutrophil elastase	ELANE	3	9.4	28.518	16.25	50649000	4			24.7409														24.4305			FALSE	1	None
		Q9Y6C2	EMILIN-1	EMILIN1	2	1.6	106.67	12.283	80286000	5											24.1339	25.4113								FALSE	0.618073	None
		Q9BXX0	EMILIN-2	EMILIN2	1	1.2	115.69	7.3212	66454000	6									24.1968		23.5942				24.2799	22.0039				FALSE	0.17256	None
		D6RE62;A6NMQ3;C9JUF4;Q5T5H1;O43768-8;O43768-6;O43768-5;O43768-2;O43768;O43768-7;E9PB69;O43768-3;O43768-4	Alpha-endosulfine	ENSA	1	13.2	13.604	-2	388600000	2				27.0189		27.9123														FALSE	0.338469	None
		P21709	Ephrin type-A receptor 1	EPHA1	2	2.4	108.13	17.825	229680000	6									25.5442		26.3302	25.0756		24.9731			24.7437			FALSE	0.0816993	None
		E9PG71;P54764;H7C1N8	Receptor protein-tyrosine kinase;Ephrin type-A receptor 4	EPHA4	2	2.5	105.71	10.694	39192000	1									24.3549			23.7747					21.6908			FALSE	0.338469	None
		Q96L35;P54760	Receptor protein-tyrosine kinase;Ephrin type-B receptor 4	EPHB4	2	2	102.56	12.2	16512000	3						22.3178	23.4278													FALSE	0.338469	None
		E9PPU0;P58107	Epiplakin	EPPK1	4	3.6	264.62	6.5711	6260500	1						22.5779														FALSE	0.618073	None
-0.948947	0.51801	F8WDW9;Q96AP7	Endothelial cell-selective adhesion molecule	ESAM	5	26.5	26.7	31.333	457300000	20					25.5151				27.1788		24.9756	26.4982	25.7759		25.5856	24.0016	21.1103			FALSE	0.0506172	None
		B7Z5W1;Q9Y624;B7Z941	Junctional adhesion molecule A	F11R	5	13.9	32.858	29.818	1499400000	27									28.0933	27.2638	27.231	26.0039	28.0205	27.1841	26.1221	25.8622	26.5219			FALSE	0.000458817	Experiment
		P00748	Coagulation factor XII;Coagulation factor XIIa heavy chain;Beta-factor XIIa part 1;Coagulation factor XIIa light chain	F12	9	22.9	67.791	68.127	2127500000	24									28.5125		25.2518	25.1745	28.0454	26.8467	28.6225		27.6132			FALSE	0.0112347	None
		P05160	Coagulation factor XIII B chain	F13B	27	50.8	75.51	294.26	15785000000	123										27.8456	31.8084	30.2835	30.6028	28.98	31.2279	30.4959	28.6768			FALSE	0.00271119	Experiment
		F5H8B0;P08709-2;P08709	Coagulation factor VII;Factor VII light chain;Factor VII heavy chain	F7	12	40.8	43.636	131.31	10647000000	88									30.9956	29.4341	30.8741	29.654	30.5117	25.5017	30.1585	26.496	29.3267			FALSE	0.000458817	Experiment
		P00740	Coagulation factor IX;Coagulation factor IXa light chain;Coagulation factor IXa heavy chain	F9	11	29.1	51.778	126.32	6849200000	61									28.3888	29.324	30.8952	29.8453	30.3191		30.1979	24.2105	26.0614			FALSE	0.00271119	Experiment
		P07148;A8MW49	Fatty acid-binding protein, liver	FABP1	6	59.1	14.208	57.461	6236500000	30									27.8178	28.1944	29.7369	28.7988	29.4641	28.2708	29.4789	27.329	30.3793			FALSE	0.000458817	Experiment
		P12104	Fatty acid-binding protein, intestinal	FABP2	5	43.9	15.207	39.198	496020000	9									27.3139	24.3485							27.5973			FALSE	0.338469	None
		P05413	Fatty acid-binding protein, heart	FABP3	8	58.6	14.858	64.078	3338200000	40									26.5829	27.9423	28.6593	27.8858	27.9042	29.0163	28.9563	28.677	28.0099			FALSE	0.000458817	Experiment
		P15090	Fatty acid-binding protein, adipocyte	FABP4	11	75.8	14.719	105.91	12856000000	83									28.1582	30.5533	31.3202	30.1417	29.736	29.8946	29.4272	29.4324	30.1766			FALSE	0.000458817	Experiment
		P51161;P51161-2	Gastrotropin	FABP6	2	19.5	14.371	17.375	1209200000	9									26.6725		27.7609		27.2334		26.4888	27.4111	28.2199			FALSE	0.0324806	None
		E9PQG1;E9PPV1;E9PMT7;E9PN59;O60667	Fas apoptotic inhibitory molecule 3	FAIM3	2	16.8	14.055	11.737	204270000	4													25.8904		24.8692		25.5658			FALSE	0.338469	None
		Q5W0V4	FHF complex subunit HOOK interacting protein	FAM160B1	1	14.9	11.551	7.1378	407310000	2		28.6015																		FALSE	0.618073	None
		A8MTF8;P58499-3;P58499;P58499-2	Protein FAM3B	FAM3B	3	10.5	28.282	16.095	151170000	3									26.5568		25.6444									FALSE	0.618073	None
9.51568	731.99	Q92520;C9JP35;C9JMN4	Protein FAM3C	FAM3C	13	59	24.68	142.2	14728000000	129							20.7834		31.0562	29.3897	31.3703	30.1842	30.5629	29.4311	29.4172	30.0562	30.8714			FALSE	0.00271119	Experiment
		P49327	Fatty acid synthase;[Acyl-carrier-protein] S-acetyltransferase;[Acyl-carrier-protein] S-malonyltransferase;3-oxoacyl-[acyl-carrier-protein] synthase;3-oxoacyl-[acyl-carrier-protein] reductase;3-hydroxyacyl-[acyl-carrier-protein] dehydratase;Enoyl-[acyl-carrier-protein] reductase;Oleoyl-[acyl-carrier-protein] hydrolase	FASN	2	1	273.42	10.934	3898300	1														21.8944						FALSE	1	None
-0.370367	0.773586	Q53R41	FAST kinase domain-containing protein 1	FASTKD1	1	1.2	97.41	-2	653530000	4		27.9331								27.6524										FALSE	1	None
		P35555	Fibrillin-1	FBN1	6	2.1	312.24	37.879	88983000	14	22.8135				25.093		25.1777	22.9077												FALSE	0.0816993	None
0.148485	1.1084	P09467	Fructose-1,6-bisphosphatase 1	FBP1	2	9.2	36.842	13.054	69284000	9							22.7754		22.1309	22.8422	22.8001	22.3038		23.6907			22.646			FALSE	0.12842	None
		H0Y755;E9PG94;P08637;H0Y4U3;O75015	Low affinity immunoglobulin gamma Fc region receptor III-A;Low affinity immunoglobulin gamma Fc region receptor III-B	FCGR3A;FCGR3B	3	8.5	30.725	17.944	28674000	5		23.4386					23.5335	22.2997												FALSE	0.17256	None
		Q15485-2;Q15485	Ficolin-2	FCN2	3	17.1	30.227	28.357	840510000	12									27.9071		26.623	26.695	26.6041	24.4981	27.7569		24.5363			FALSE	0.0112347	None
		Q9UGM5;E9PG08;E9PG06;B7Z8T3	Fetuin-B	FETUB	5	19.4	42.054	46.331	1499500000	22									28.2196	27.1319	28.3413	27.1593	26.4206	23.4569	27.041		26.3295			FALSE	0.00271119	Experiment
5.95526	62.0457	P02679-2;P02679;C9JEU5;C9JC84	Fibrinogen gamma chain	FGG	9	29.3	49.496	99.571	3709500000	46						22.3995			26.9115		30.0961	28.7231	28.6064	25.9066	29.3588		28.7412			FALSE	0.0506172	None
		B1AJZ9-4;B1AJZ9;B1AJZ9-3	Forkhead-associated domain-containing protein 1	FHAD1	1	0.7	157.69	7.5619	30981000	3	23.5342			23.9075				21.5625												FALSE	0.17256	None
-1.56327	0.338384	Q5HY54;P21333-2;P21333;A6NDY9	Filamin-A	FLNA	3	1.8	276.55	17.748	20544000	5						23.2086					22.4267				20.8398	21.6697				FALSE	0.725592	None
		E7EN95;O75369-5;O75369-4;O75369-7;O75369-6;O75369-3;O75369-2;O75369-9;O75369;O75369-8	Filamin-B	FLNB	7	3.3	256.28	41.607	93934000	8				22.1253	22.3956	26.3211														FALSE	0.17256	None
		E7EU04;F5H4Z6;F5GZ45;F5H3Z4;P14207	Folate receptor beta	FOLR2	3	17.1	24.363	17.831	181020000	4											23.3788				27.318	21.4093				FALSE	0.338469	None
1.70682	3.2644	Q16658	Fascin	FSCN1	1	3.2	54.529	7.3834	41385000	3				22.858	22.9541				24.6129											FALSE	0.725592	None
		O95633-2;O95633	Follistatin-related protein 3	FSTL3	5	27	24.96	32.457	91716000	4									24.7492	24.3037		24.9124								FALSE	0.338469	None
0.362224	1.28541	P10253	Lysosomal alpha-glucosidase;76 kDa lysosomal alpha-glucosidase;70 kDa lysosomal alpha-glucosidase	GAA	18	21.7	105.32	132.59	943270000	52		22.5253	24.8973	25.5051	22.906	27.704	29.1301	21.7644	25.2811											FALSE	0.0157774	None
		F8WEC5;B8ZZW2;Q8IWJ2	GRIP and coiled-coil domain-containing protein 2	GCC2	2	2.5	79.991	11.379	27793000	2					23.5326	23.9005														FALSE	0.338469	None
1.80681	3.49867	E7EU23;P50395-2;P50395;Q5SX91;E9PFL7;Q5SX87;B4DHX4;P31150	Rab GDP dissociation inhibitor beta;Rab GDP dissociation inhibitor alpha	GDI2;GDI1	3	8.7	51.18	17.262	29404000	3				22.64										24.4468						FALSE	1	None
4.56368	23.6485	Q7L5L3-1;Q7L5L3	Glycerophosphodiester phosphodiesterase domain-containing protein 3	GDPD3	2	8.2	29.624	14.714	55525000	3				21.1032										25.6669						FALSE	1	None
-2.43901	0.18441	Q92820;E5RGF0	Gamma-glutamyl hydrolase	GGH	8	26.7	35.964	47.159	118940000	11				24.125	24.4443	25.5448	23.2174	23.8814				21.8036								FALSE	0.12842	None
		B5MCK8;P36268-2;A6NGU5;P36268;P19440;E7ETR7;B5MC36;B5MC34;E7ET76;Q14390;P19440-3;B5MD39;P19440-2	Inactive gamma-glutamyltranspeptidase 2;Putative gamma-glutamyltranspeptidase 3;Putative gamma-glutamyltranspeptidase 3 heavy chain;Putative gamma-glutamyltranspeptidase 3 light chain;Gamma-glutamyltranspeptidase 1;Gamma-glutamyltranspeptidase 1 heavy chain;Gamma-glutamyltranspeptidase 1 light chain;Gamma-glutamyltransferase light chain 2;Putative gamma-glutamyltransferase light chain 3	GGT2;GGT3P;GGT1;GGTLC2;GGTLC3	2	4.1	60.851	12.039	11397000	2			21.3818				23.0466													FALSE	0.338469	None
		Q9NS71	Gastrokine-1	GKN1	3	18.6	21.999	24.577	683310000	9											28.3315		25.3745		27.1335	26.8533	25.0007			FALSE	0.0816993	None
1.70413	3.25832	E7EQ29;P16278-2;P16278-3;P16278	Beta-galactosidase	GLB1	4	10.1	60.482	26.839	80046000	10		22.127		20.4301		24.4671	24.5919										24.6082			FALSE	0.263534	None
-0.758405	0.59115	P35754	Glutaredoxin-1	GLRX	3	39.6	11.776	19.34	73159000	4					23.2831	25.5651										23.6657				FALSE	0.725592	None
		Q8NBJ4-2;Q8NBJ4	Golgi membrane protein 1	GOLM1	3	9.5	44.272	16.748	20274000	3			21.4223				24.0579													FALSE	0.338469	None
		Q9HCN6-2;Q9HCN6;Q9HCN6-3	Platelet glycoprotein VI	GP6	2	8.4	35.091	12.146	30606000	4		23.75				22.2366	23.4621													FALSE	0.17256	None
		F5GWG3;Q8NFJ5	Retinoic acid-induced protein 3	GPRC5A	1	4.7	30.618	7.6322	8571500	1					23.0311															FALSE	0.618073	None
		F5H4A4;B7Z831;Q9NZH0;D2DFB0	G-protein coupled receptor family C group 5 member B	GPRC5B	3	10.3	27.763	18.973	47455000	6	23.4661						24.6059													FALSE	0.338469	None
		Q9NXI0;A8MXZ4;Q9NQ84;Q9NQ84-2	G-protein coupled receptor family C group 5 member C	GPRC5C	2	14.2	17.838	12.11	27602000	4	22.6348						24.1005													FALSE	0.338469	None
3.33749	10.1084	P22352;H0YBE4	Glutathione peroxidase 3	GPX3	6	29.2	25.552	46.158	2482800000	32						23.9739			26.7205	25.1229	27.3133	28.4404	28.9927	26.8041	28.7818	24.5094	28.65			FALSE	0.00271119	Experiment
4.47496	22.238	Q5JW85;Q16772;P09210;P08263;Q5JW84;Q7RTV2	Glutathione S-transferase;Glutathione S-transferase A3;Glutathione S-transferase A2;Glutathione S-transferase A1;Glutathione S-transferase A1, N-terminally processed;Glutathione S-transferase A5	GSTA3;GSTA2;GSTA1;GSTA5	2	9.9	19.742	10.989	127340000	3							21.417										25.9019			FALSE	1	None
3.0324	8.18171	Q02747	Guanylin;HMW-guanylin;Guanylin	GUCA2A	4	43.5	12.388	31.718	2488400000	33					24.7467				28.3805	27.0349	26.7054	27.6417	28.1319	28.0584	27.9586	28.5065	27.9384			FALSE	0.00271119	Experiment
3.9002	14.9306	Q16661	Guanylate cyclase activator 2B;Guanylate cyclase C-activating peptide 2;Uroguanylin	GUCA2B	4	49.1	12.069	36.554	1667500000	26					23.2763				27.8544	27.0149	27.8263	26.8848	26.9895	26.1046	26.1126	27.8413	27.4806			FALSE	0.00271119	Experiment
1.20049	2.29818	F5H022;P07305-2;P07305	Histone H1.0;Histone H1.0, N-terminally processed	H1F0	2	9.6	19.168	12.199	49852000	2		23.8495												25.05						FALSE	1	None
		F5H5M6;Q14520	Hyaluronan-binding protein 2;Hyaluronan-binding protein 2 50 kDa heavy chain;Hyaluronan-binding protein 2 50 kDa heavy chain alternate form;Hyaluronan-binding protein 2 27 kDa light chain;Hyaluronan-binding protein 2 27 kDa light chain alternate form	HABP2	1	1.9	59.864	7.3879	106790000	1									25.3108		24.7686		25.1249							FALSE	0.338469	None
		P42357;F5GXF2;F5H1U5	Histidine ammonia-lyase	HAL	7	12.2	72.697	43.714	307420000	15	24.4737		20.9774	27.024	26.8744	23.9693		22.5499												FALSE	0.0112347	None
		E5RHN3;Q8TDQ0-2;Q8TDQ0	Hepatitis A virus cellular receptor 2	HAVCR2	3	12.5	30.33	24.44	172300000	10	23.692	25.7631	22.8981	22.4067	25.7549	22.7056	24.1204													FALSE	0.00271119	Control
		P02042;E9PFT6;E9PEW8	Hemoglobin subunit delta	HBD	10	67.3	16.055	20.599	179950000	6		27.098				25.1135														FALSE	0.338469	None
2.49146	5.62346	Q5URX0;P07686;H0YA83	Beta-hexosaminidase subunit beta;Beta-hexosaminidase subunit beta chain B;Beta-hexosaminidase subunit beta chain A	HEXB	2	7.9	38.258	11.26	41879000	2					22.5921									25.0836						FALSE	1	None
1.1961	2.29119	P16401	Histone H1.5	HIST1H1B	2	6.6	22.58	13.369	33738000	2		23.2893												24.4854						FALSE	1	None
-2.07175	0.237871	P16403;P10412;P16402;P22492;Q02539	Histone H1.2;Histone H1.4;Histone H1.3;Histone H1t;Histone H1.1	HIST1H1C;HIST1H1E;HIST1H1D;HIST1H1T;HIST1H1A	4	17.4	21.364	25.294	215770000	4		27.1157								24.7815				25.3065						FALSE	1	None
		Q16778;P33778;P23527;P06899;Q8N257	Histone H2B type 2-E;Histone H2B type 1-B;Histone H2B type 1-O;Histone H2B type 1-J;Histone H2B type 3-B	HIST2H2BE;HIST1H2BB;HIST1H2BO;HIST1H2BJ;HIST3H2BB	6	50.8	13.92	-2	48176000	1														25.5218						FALSE	1	None
		E7ERM2;B0S7Z4;B0S7Z5;B0S7Z6;Q29960-2;Q29960;P30508;H3BM09;B0UXQ1;A9R9N8;A2BDY9;E9PNV0;F8VU18;H3BM16;B0UXQ0;A9R9N7;Q29940;P30493;P30492;P30512;P30459;P30453;P16189;P16188;P10316;P10314;P01892;P01891;P30510;P30504;E9PLC1;F6V8D7;F8VPX3;Q5SUL6;Q5SRN7;A2ARK8;Q5SUL4;Q5SRN5;Q5SPM3;P30685;P30495;P30491;P30484;P30464;P18465;P10319;P30457;P30456;P30455;P30450;P30447;P30443;P18462;P13746;P05534;P04439;P1619…	HLA class I histocompatibility antigen, Cw-16 alpha chain;HLA class I histocompatibility antigen, Cw-12 alpha chain;HLA class I histocompatibility antigen, B-59 alpha chain;HLA class I histocompatibility antigen, B-55 alpha chain;HLA class I histocompatibility antigen, B-54 alpha chain;HLA class I histocompatibility antigen, A-29 alpha chain;HLA class I histocompatibility antigen, A-74 alpha chai…	HLA-C;HLA-A;HLA-B	5	21.5	36.858	7.9456	29358000	1										24.8072										FALSE	1	None
		O19617;B0UY12;A2ABE5;B0UY14;A2AEA2;A2ABE6;B0UY15;A2AEA4;A2ABE7;F8VZB9;F5GXA6;Q29963;P10321;E9PIT7;H0Y6Q7;P18463;Q07000;Q29865;E9PHY7;F6X4P0;P01893;Q95365;Q29836;Q29718;P30475;P30480;P30462;P30460;P30499	HLA class I histocompatibility antigen, Cw-6 alpha chain;HLA class I histocompatibility antigen, Cw-7 alpha chain;HLA class I histocompatibility antigen, B-37 alpha chain;HLA class I histocompatibility antigen, Cw-15 alpha chain;HLA class I histocompatibility antigen, Cw-18 alpha chain;Putative HLA class I histocompatibility antigen, alpha chain H;HLA class I histocompatibility antigen, B-38 alph…	HLA-C;HLA-B;HLA-H	5	19.1	40.71	49.291	314750000	12										24.929	27.3757	24.4839		23.4902		25.3229				FALSE	0.0816993	None
		P04196	Histidine-rich glycoprotein	HRG	13	29.1	59.578	118.51	11778000000	128									29.0521	30.4049	26.8818	30.6007	30.7668	25.3885	30.7839	27.5667	31.2454			FALSE	0.000458817	Experiment
		E7ER27;P51659;E7EWE5;E9PB82;F5HE57	Peroxisomal multifunctional enzyme type 2;(3R)-hydroxyacyl-CoA dehydrogenase;Enoyl-CoA hydratase 2	HSD17B4	2	5.4	53.928	11.268	206150000	1											27.3478			25.0747						FALSE	0.618073	None
		H0YG33;P08107;F8VZJ4;F5H1D3;F5GZ62;E7EP94;Q5SP16	Heat shock 70 kDa protein 1A	HSPA1A	14	20.6	77.405	68.236	165980000	13				22.6003		27.2324	20.8861													FALSE	0.17256	None
		P54652;B3KUS2	Heat shock-related 70 kDa protein 2	HSPA2	14	18.9	70.02	25.77	100520000	8	22.6368			22.7539	22.7418	25.9343		23.9127												FALSE	0.0324806	None
		Q12794-3;Q12794-7;Q12794-2;Q12794	Hyaluronidase-1	HYAL1	2	12.3	27.958	10.841	8397300	2							23.0015													FALSE	0.618073	None
		P01344;P01344-2;C9JAF2	Insulin-like growth factor II;Insulin-like growth factor II;Insulin-like growth factor II Ala-25 Del;Preptin	IGF2	2	13.9	20.14	34.303	7833200000	30									29.2711	29.2127	30.0444	29.1743	28.6118	28.2636	30.6782	28.3208	29.8985			FALSE	0.000458817	Experiment
2.78741	6.90389	P35858;E9PGU3	Insulin-like growth factor-binding protein complex acid labile subunit	IGFALS	4	10.1	66.034	26.485	161060000	14							20.6395		26.0545	22.6358	22.1385	22.849	23.6734	21.4299	24.3027		24.5402			FALSE	0.0157774	None
		C9JXF9;P08833;C9J6H2	Insulin-like growth factor-binding protein 1	IGFBP1	9	42.4	27.671	61.27	5146400000	45									29.5079	27.0778		25.3298	30.7504		27.7121	25.5508	30.2093			FALSE	0.0112347	None
		P17936;F5H4S6;C9JMX4;H0Y5K2;B3KTS0;B3KWK7;B3KRZ1	Insulin-like growth factor-binding protein 3	IGFBP3	5	22.7	31.674	41.029	2947000000	52									28.9579	26.8328	27.907	28.4441	27.9779	27.0769	28.3842	28.2934	28.0726			FALSE	0.000458817	Experiment
		P22692;B4E351	Insulin-like growth factor-binding protein 4	IGFBP4	10	41.5	27.934	165.85	40156000000	192									32.1579	31.1877	32.0273	31.9609	31.8401	31.1826	33.0324	31.6235	31.6691			FALSE	0.000458817	Experiment
		P24593;C9JXX4	Insulin-like growth factor-binding protein 5	IGFBP5	10	30.9	30.57	84.203	7030900000	55									27.7665	28.2336	29.5463	30.2328	27.7601		31.578	28.9079	27.4783			FALSE	0.00271119	Experiment
10.474	1422.29	P24592;F8VYK9	Insulin-like growth factor-binding protein 6	IGFBP6	10	49.2	25.322	308.67	37723000000	141									32.0846	30.7741	32.039	31.9447	31.3682	31.8213	33.0147	31.3548	31.1782			FALSE	0.000458817	Experiment
0.598365	1.514	P01877	Ig alpha-2 chain C region	IGHA2	13	45.6	36.526	19.966	152100000	6	24.066	25.5241				24.6234	24.3242		25.2328											FALSE	0.263534	None
		P01880;P01880-2	Ig delta chain C region	IGHD	1	3.1	42.253	8.3016	716600000	14										25.4031	26.0274	27.2288	26.9672	24.5475	26.5408		26.559			FALSE	0.0112347	None
4.84984	28.8369	P01861	Ig gamma-4 chain C region	IGHG4	11	45.9	35.94	41.752	8276900000	108		24.2248							28.9528	29.7722	28.5558	30.6631	30.4192	27.9092	29.7517	24.9252	29.4434			FALSE	0.00271119	Experiment
		P23083	Ig heavy chain V-I region V35	IGHV1-2	2	23.1	13.009	19.516	928920000	6									29.0512		27.2354						27.6775			FALSE	0.338469	None
		P01781	Ig heavy chain V-III region GAL	IGHV3-7	2	17.2	11.771	37.357	8686600	1			23.0504																	FALSE	0.618073	None
5.74831	53.7544	P06331;P01825	Ig heavy chain V-II region ARH-77;Ig heavy chain V-II region NEWM	IGHV4-59	2	17.1	16.228	41.896	3051900000	25						22.2471			28.5312		29.3144	28.0637	29.1081		27.6279	23.7943	28.7529			FALSE	0.0506172	None
		P04430	Ig kappa chain V-I region BAN	IGKV1-16	1	16.7	11.84	19.999	334310000	6											26.0816			26.561			27.2917			FALSE	0.338469	None
		P01594	Ig kappa chain V-I region AU	IGKV1-33	2	31.5	11.939	19.641	188500000	3												26.0605	26.5434	24.3038						FALSE	0.338469	None
		P04431	Ig kappa chain V-I region Walker	IGKV1-39	1	14	14.069	6.6652	59725000	1																	25.8318			FALSE	1	None
		P01611	Ig kappa chain V-I region Wes	IGKV1D-12	2	31.5	11.608	27.567	874960000	11											27.3645		26.8407	25.7354		23.8152	28.0208			FALSE	0.0816993	None
		P0CG06	Ig lambda-3 chain C regions	IGLC3	9	89.6	11.237	-2	5704300	1			22.4436																	FALSE	0.618073	None
		A0M8Q6	Ig lambda-7 chain C region	IGLC7	4	46.2	11.303	6.8408	108950000	8									24.442			25.9795		23.8784						FALSE	0.338469	None
		P01702;P06316	Ig lambda chain V-I region NIG-64;Ig lambda chain V-I region BL2	IGLV1-51	3	14.4	11.453	18.543	197650000	3									26.1253			25.8356	25.9444							FALSE	0.338469	None
		P01708	Ig lambda chain V-II region BUR	IGLV2-11	2	18.3	11.506	10.867	93968000	1												26.3272					23.2204			FALSE	0.618073	None
4.78362	27.5432	P01717	Ig lambda chain V-IV region Hil	IGLV3-25	2	28	11.517	19.042	391560000	7			21.9153								27.7772					25.7006	26.6189			FALSE	0.725592	None
		P04211	Ig lambda chain V region 4A	IGLV7-43	2	15.4	12.38	11.52	1125700000	8										27.3201	27.336	26.689	28.1742			26.563	27.1574			FALSE	0.0324806	None
		Q9NZH8;Q9NZH8-2	Interleukin-36 gamma	IL36G	3	21.9	18.721	20.095	224020000	8					26.602	26.8642														FALSE	0.338469	None
		P55103	Inhibin beta C chain	INHBC	3	6.8	38.237	17.191	182340000	4									26.8175	24.669							25.1563			FALSE	0.338469	None
		Q01101;Q96T92	Insulinoma-associated protein 1;Insulinoma-associated protein 2	INSM1;INSM2	1	1.6	52.923	-2	130790000	2		26.9627																		FALSE	0.618073	None
4.26446	19.219	O14498;H0YN67;H0YL90	Immunoglobulin superfamily containing leucine-rich repeat protein	ISLR	4	12.4	45.997	26.348	1667300000	29						22.4951			27.5396	24.5138	28.8054	26.6454	27.7613	23.0424	26.6413		27.642			FALSE	0.0157774	None
		H3BQF7;H3BVH9;H3BMU1;H3BUI0;F5H6Z7;P53990-2;P53990-3;P53990;P53990-4;A8KAH5	IST1 homolog	IST1	2	11.4	19.013	11.27	8577600	2							23.0321													FALSE	0.618073	None
		B5MCP1;H7C0N0;F5H7Y8;F5H165;P19827	Inter-alpha-trypsin inhibitor heavy chain H1	ITIH1	4	27.1	30.504	94.035	16516000000	69									31.5319	29.8919	30.7732	30.5626	30.7699	29.6288	30.9181	26.7349	31.491			FALSE	0.000458817	Experiment
		C9JX84;Q06033-2;Q06033;E7ET33	Inter-alpha-trypsin inhibitor heavy chain H3	ITIH3	5	8.9	99.199	55.563	9825800000	56									28.1273	28.2321	30.7874	29.7481	31.4751		29.7807	25.485	29.7614			FALSE	0.00271119	Experiment
		C9JVB2;B4DYG9;E7ETQ9;B1AN15;E7EN73;Q8IZA0-2;Q8IZA0;C9JQ56;H0Y4S8	Dyslexia-associated protein KIAA0319-like protein	KIAA0319L	2	9.2	30.077	42.843	755240000	7									27.6842		27.6479	25.2924					27.5688			FALSE	0.17256	None
0.488058	1.40256	Q9UKR3;Q86VI8	Kallikrein-13	KLK13	2	6.5	30.57	11.014	7108200	2			21.4965						21.9845											FALSE	1	None
		G3XAE3;P07288;Q8NCW4;G3V0H4	Prostate-specific antigen	KLK3	4	18.5	26.316	24.772	132000000	7							26.976													FALSE	0.618073	None
		Q92876;Q92876-2	Kallikrein-6	KLK6	4	14.8	26.855	33.987	424060000	10											27.501		25.9201	25.1141		25.1798	25.0994			FALSE	0.0816993	None
		E7EQA8;E9PBC5;H0YAC1;P03952	Plasma kallikrein;Plasma kallikrein heavy chain;Plasma kallikrein light chain	KLKB1	2	4.7	57.642	15.747	150100000	4												25.985			24.9898					FALSE	0.618073	None
		Q8IUC1	Keratin-associated protein 11-1	KRTAP11-1	2	7.4	17.085	26.307	24147000	2		24.5253																		FALSE	0.618073	None
-0.352065	0.783462	F5H2U3;Q8IUG1;Q07627;F5GX67;P0C5Y4;Q9BYS1	Keratin-associated protein 1-3;Keratin-associated protein 1-1;Keratin-associated protein 1-4;Keratin-associated protein 1-5	KRTAP1-3;KRTAP1-1;KRTAP1-4;KRTAP1-5	2	10.2	17.209	21.182	5191700000	19		30.9035								30.3342										FALSE	1	None
		Q8IUC0	Keratin-associated protein 13-1	KRTAP13-1	3	18.6	18.32	-2	4388200	1								22.0652												FALSE	0.618073	None
1.03399	2.04768	Q52LG2	Keratin-associated protein 13-2	KRTAP13-2	3	18.3	18.727	36.54	33709000	3			23.4789					22.4014						23.9741						FALSE	0.725592	None
		Q3LI83	Keratin-associated protein 24-1	KRTAP24-1	1	5.1	27.719	7.7494	44417000	4														25.4046						FALSE	1	None
3.43808	10.8384	I3L475;CON__Q9BYQ5;Q9BYR2;Q9BYQ5;Q9BQ66;Q9BYR0	Keratin-associated protein 4-5;Keratin-associated protein 4-6;Keratin-associated protein 4-12;Keratin-associated protein 4-7	KRTAP4-5;KRTAP4-6;KRTAP4-12;KRTAP4-7	3	10.3	19.611	36.355	1039300000	8		26.3875																		FALSE	0.618073	None
		F8WC07;A8MZ84;D3YTC8;Q6GTX8-4;Q6GTX8-3;Q6GTX8-2;Q6GTX8;C9JMH1;C9JFQ0;C9IZB2;Q6ISS4-2;Q6ISS4	Leukocyte-associated immunoglobulin-like receptor 1;Leukocyte-associated immunoglobulin-like receptor 2	LAIR1;LAIR2	3	17.6	16.715	20.013	72169000	6		24.365					24.1197	24.9465												FALSE	0.17256	None
		Q16787-3;Q16787;F5GWM0;Q16787-1;B0YJ33	Laminin subunit alpha-3	LAMA3	2	0.5	360.21	10.717	712040000	4													28.5447		27.9637	25.8067				FALSE	0.338469	None
		O15230;F2Z2S4	Laminin subunit alpha-5	LAMA5	2	0.9	399.73	11.124	1203200000	9									21.8046		28.8909	28.0465	28.2291			26.7116				FALSE	0.0816993	None
0.801562	1.74299	P11279;B4DWL3	Lysosome-associated membrane glycoprotein 1	LAMP1	2	4.8	44.882	12.982	151850000	7			21.0338		25.5087	25.7712	23.8173							24.8343						FALSE	0.263534	None
		B7Z2R9;B4E2S7;P13473-2;P13473;P13473-3	Lysosome-associated membrane glycoprotein 2	LAMP2	2	5.7	32.979	12.53	165430000	7	24.4779	25.2626			25.7288	24.7572	24.0893													FALSE	0.0324806	None
3.99479	15.9423	P28838-2;P28838	Cytosol aminopeptidase	LAP3	5	11.9	52.771	31.482	267010000	6		23.9098												27.9046						FALSE	1	None
		Q8TCF0;P18428	Lipopolysaccharide-binding protein	LBP	9	20.8	52.933	68.448	11709000000	124									31.1181	29.6301	30.1056	29.2942	31.2182	27.5572	29.6828		30.309			FALSE	0.00271119	Experiment
		P04180	Phosphatidylcholine-sterol acyltransferase	LCAT	3	8.2	49.577	16.192	10817000	3			21.3296				22.964													FALSE	0.338469	None
0.0372448	1.02615	P00338-4;P00338;P00338-3;F5H308;E9PH51;P00338-5;P00338-2	L-lactate dehydrogenase A chain	LDHA	3	13.5	30.205	15.548	21128000	3						23.6208		21.2272						22.4612						FALSE	0.725592	None
		D6RD58;O14960	Leukocyte cell-derived chemotaxin-2	LECT2	5	74.7	8.8643	33.502	3339800000	20										28.6137	28.9797	29.0638	27.5201		29.5821	28.4288				FALSE	0.0324806	None
		P41159	Leptin	LEP	5	43.1	18.64	80.163	1858400000	22										28.7344	25.1444	28.8972			29.4067	24.0675	27.1158			FALSE	0.0324806	None
		Q8NES3-3;Q8NES3;Q8NES3-2;B5MCR5	Beta-1,3-N-acetylglucosaminyltransferase lunatic fringe	LFNG	3	8.6	39.587	23.933	1286900000	14									28.2339		25.5701	25.8669	28.6484		25.7322		27.739			FALSE	0.0324806	None
		P09382	Galectin-1	LGALS1	8	71.9	14.716	106.45	7970500000	74									28.3422	28.7566	31.1086	30.0427	29.1973	27.9936	29.4187	29.802	28.9592			FALSE	0.000458817	Experiment
1.60676	3.04568	P17931;G3V3R6	Galectin-3;Galectin	LGALS3	5	23.2	26.152	31.03	629020000	8		25.0827									26.2446			25.3142			26.7913			FALSE	0.725592	None
		H0YJN9;G3V2T4;G3V4E4;B7Z4S8;Q86TV2;Q86TV3;Q99538	Legumain	LGMN	1	18.7	9.658	6.7826	9427900	1																	23.1685			FALSE	1	None
		B4DQF8;P28300	Protein-lysine 6-oxidase	LOX	2	5.3	42.437	13.494	145690000	4									24.2642		26.7662	23.4425								FALSE	0.338469	None
		P08519	Apolipoprotein(a)	LPA	4	15.5	501.31	16.396	161130000	8	24.6417	25.1903	25.0313			25.096	24.0164													FALSE	0.0324806	None
		F5H295;B3KRV7;P06858	Lipoprotein lipase	LPL	5	24.4	30.631	34.064	1505300000	22									26.6303	25.6789	28.5118	27.0214	27.3073	26.2012	27.6495	26.5255	27.3515			FALSE	0.000458817	Experiment
		P98164;E9PC35	Low-density lipoprotein receptor-related protein 2	LRP2	10	2.2	521.95	62.956	208620000	24	24.0105		23.7822		25.8087	25.6382	25.8548													FALSE	0.0324806	None
2.16067	4.47123	Q8TF66;Q8TF66-2	Leucine-rich repeat-containing protein 15	LRRC15	15	29.9	64.365	95.222	1149400000	26		28.3851								24.6953				29.2656						FALSE	1	None
		B4DKL4;A6NDW3;Q86X29-3;E9PHD4;Q86X29;Q86X29-2	Lipolysis-stimulated lipoprotein receptor;Protein FAM131B	LSR;FAM131B	3	8.5	54.498	54.361	785980000	17									27.0862	26.8214	27.8213	26.7453	24.6255	26.0297	24.6278		25.7113			FALSE	0.00271119	Experiment
0.246915	1.18667	G3V3X5;Q14767;G3V511	Latent-transforming growth factor beta-binding protein 2	LTBP2	2	1.7	190.28	12.786	19633000	3			21.4227				23.3106										22.6136			FALSE	0.725592	None
		F5GYA5;E7EUU1;E7ENG9;Q8N2S1-4;Q8N2S1-2;Q8N2S1-3;Q8N2S1	Latent-transforming growth factor beta-binding protein 4	LTBP4	2	6.8	42.098	14.502	803490000	29									26.9764	25.1684	26.4009	26.5939	26.9552	25.2122	26.3895	26.1909	26.2103			FALSE	0.000458817	Experiment
2.41799	5.34425	E7EQB2;E7ER44;B7Z4X2;P02788	Lactotransferrin;Lactoferricin-H;Kaliocin-1;Lactoferroxin-A;Lactoferroxin-B;Lactoferroxin-C	LTF	9	15.7	76.625	57.782	248120000	24	24.3133		24.7606	24.7885	24.9714	24.1612	22.577	24.4648						26.3562						FALSE	0.0157774	None
		Q86SG7	Lysozyme g-like protein 2	LYG2	1	10.8	23.498	8.2606	38548000	2														25.2002						FALSE	1	None
		E7ET82;O95274	Ly6/PLAUR domain-containing protein 3	LYPD3	2	9.9	30.511	12.652	34163000	4	22.1666		21.1906			24.6898														FALSE	0.17256	None
3.90739	15.0052	Q9Y5Y7	Lymphatic vessel endothelial hyaluronic acid receptor 1	LYVE1	6	15.8	35.213	35.511	680620000	11							22.4065		27.0354			25.5001	26.21	25.4467	26.4097	25.9229				FALSE	0.12842	None
2.42279	5.36207	P33908;Q6P052	Mannosyl-oligosaccharide 1,2-alpha-mannosidase IA	MAN1A1	2	4.4	72.968	12.324	161550000	6			22.3976			23.7413	24.2031		25.8412											FALSE	0.465579	None
		O15232;B2CPU0	Matrilin-3	MATN3	8	24.3	52.816	71.349	3548100000	35									29.3019	26.8519	28.0243	28.7732	29.9344				29.1589			FALSE	0.0324806	None
		B0QYF8;P02144;F2Z2F1;B4DUI1;Q8WVH6	Myoglobin	MB	7	60.1	15.988	60.702	1577200000	31											29.1389	25.8897	26.5558	26.8896	22.9847		29.0651			FALSE	0.0324806	None
		P11226	Mannose-binding protein C	MBL2	10	42.3	26.143	144.41	1102400000	19									27.0698	25.5538		26.047	24.156		28.9902	27.7164	24.979			FALSE	0.0112347	None
		P43121;P43121-2	Cell surface glycoprotein MUC18	MCAM	2	4.2	71.607	12.011	11752000	2			21.7688				22.9635													FALSE	0.338469	None
3.80391	13.9666	G3XAL0;P40926;E9PDB2	Malate dehydrogenase;Malate dehydrogenase, mitochondrial	MDH2	3	14.3	24.594	18.406	103270000	7		22.3173		21.5514	22.3966	23.4096								26.2226						FALSE	0.263534	None
		Q16819	Meprin A subunit alpha	MEP1A	2	4.2	84.418	28.836	2132200000	17									28.5477	27.5894	28.67		28.2134	26.9265	27.1833	27.5561	27.5727			FALSE	0.00271119	Experiment
		F5H349;D6RAC8;Q9NQ76;Q9NQ76-2	Matrix extracellular phosphoglycoprotein	MEPE	2	6.9	31.289	12.711	112140000	2													25.9198			25.5363				FALSE	0.618073	None
		B3KSJ5;Q641Q3;I3L0R0	Meteorin-like protein	METRNL	2	11.8	25.738	12.536	180580000	4											26.5918						26.2432			FALSE	0.618073	None
		B3KW70;F5GYX4;H0YG03;Q7Z490;Q13361;H0YGS3;F5H7Z2;F5H2W4	Microfibrillar-associated protein 5	MFAP5	3	21.6	17.114	23.338	1136100000	16									26.7385		27.6355	27.5234		26.4557	28.7228	25.7715	24.855			FALSE	0.0112347	None
		P08582;P08582-2	Melanotransferrin	MFI2	2	3.1	80.214	11.336	11250000	2							23.4234													FALSE	0.618073	None
1.88694	3.69849	H0YIM5;E7ER45;O43451	Maltase-glucoamylase, intestinal;Maltase;Glucoamylase	MGAM	3	2	189.27	19.041	42480000	5		21.9971					23.4765			24.4039										FALSE	0.725592	None
		P26572	Alpha-1,3-mannosyl-glycoprotein 2-beta-N-acetylglucosaminyltransferase	MGAT1	6	15.1	50.878	45.715	1744200000	24									28.3794		27.425	26.1593	28.4249	24.3147	26.2774		27.8885			FALSE	0.0112347	None
		P08493	Matrix Gla protein	MGP	1	10.7	12.353	10.368	308500000	4									26.3478	25.3778	25.3549				27.0253					FALSE	0.17256	None
		Q16674	Melanoma-derived growth regulatory protein	MIA	2	14.5	14.509	11.683	713880000	9									27.7014	25.6626	26.5456						26.7739			FALSE	0.17256	None
-0.757791	0.591401	P14174	Macrophage migration inhibitory factor	MIF	2	17.4	12.476	13.299	433130000	11						26.2445			25.8554		25.3471	25.0384	25.582	26.49			25.3895			FALSE	0.12842	None
		P14780	Matrix metalloproteinase-9;67 kDa matrix metalloproteinase-9;82 kDa matrix metalloproteinase-9	MMP9	2	4	78.457	12.336	139670000	5									25.255			25.1365				25.3273	24.2992			FALSE	0.17256	None
0.634057	1.55192	E7EN39;Q9H8L6	Multimerin-2	MMRN2	6	9.2	79.982	42.329	1255400000	30							25.9492		28.3051	25.9917	26.448	26.2008	25.8026	25.889	27.4827	26.1008	27.1984			FALSE	0.00271119	Experiment
		P05164-2;P05164;P05164-3	Myeloperoxidase;Myeloperoxidase;89 kDa myeloperoxidase;84 kDa myeloperoxidase;Myeloperoxidase light chain;Myeloperoxidase heavy chain	MPO	4	6.5	73.853	22.395	19152000	4			24.191																	FALSE	0.618073	None
		H3BMA1;Q13421-4;Q13421-3;Q13421;Q13421-2;H3BR90	Mesothelin;Megakaryocyte-potentiating factor;Mesothelin, cleaved form	MSLN	10	19.9	67.084	67.673	902910000	19									28.9184	23.7507	25.1871	26.4907	25.0589				26.9158			FALSE	0.0324806	None
		P26038;H7BZI4;E7EQR4;F5H1A7;P35241;P15311;A7YIJ8	Moesin;Radixin;Ezrin	MSN;EZR;RDX	2	3.6	67.819	11.058	14526000	3		22.8917				21.6844	21.6858													FALSE	0.17256	None
		G3XAK1;P26927;Q2TV78;Q2TV78-2	Hepatocyte growth factor-like protein;Hepatocyte growth factor-like protein alpha chain;Hepatocyte growth factor-like protein beta chain;Putative macrophage stimulating 1-like protein	MST1;MST1L	7	11.4	81.998	47.653	948630000	15									27.5464	24.7884		25.6848	27.956	25.4866			27.4344			FALSE	0.0324806	None
		B1AVQ7;B1AVQ5;E7EUW3;P15941-7;B6ECA1;Q0VAP5;P15941-8;P15941-4;P15941-3;P15941;P15941-2;A5YRV1;P15941-6;Q7Z550;Q7Z548;P15941-9;P15941-10	Mucin-1;Mucin-1 subunit alpha;Mucin-1 subunit beta	MUC1	5	23.1	24.427	31.596	136010000	12	22.0826	25.0511			25.9959	22.5638	24.0408													FALSE	0.0324806	None
		Q9Y2K3	Myosin-15	MYH15	2	1.4	224.62	13.985	3439200000	1										31.6794										FALSE	1	None
		H0Y3P4;P35579-2;P35579	Myosin-9	MYH9	7	12.6	65.656	43.899	64666000	7						25.9465														FALSE	0.618073	None
		H3BV44;H3BRD5;B2RTY4-5;B2RTY4-2;B2RTY4;B2RTY4-4;H3BP49;H3BU05	Unconventional myosin-IXa	MYO9A	2	1.7	157.88	10.809	122690000	1		26.8704																		FALSE	0.618073	None
		F5GY01;Q8N854;Q99972;B6V6K7	Myocilin;Myocilin, N-terminal fragment;Myocilin, C-terminal fragment	MYOC	22	49.4	49.613	323.31	43879000000	251									33.0455	31.4435	32.7956	31.8151	31.8458	30.3119	32.1442	26.8299	32.887			FALSE	0.000458817	Experiment
		A3KFI5;E5RFZ1;P41271;P41271-2;A3KFI2;A3KFI3;A3KFI4;A3KFI1	Neuroblastoma suppressor of tumorigenicity 1	NBL1	2	14.1	13.912	11.314	695750000	5									28.3427		27.1796	27.5993								FALSE	0.338469	None
1.08554	2.12216	Q8N440;Q7Z3B1	Neuronal growth regulator 1	NEGR1	1	5.8	24.733	6.9018	73093000	5		23.7199			23.8779	22.3231	23.8013					24.5161								FALSE	0.263534	None
		Q9Y3R4	Sialidase-2	NEU2	2	5.8	42.253	12.372	46850000	5				22.6923	24.2793	24.2326														FALSE	0.17256	None
		H0Y3N6;Q14112-2;Q14112	Nidogen-2	NID2	2	2.1	129.55	14.128	67108000	2												25.0543								FALSE	1	None
0.741199	1.67157	E7ERL0;Q32Q12;P22392;P15531;P15531-2;P22392-2;C9K028;F6XY72;E5RHP0;O60361	Nucleoside diphosphate kinase;Nucleoside diphosphate kinase B;Nucleoside diphosphate kinase A;Putative nucleoside diphosphate kinase	NME1;NME1-NME2;NME2;NME2P1	2	15.1	15.261	11.512	72158000	2						24.687								25.4282						FALSE	1	None
		Q86UD1;E9PJ29	Out at first protein homolog	OAF	8	41	30.688	73.056	4575900000	50									29.633	28.4978	28.9655	28.0209	29.5371	27.9013	28.6623	25.0698	28.7276			FALSE	0.000458817	Experiment
		P20774	Mimecan	OGN	13	45.6	33.922	106.87	9910600000	97									31.0853	27.2531	30.4513	28.8486	30.5068	27.4493	29.861	26.1794	30.3721			FALSE	0.000458817	Experiment
		Q8IYS5-6;Q8IYS5-2;Q8IYS5-3;Q8IYS5-4;Q8IYS5-5;Q8IYS5;Q8IYS5-7	Osteoclast-associated immunoglobulin-like receptor	OSCAR	3	18.3	27.629	17.298	67648000	6		24.6223				23.5211	24.828													FALSE	0.17256	None
		Q9ULW8	Protein-arginine deiminase type-3	PADI3	3	5.3	74.742	20.299	233600000	4														27.7995						FALSE	1	None
		H0YJA1;H0YMM2;G3V5P6;O95428-4;O95428-6;O95428-5;O95428	Papilin	PAPLN	1	9.8	22.672	7.2307	13732000	5									21.7973		21.6682	20.8757	21.3307							FALSE	0.17256	None
-1.20762	0.432982	Q99497	Protein deglycase DJ-1	PARK7	2	12.7	19.891	11.612	32088000	3					23.2227	23.998					22.4027									FALSE	0.725592	None
1.50831	2.84477	Q15365;F8VTZ0;F8W0G4;F8VXH9;F8W1G6;B4DRD7;H3BRU6;B4DLC0;F8VZX2;H9KV40;E9PFP8;G3V0E8;B4DXP5;Q15366-4;Q15366-5;P57721-2;P57721-3;P57721-5;Q15366-3;Q15366;Q15366-2;P57721-4;P57721	Poly(rC)-binding protein 1;Poly(rC)-binding protein 2;Poly(rC)-binding protein 3	PCBP1;PCBP2;PCBP3	2	6.7	37.497	12.461	33514000	3		23.2242				22.1348								24.1878						FALSE	0.725592	None
		Q96S96	Phosphatidylethanolamine-binding protein 4	PEBP4	9	53.3	25.733	123.64	49921000000	175									33.2608	30.6936	32.9794	31.774	31.8755	31.9306	32.2188	30.2845	32.936			FALSE	0.000458817	Experiment
7.42937	172.371	P07737	Profilin-1	PFN1	9	65.7	15.054	94.026	21102000000	100						22.9508			31.7953	29.5908	31.8475	31.2254	31.7779	29.1784	30.6395	26.0313	30.3332			FALSE	0.00271119	Experiment
		P20142	Gastricsin	PGC	1	3.1	42.425	8.6437	63610000	2															25.5674	23.7273				FALSE	0.618073	None
		B7Z7A9;P00558;B4DHM5;E7ERH5;B4E1H9	Phosphoglycerate kinase 1;Phosphoglycerate kinase	PGK1	4	15.2	41.428	24.568	41352000	6				20.9008		24.9618	22.6795													FALSE	0.17256	None
		Q5SZU1;O43175;F5GYN9;F5H634	D-3-phosphoglycerate dehydrogenase	PHGDH	2	5.2	53.085	11.007	17863000	2						24.0905														FALSE	0.618073	None
4.22485	18.6985	P19957	Elafin	PI3	4	29.1	12.269	26.22	693840000	5						22.6113									29.092	25.2515	26.165			FALSE	0.725592	None
0.722054	1.64953	Q9GZP4-2;Q9GZP4	PITH domain-containing protein 1	PITHD1	2	9	24.121	12.842	34838000	4				22.5833	23.0773	22.8234					23.55									FALSE	0.465579	None
-0.17198	0.887624	P14618;E9PF79;H3BTN5;P14618-2;H3BQ34;P14618-3;H3BUW1;H3BTJ2	Pyruvate kinase PKM;Pyruvate kinase	PKM	7	20.5	57.936	48.008	301930000	21				24.7918	26.6783	26.6305	23.3327	24.5984						24.4267						FALSE	0.12842	None
		Q9Y446	Plakophilin-3	PKP3	2	2.4	87.081	11.208	13747000	2		23.7126																		FALSE	0.618073	None
		F8W062;P04054	Phospholipase A(2);Phospholipase A2	PLA2G1B	4	49.6	13.223	34.388	1574400000	21										21.9068	28.3834	28.4134	28.3625	25.9378	27.4614	26.3408	26.8464			FALSE	0.00271119	Experiment
		E7ESM2;E7ET40;P00749-2;P00749	Urokinase-type plasminogen activator;Urokinase-type plasminogen activator long chain A;Urokinase-type plasminogen activator short chain A;Urokinase-type plasminogen activator chain B	PLAU	3	9.1	44.581	16.506	13112000	2			21.1811			23.3558														FALSE	0.338469	None
		Q8IV08;B4DEL6	Phospholipase D3	PLD3	4	8.4	54.705	22.322	47674000	5		21.9559				23.2051	25.0163													FALSE	0.17256	None
		Q15149-7;Q15149-8;Q15149-9;Q15149-5;Q15149-4;Q15149-6;Q15149-3;Q15149-2;Q15149	Plectin	PLEC	5	1.5	512.6	29.68	74324000	10				20.188	24.1652	25.6129		21.5171												FALSE	0.0816993	None
		O60664-3;O60664	Perilipin-3	PLIN3	1	2.8	46.946	6.9867	4365600	1											22.0577									FALSE	1	None
		P00491	Purine nucleoside phosphorylase	PNP	3	10	32.118	17.209	57201000	4	22.0203			24.3245	24.9288															FALSE	0.17256	None
-1.6521	0.318176	Q8WVV4;Q8WVV4-1;F2Z2D5;Q8WVV4-3	Protein POF1B	POF1B	9	19	68.064	63.397	389520000	30	24.6557		21.5469	26.4596	26.8056	26.674	21.4793	24.9347						22.9987						FALSE	0.0157774	None
		B1ALD9;Q15063-4;Q15063-2;Q15063-3;B1ALD8;Q15063;F5H628	Periostin	POSTN	3	5	90.142	23.76	278770000	9											23.6233	26.7538	26.4637		24.8433	24.0259	23.6269			FALSE	0.0324806	None
		P02775	Platelet basic protein;Connective tissue-activating peptide III;TC-2;Connective tissue-activating peptide III(1-81);Beta-thromboglobulin;Neutrophil-activating peptide 2(74);Neutrophil-activating peptide 2(73);Neutrophil-activating peptide 2;TC-1;Neutrophil-activating peptide 2(1-66);Neutrophil-activating peptide 2(1-63)	PPBP	5	38.3	13.894	95.537	2222700000	23										26.6795	28.2322	26.7677	27.7562	27.6956	28.8726	29.1146				FALSE	0.0112347	None
		P23284	Peptidyl-prolyl cis-trans isomerase B	PPIB	1	3.7	23.742	6.6607	65229000	3											24.9835			23.0889						FALSE	0.618073	None
		P45877	Peptidyl-prolyl cis-trans isomerase C	PPIC	3	14.6	22.763	19.129	2582400000	20									25.1017	26.4101	29.6158	28.4426	27.8714	25.3498	28.2564	26.9435	27.2793			FALSE	0.000458817	Experiment
		G8JLL2;B0UYY4;B0S865;A2ABN6;B0UYY6;B0UYY2;E9PKC2;G8JLQ0;G3XAH1;B0S872;Q9UMR5-2;Q9UMR5;G8JLE1	Lysosomal thioesterase PPT2	PPT2	1	10	20.398	6.5275	6782000	1							22.6933													FALSE	0.618073	None
		H7BY64;Q96NZ9;Q96NZ9-3;Q96NZ9-2;Q96NZ9-4	Proline-rich acidic protein 1	PRAP1	3	12.3	35.167	19.25	1051500000	16									27.4942		23.924	24.2566	25.0882	28.0633		28.0849	27.593			FALSE	0.0112347	None
-1.02911	0.490013	Q06830	Peroxiredoxin-1	PRDX1	11	47.7	22.11	61.525	917850000	37	24.3113	26.5789	22.2624	26.7326	27.9747	28.3423	21.5694	25.6051				24.393								FALSE	0.00271119	Control
1.10275	2.14764	P30041	Peroxiredoxin-6	PRDX6	2	10.3	25.035	13.378	92962000	4		23.1452				25.3077				25.3292										FALSE	0.725592	None
		H0YDZ4;Q8TCU6-2;Q8TCU6-3;Q8TCU6	Phosphatidylinositol 3,4,5-trisphosphate-dependent Rac exchanger 1 protein	PREX1	1	1.9	98.479	-2	53752000	1					25.6798															FALSE	0.618073	None
		Q9Y2Y8	Proteoglycan 3	PRG3	1	4.9	25.405	7.9776	41006000	1													25.2893							FALSE	1	None
		Q92954-6;Q92954;E7EQ48;Q92954-5;Q92954-3;Q92954-2	Proteoglycan 4;Proteoglycan 4 C-terminal part	PRG4	2	1.6	146.47	11.93	43206000	3									22.7306							25.1113				FALSE	0.618073	None
		P02810	Salivary acidic proline-rich phosphoprotein 1/2;Salivary acidic proline-rich phosphoprotein 1/2;Salivary acidic proline-rich phosphoprotein 3/4;Peptide P-C	PRH1	2	19.3	17.016	13.413	31915000	6									22.2904	22.5568						22.2254				FALSE	0.338469	None
		A6XMH3;P01236	Prolactin	PRL	3	20.9	22.624	19.376	307280000	6									27.5217								26.3844			FALSE	0.618073	None
		P22891;P22891-2	Vitamin K-dependent protein Z	PROZ	4	9.5	44.743	23.904	33737000	6			21.8357		23.4505	23.6767	22.2882													FALSE	0.0816993	None
		F5H8B6;P24158	Myeloblastin	PRTN3	2	9.8	23.611	11.322	256320000	6											25.7052	25.9679	25.6459	25.2275			25.3972			FALSE	0.0816993	None
0.295509	1.22732	F5H0X6;C9JIZ6;F8W6Z6;B1AVU8;P07602;P07602-2;P07602-3;Q5BJH1	Prosaposin;Saposin-A;Saposin-B-Val;Saposin-B;Saposin-C;Saposin-D	PSAP	4	8.2	50.435	23.175	134750000	8	21.8892				24.0302	26.4447										24.4169				FALSE	0.465579	None
		P25788-2;P25788;G3V4X5	Proteasome subunit alpha type-3	PSMA3	2	10.5	27.647	12.458	24059000	3				24.1978	22.1995															FALSE	0.338469	None
		G3V3U4;G3V3I1;G3V295;G3V5Z7;B4DXJ9;P60900	Proteasome subunit alpha type;Proteasome subunit alpha type-6	PSMA6	1	12.1	11.57	7.279	33482000	2				23.7831	23.5532	22.6841														FALSE	0.17256	None
		H0Y586;F5GY34;F5H3G5;Q5JXJ2;O14818-2;Q8TAA3-2;O14818;Q8TAA3-5;Q8TAA3	Proteasome subunit alpha type-7;Proteasome subunit alpha type-7-like	PSMA7;PSMA8	1	7.5	21.103	6.5233	17137000	2				23.3213	22.6662															FALSE	0.338469	None
		P28072;I3L3X7	Proteasome subunit beta type-6	PSMB6	2	8.8	25.357	12.88	72357000	8	23.0393			24.4519	23.7185	24.3936		22.2378												FALSE	0.0324806	None
		Q5JVP3;F5GY50;Q14914	Prostaglandin reductase 1	PTGR1	1	5.6	19.225	6.4514	8652600	1														23.0447						FALSE	1	None
-0.498574	0.707806	F5H2T4;F8W800;H0YG31;G8JL96;F8W9T5;F8W846;E9PDC5;Q13332-7;Q13332-5;Q13332-6;Q13332-3;Q13332-4;Q13332-2;Q13332	Protein-tyrosine-phosphatase;Receptor-type tyrosine-protein phosphatase S	PTPRS	3	3.1	168.86	23.916	189960000	15					24.4256				22.502	23.3215	25.728	24.4524	24.4789		24.3513		22.1191			FALSE	0.0506172	None
		P15151-3;P15151-2;P15151-4;P15151	Poliovirus receptor	PVR	4	11.3	39.304	25.603	93346000	7		23.211	24.0134			24.7317	25.2111													FALSE	0.0816993	None
0.703007	1.62789	Q92692-2;Q92692	Nectin-2	PVRL2	5	9	51.359	30.931	99337000	10		24.044	22.1204			22.9767	25.5053		24.3646											FALSE	0.263534	None
		Q96NY8	Nectin-4;Processed poliovirus receptor-related protein 4	PVRL4	3	8.4	55.454	17.439	20635000	3							24.2986													FALSE	0.618073	None
		Q92626	Peroxidasin homolog	PXDN	4	3.1	165.27	33.148	1159600000	22									26.3726	26.948	26.6806	28.2417	26.9455	24.1707	26.7737	27.0757	26.5916			FALSE	0.000458817	Experiment
		Q9ULZ3-3;Q9ULZ3-2;Q9ULZ3;H3BP42	Apoptosis-associated speck-like protein containing a CARD	PYCARD	2	23	15.03	12.023	59050000	7											24.7255	21.589	23.0678				21.9466			FALSE	0.17256	None
		C9JB90;F5GXN4;C9JU14;F5GZB1;H7BYW1;H0YGL6;F5H668;Q9NRW1;P20340-2;P20340;Q14964	Ras-related protein Rab-6A;Ras-related protein Rab-6B;Ras-related protein Rab-39A	RAB6B;RAB6A;RAB39A	1	22.4	5.8575	6.6042	34359000	4	22.4282				23.4677	23.4074	22.5136													FALSE	0.0816993	None
		P51149;C9J592;C9J8S3;C9J4S4;C9IZZ0;C9J4V0	Ras-related protein Rab-7a	RAB7A	4	22.7	23.489	25.917	45967000	5					23.0055	25.1622														FALSE	0.338469	None
		F8W752;Q5R372-2;Q5R372-4;Q5R372;Q5R372-3	Rab GTPase-activating protein 1-like	RABGAP1L	2	1.9	94.033	10.867	854240000	7										28.2188	25.5689	27.9399	26.2585		25.9369					FALSE	0.0816993	None
10.7638	1738.66	Q99969;C9J8S2	Retinoic acid receptor responder protein 2	RARRES2	8	56.4	18.617	256.31	69174000000	198						21.6642			33.3449	31.8393	32.9837	32.1976	33.2207	31.4977	32.8064	30.0547	33.075			FALSE	0.00271119	Experiment
		D6RB89;P50120	Retinol-binding protein 2	RBP2	2	18.4	11.954	16.893	746120000	7											26.094		27.6065		27.3556	25.8406	27.8284			FALSE	0.0816993	None
		P48304;H7BZ24	Lithostathine-1-beta	REG1B	5	25.3	18.665	11.678	1452400000	11									26.5205	26.7843	28.8641		26.6523	26.3377	26.2385	28.0465	26.1378			FALSE	0.00271119	Experiment
		Q06141	Regenerating islet-derived protein 3-alpha;Regenerating islet-derived protein 3-alpha 16.5 kDa form;Regenerating islet-derived protein 3-alpha 15 kDa form	REG3A	6	41.7	19.395	122.37	10834000000	83									30.526	29.8516	30.6206	29.4534	29.4865	28.3044	29.5556	30.9822	29.946			FALSE	0.000458817	Experiment
5.09809	34.2513	P07998;G3V357	Ribonuclease pancreatic	RNASE1	7	66.7	17.644	267.47	14155000000	64					25.2136				31.1469	28.9442	31.0782	29.8947	30.6781		31.4556	30.0623	30.6368			FALSE	0.0157774	None
		P34096	Ribonuclease 4	RNASE4	12	57.1	16.84	125.46	75756000000	171									33.4478	32.6796	33.0391	32.849	32.3578	30.6571	33.6335	31.7632	33.0262			FALSE	0.000458817	Experiment
		Q93091	Ribonuclease K6	RNASE6	5	48	17.196	36.918	3552500000	26									28.4767	27.4576	28.6611	29.2403	28.2902	26.9205	28.7782	27.6311	29.2841			FALSE	0.000458817	Experiment
		H0YAE9;D6REQ6;D6RHI9;C9JIU8;O00584	Ribonuclease T2	RNASET2	2	13.5	21.772	11.56	111740000	5												24.8339				24.7293	25.6872			FALSE	0.338469	None
		Q8WZ75-2;Q8WZ75;F8W857;B4DYV8;Q8WZ75-3	Roundabout homolog 4	ROBO4	7	10	98.993	46.354	180410000	15		22.2579	23.4409	24.9862		25.9084	26.0147													FALSE	0.0324806	None
		A8MUD9;P18124	60S ribosomal protein L7	RPL7	1	5.3	24.433	6.9138	22469000	2		24.1193																		FALSE	0.618073	None
		E9PP36;E9PKZ0;E9PIZ3;E9PKU4;P62917	60S ribosomal protein L8	RPL8	1	7.4	16.18	6.7804	15755000	1		23.9093																		FALSE	0.618073	None
		P62269	40S ribosomal protein S18	RPS18	2	12.5	17.718	11.336	17003000	2		24.0193																		FALSE	0.618073	None
1.6153	3.06375	E9PQ96;E9PJH4;F2Z2S8;H0YF32;E9PK82;H0YCJ7;E9PPU1;E9PL45;H0YEU2;E9PL09;P23396;H0YES8;E9PQX2	40S ribosomal protein S3	RPS3	2	19.8	10.279	10.723	37037000	2		23.1197												24.735						FALSE	1	None
		P62701;A6NH36	40S ribosomal protein S4, X isoform	RPS4X	2	7.2	29.597	10.805	10557000	2		23.3317																		FALSE	0.618073	None
2.52325	5.74876	C9J9K3;A6NE09;P08865	40S ribosomal protein SA	RPSA;RPSAP58	2	8	29.505	12.288	91621000	4		23.8577				23.1076								26.0059						FALSE	0.725592	None
		G3V1D7;Q0GGW3;Q86UN3	Reticulon-4 receptor-like 2	RTN4RL2	2	10.3	22.965	12.208	13057000	3			23.0341			22.0909														FALSE	0.338469	None
2.64441	6.2524	H0YGL9;H7BY35;Q92736;Q92736-2	Ryanodine receptor 2	RYR2	1	0.3	562.81	-2	535880000	2							26.1389							28.7833						FALSE	1	None
		P31949	Protein S100-A11;Protein S100-A11, N-terminally processed	S100A11	5	37.1	11.74	33.858	339270000	21	22.1669		22.3148	24.031	26.1722	27.761		22.7495												FALSE	0.0112347	None
		P29034	Protein S100-A2	S100A2	3	27.6	11.117	18.735	86981000	4						26.3742														FALSE	0.618073	None
		P33764	Protein S100-A3	S100A3	5	55.4	11.713	47.173	1260800000	7														30.2317						FALSE	1	None
1.59854	3.02836	P06703	Protein S100-A6	S100A6	2	16.7	10.18	12.71	177210000	6		24.7437		23.4495	24.9035	24.9905								26.1203						FALSE	0.263534	None
		P31151	Protein S100-A7	S100A7	3	24.8	11.471	17.4	151640000	7			23.0737		24.2843	26.7025														FALSE	0.17256	None
		E9PN95;P11684	Uteroglobin	SCGB1A1	3	33.9	6.2852	20.029	1596300000	9									26.1928					29.0696	28.7407	28.3484	27.3053			FALSE	0.0816993	None
		O75711	Scrapie-responsive protein 1	SCRG1	1	10.2	11.081	6.4924	303330000	5									25.7921			26.6418				26.0699	26.0624			FALSE	0.17256	None
		B4E1S6;P31431	Syndecan;Syndecan-4	SDC4	1	9.5	13.91	6.8072	38264000	3	23.2058				24.5381			22.0114												FALSE	0.17256	None
1.41744	2.67112	Q8WVN6	Secreted and transmembrane protein 1	SECTM1	3	21	27.039	88.138	2077700000	18							25.9742		28.5695	25.7121	29.1329	26.6442	27.8412	26.5519	26.9487		27.5212			FALSE	0.0157774	None
-0.986931	0.50455	A6PVW9;Q13228;A6PVX1;F2Z2W8;F8WCR4;H0Y532;Q13228-2;B4E1F3	Selenium-binding protein 1	SELENBP1	5	18.1	38.496	35.251	227520000	8		26.7534								25.6754										FALSE	1	None
		F5H2H7;Q13214-2;Q13214	Semaphorin-3B	SEMA3B	4	6.3	83.034	34.718	520980000	12									25.9025		27.1953	26.0069	24.5355			23.1897	24.2473			FALSE	0.0324806	None
		D6REX5;P49908;D6RIS9	Selenoprotein P	SEPP1	8	24.2	35.116	55.273	4640600000	42									27.647	29.5346	29.0856	28.172	29.4791	27.1523	28.5481		28.6186			FALSE	0.00271119	Experiment
		G3V2W1;Q9UK55	Protein Z-dependent protease inhibitor	SERPINA10	2	5	55.113	14.197	281190000	8									25.2736	24.5451		24.0977	25.1575		25.2466		26.3181			FALSE	0.0324806	None
		Q8IW75	Serpin A12	SERPINA12	1	2.2	47.174	7.0501	37975000	3				23.672	24.5527															FALSE	0.338469	None
		P29622	Kallistatin	SERPINA4	20	52.5	48.541	273.97	50585000000	235									33.0103	31.5958	32.7272	32.5322	33.1108	31.5412	31.8786	28.1166	32.5126			FALSE	0.000458817	Experiment
-1.23769	0.424051	P29508;P29508-2;P48594;F8W9L1;H0Y5H9	Serpin B3;Serpin B4	SERPINB3;SERPINB4	13	31.8	44.564	93.675	964180000	37	25.3252		25.9109	27.1967	25.815	29.062		23.5178						24.7964						FALSE	0.0506172	None
0.371691	1.29387	P36952;P36952-2	Serpin B5	SERPINB5	6	19.5	42.1	38.605	104870000	8		22.9584				25.9886								24.8452						FALSE	0.725592	None
		P05546	Heparin cofactor 2	SERPIND1	16	32.3	57.07	120.08	14725000000	83									28.6328	29.7474	31.1475	30.4999	31.7859	27.6969	30.0798		30.4949			FALSE	0.00271119	Experiment
12.5479	5988.34	P36955;I3L3M1	Pigment epithelium-derived factor	SERPINF1	20	53.1	46.312	323.31	442930000000	483									34.1203	34.7583	36.2617	35.8396	35.7975	33.9007	35.7722	31.844	35.6047			FALSE	0.000458817	Experiment
		P08697;C9JMH6;P08697-2;C9JPV4	Alpha-2-antiplasmin	SERPINF2	11	27.7	54.565	150.12	8257800000	70									30.2839	28.8768	29.5601	29.4977	30.4608	28.6914	29.5254	26.239	29.8865			FALSE	0.000458817	Experiment
		O75368	SH3 domain-binding glutamic acid-rich-like protein	SH3BGRL	1	11.4	12.774	7.9772	377200000	7									26.1741	25.0744	26.1589	25.7505		24.9952	25.9786	25.0698				FALSE	0.0112347	None
		I3L1J1;B4DYU0;I3L145;B0FWH4;E9PGW1;P04278-2;F5H5Z8;I3L1N7;P04278	Sex hormone-binding globulin	SHBG	1	6.1	25.428	7.3866	178820000	5									26.1107	23.8591	23.8087		25.6334				24.5405			FALSE	0.0816993	None
		Q9HAT2-2;Q9HAT2	Sialate O-acetylesterase	SIAE	2	5.7	54.572	12.107	5554100	1							22.4051													FALSE	0.618073	None
		Q08ET2;O15389	Sialic acid-binding Ig-like lectin 14;Sialic acid-binding Ig-like lectin 5	SIGLEC14;SIGLEC5	2	10.9	43.97	11.302	47849000	1									25.512											FALSE	1	None
-2.41718	0.187222	P78324-4;P78324;P78324-2;Q5TFQ8	Tyrosine-protein phosphatase non-receptor type substrate 1;Signal-regulatory protein beta-1 isoform 3	SIRPA;SIRPB1	6	13.9	54.851	36.78	107950000	13		23.0461	24.1101		25.5223		24.7866		21.9491											FALSE	0.263534	None
		E7ESZ5;Q6KCM7-6;Q9BV35-4;Q9BV35-2;Q9BV35;Q6KCM7;Q9BV35-3;Q6KCM7-4;Q6KCM7-5;Q6KCM7-2;Q6KCM7-3	Calcium-binding mitochondrial carrier protein SCaMC-2;Calcium-binding mitochondrial carrier protein SCaMC-3	SLC25A25;SLC25A23	1	3.5	25.026	-2	121930000	1															26.8615					FALSE	1	None
		P02730	Band 3 anion transport protein	SLC4A1	4	5.2	101.79	24.49	39029000	4		25.218																		FALSE	0.618073	None
		Q5T0V3;Q5T0V2;Q5T0V4;E7EWQ8;Q5T0V0;O75093-2;O75093	Slit homolog 1 protein	SLIT1	1	2.4	41.633	7.0456	2489800000	6									28.816	27.6234	29.1855	28.2014	28.9138							FALSE	0.0816993	None
		P03973	Antileukoproteinase	SLPI	4	31.8	14.326	37.435	2463100000	21									26.9291	27.3353	28.0064	28.2693	27.3535		29.8305	27.5601	26.8845			FALSE	0.00271119	Experiment
0.934256	1.9109	Q9NWH9;H0YLW7;H0YMW8;H0YNF3;H0YMR6;H0YLE6;H0YL55;H7BXE3;H7C3F4;A8K5V8	SAFB-like transcription modulator	SLTM	2	1.7	117.15	10.84	3495900000	8				27.5857						27.2619	28.2461	28.4271	29.9815		29.4876	27.4742				FALSE	0.12842	None
		O14544	Suppressor of cytokine signaling 6	SOCS6	2	4.1	59.527	10.397	912520	0									19.7995											FALSE	1	None
		H7BYH4;P00441	Superoxide dismutase [Cu-Zn]	SOD1	3	58.5	13.909	64.034	921210000	11										25.8802	27.5313	26.5294	27.0299	24.8627	26.5104	28.1865				FALSE	0.0112347	None
		P09486;F5GY03;E5RK62	SPARC	SPARC	8	35.6	34.632	62.964	6693200000	75									29.7326	27.74	30.047	29.6603	30.0653	28.5118	24.8829	26.9931	29.6213			FALSE	0.000458817	Experiment
		Q14515;B4E2Z0	SPARC-like protein 1	SPARCL1	7	15.2	75.207	80.261	1044900000	24									26.3507	25.3793	26.7	26.672	28.0405		26.1386	26.9517	27.0474			FALSE	0.00271119	Experiment
		P00995;D6RIU5	Pancreatic secretory trypsin inhibitor	SPINK1	3	53.2	8.5067	28.954	978550000	8									26.8573		26.3209		27.9963	25.825		28.2048				FALSE	0.0816993	None
		Q9NQ38;Q9NQ38-3;E7EWP9;Q9NQ38-2	Serine protease inhibitor Kazal-type 5;Hemofiltrate peptide HF6478;Hemofiltrate peptide HF7665	SPINK5	14	15.9	120.71	105.1	2286700000	52									25.7453	24.0559	27.3764	26.3055	27.794	26.9237	30.1895	28.0947	24.7237			FALSE	0.000458817	Experiment
		Q9HCB6	Spondin-1	SPON1	2	3.2	90.973	20.782	892120000	13										27.0342	27.308	27.2805	27.007	25.0479	26.2521	26.0778	24.0222			FALSE	0.00271119	Experiment
		Q9BUD6;D6RB12	Spondin-2	SPON2	8	23.3	35.846	61.544	3183000000	34									29.2565		29.192	27.872	28.8862	26.6984	27.0256		28.9391			FALSE	0.0112347	None
		Q13103;C9J6K0	Secreted phosphoprotein 24	SPP2	4	22.3	24.337	58.605	2768900000	24									27.8246	29.8203	27.7591	27.6988	28.0907	23.708	28.6336	24.6373	27.5189			FALSE	0.000458817	Experiment
		B1AN48;F5GZ12;Q9UBC9	Small proline-rich protein 3	SPRR3	8	64.8	17.058	45.833	180400000	15		25.2815	23.6102	26.0409	23.8969	25.329														FALSE	0.0324806	None
		F5H527;Q76I76	Protein phosphatase Slingshot homolog 2	SSH2	1	0.8	161.15	-2	226440000	2		27.7545																		FALSE	0.618073	None
		E9PBT8;Q8NBJ7-2;Q8NBJ7;F8WEX5;E9PG02;C9JL30;A8MXB9;C9J660;F8WA42;Q8NBJ7-5;Q8NBJ7-3	Sulfatase-modifying factor 2	SUMF2	2	10.8	25.829	17.064	129670000	3										23.4433			26.0142							FALSE	0.618073	None
		Q9UGT4	Sushi domain-containing protein 2	SUSD2	1	1.5	90.207	6.7809	14239000	3			21.8733			22.4716	22.1272													FALSE	0.17256	None
		Q0VAF6	Syncollin	SYCN	3	23.9	14.405	22.225	1169500000	27									27.7656		26.7506	27.0471	27.1268	26.4849	28.1748	24.3799	25.9884			FALSE	0.00271119	Experiment
		Q01995;E9PJ32;H0YCU9	Transgelin	TAGLN	4	26.4	22.611	26.016	309010000	7											27.611	26.5102								FALSE	0.618073	None
		P37802	Transgelin-2	TAGLN2	12	67.3	22.391	85.706	3079900000	69									28.5758	27.6699	28.6333	28.739	27.962	27.0726	28.0217	28.2829	28.2285			FALSE	0.000458817	Experiment
		F2Z393;P37837	Transaldolase	TALDO1	1	4.1	35.328	6.4982	7218300	1						22.7832														FALSE	0.618073	None
		B5MBX2;P20062-2;P20062	Transcobalamin-2	TCN2	5	16.5	47.142	31.059	195860000	6									25.5455		25.3441						26.6362			FALSE	0.338469	None
		Q8IWB9;Q8IWB9-2	Testis-expressed sequence 2 protein	TEX2	1	0.9	125.3	-2	704510000	7									26.558			26.0419	27.5061	25.3696	26.9468	25.7129				FALSE	0.0324806	None
		Q03403	Trefoil factor 2	TFF2	4	23.3	14.284	35.564	386750000	24	25.5449	25.0524	22.6105		27.8124	24.4757	24.1957	23.1974												FALSE	0.00271119	Control
		G8JLA8;Q15582;H0Y8L3;B9ZVW9;H0Y9D7	Transforming growth factor-beta-induced protein ig-h3	TGFBI	6	11.4	74.693	40.809	295850000	11											27.5237		24.8636				24.6106			FALSE	0.338469	None
		Q03167-2;Q03167	Transforming growth factor beta receptor type 3	TGFBR3	7	10.7	93.427	60.174	2318900000	49									28.503	26.882	28.2691	28.2044	28.6153	24.7662	27.4444		27.9638			FALSE	0.00271119	Experiment
		B4DIT7;F5H6P0;P21980-2;P21980	Protein-glutamine gamma-glutamyltransferase 2	TGM2	1	2	68.648	-2	56250000	5			22.1965	23.6771		24.6852		23.3982												FALSE	0.0816993	None
		O43548-2;O43548	Protein-glutamine gamma-glutamyltransferase 5	TGM5	2	3.6	71.918	11.079	17796000	4				23.2932	22.8418															FALSE	0.338469	None
7.51307	182.666	P07996;CON__Q28194	Thrombospondin-1	THBS1	13	13.8	129.38	128.81	5589700000	54						21.2918			28.4661	27.7824	30.0384	29.4754	29.6363	26.3167	27.7657		29.7233			FALSE	0.0157774	None
		P35443;E7ES19	Thrombospondin-4	THBS4	9	12.8	105.87	213.2	77836000000	152									33.8387	32.2743	33.595	33.2123	33.0985	31.2636	32.3174	29.3693	33.0863			FALSE	0.000458817	Experiment
		E9PIM6;E9PNQ8;H0YDI9;P04216	Thy-1 membrane glycoprotein	THY1	3	26.1	17.041	20.299	1505600000	16									26.289	25.5704	28.683	28.4293		27.9541		24.8559	26.5753			FALSE	0.0112347	None
		Q5H9A7;P01033;H0Y789	Metalloproteinase inhibitor 1	TIMP1	7	78.3	16.057	126.18	44806000000	134									32.3081	31.8492	32.0528	32.5245	32.0354	32.2109	32.0258	30.3382	32.1839			FALSE	0.000458817	Experiment
		P16035;B4DFW2	Metalloproteinase inhibitor 2	TIMP2	11	46.8	24.399	90.562	8147800000	74									29.8705	28.937	29.6647	30.0946	29.7453	28.3881	30.7481	28.55	29.0993			FALSE	0.000458817	Experiment
		Q99727	Metalloproteinase inhibitor 4	TIMP4	1	5.8	25.502	6.6168	81036000	2											25.732			24.593						FALSE	0.618073	None
		F5GYK4;H3BP77;B4DZK7;O00142-2;O00142-3;E9PH08;O00142	Thymidine kinase 2, mitochondrial	TK2	1	3.2	25.486	6.6997	962500000	10									27.7362		26.0662	27.3659	27.2065	26.1951	27.6088	25.8218				FALSE	0.0112347	None
		Q9HBJ8	Collectrin	TMEM27	1	5.9	25.235	6.8773	155630000	3									26.2852					25.1628	25.1132					FALSE	0.338469	None
		H0YGZ3;F5H7V9;E9PC84;P24821-6;P24821-5;P24821-2;P24821-3;P24821-4;P24821;E7EVS8	Tenascin	TNC	2	5.2	66.992	15.51	168860000	4											26.8148	24.6396					24.5566			FALSE	0.338469	None
		B5A977;E7EU58;P20333-2;P20333	Tumor necrosis factor receptor superfamily member 1B;Tumor necrosis factor receptor superfamily member 1b, membrane form;Tumor necrosis factor-binding protein 2	TNFR1B;TNFRSF1B	1	8.4	17.015	11.343	8812800	3			20.8359		22.1869		21.0471													FALSE	0.17256	None
		P22105;G5E9A9;B0V046;B0UYX3;E7EWZ8;E7EU03;E7EPQ1;E7EPZ9;P22105-3	Tenascin-X	TNXB	3	0.9	464.32	24.825	85453000	2									26.3486											FALSE	1	None
		E7EN89;H0Y3H1;Q9H0E2;E9PP67;E9PQ25;F2Z2Y8;B3KR28;B3KXC6	Toll-interacting protein	TOLLIP	2	8.9	27.043	11.393	15386000	3				22.5458	22.7382			21.1122												FALSE	0.17256	None
		H0YL80;D6R904;H0YKX5;H0YKP3;H0YNC7;F5H7S3;H7BYY1;H0YK48;H0YL52;B7Z596;Q5TCU3;CON__Q3SX28;Q5TCU8;Q6ZN40;P09493-2;P09493-5;Q5VU72;P06753-3;Q5VU66;Q5VU58;P67936;P07951-3;P06753-2;P67936-2;P09493-7;P09493-6;P09493-4;P09493-3;P09493;P07951-2;P07951;P06753;D9YZV8;D9YZV3;D9YZV2;C9IZA2;Q5VU61;Q5VU59	Tropomyosin alpha-1 chain;Tropomyosin alpha-3 chain;Tropomyosin alpha-4 chain;Tropomyosin beta chain	TPM1;TPM3;TPM2;TPM4;DKFZp686J1372	2	39.7	8.014	15.767	132570000	6	23.4041	24.7311		25.2839	24.2354	21.9179		24.7922												FALSE	0.0112347	None
		Q8WUA8;E7EVE1	Tsukushin	TSKU	5	28.3	37.807	42.066	553090000	10									26.7798	26.2004							25.5649			FALSE	0.338469	None
		E7ENC6;Q8WZ42-3;Q8WZ42-10;Q8WZ42-9;Q8WZ42-5;Q8WZ42-11;Q8WZ42-4;Q8WZ42-7;Q8WZ42-2;Q8WZ42;Q8WZ42-8	Titin	TTN	2	0.1	2992.7	10.53	1253500000	6									28.5513		29.3282	26.83				25.9931				FALSE	0.17256	None
		Q9BVA1;Q13885;F5H8C9	Tubulin beta-2B chain;Tubulin beta-2A chain	TUBB2B;TUBB2A	7	17.1	49.953	45.768	129700000	9		26.9282																		FALSE	0.618073	None
		P68371	Tubulin beta-4B chain	TUBB4B	7	16.4	49.83	11.002	27043000	2		24.0997				23.1121														FALSE	0.338469	None
2.03572	4.10027	Q9GZX9	Twisted gastrulation protein homolog 1	TWSG1	1	6.7	25.017	7.3217	97368000	4		23.4844		22.7427			24.6241		25.6528											FALSE	0.465579	None
		Q86UY0;B2RDM2;Q8NBS9	Thioredoxin domain-containing protein 5	TXNDC5	2	10	40.369	19.768	226640000	8											26.2687	24.3523	24.7274				24.8497			FALSE	0.17256	None
-0.311872	0.805595	Q5H8X8;A8MXQ0;O95399;O95399-2	Urotensin-2	UTS2	1	5.8	16.276	6.5169	77703000	2						25.359				25.0471										FALSE	1	None
		Q5JQ13;G8JLL3;F5H7T3;P18206-2;P18206	Vinculin	VCL	3	4.7	87.443	21.161	47446000	5				23.0096	22.8117	24.9152														FALSE	0.17256	None
		C9JI87;P21796	Voltage-dependent anion-selective channel protein 1	VDAC1	1	6	20.374	6.7259	20707000	1														24.3036						FALSE	1	None
1.76563	3.40023	O15195-2;O15195	Villin-like protein	VILL	1	1.7	94.416	-2	657010000	6		25.9684											28.8668				26.6013			FALSE	1	None
1.94483	3.84993	Q7Z5L0	Vitelline membrane outer layer protein 1 homolog	VMO1	3	23.3	21.534	28.679	92347000	5			22.0405			25.2017	22.8714										25.316			FALSE	0.465579	None
		Q9Y279-2;Q9Y279;H7C062;C9JTJ4	V-set and immunoglobulin domain-containing protein 4	VSIG4	8	32.7	35.543	63.488	2395500000	49									27.35	26.8309	28.4002	27.9721	28.2194	28.055	27.2611	27.7281	27.5888			FALSE	0.000458817	Experiment
8.1325	280.625	Q5VU13	V-set and immunoglobulin domain-containing protein 8	VSIG8	8	17.4	43.89	94.21	3598900000	15		23.6073												31.7398						FALSE	1	None
		Q8WWY7	WAP four-disulfide core domain protein 12	WFDC12	2	23.4	12.05	11.587	26546000	2					24.662															FALSE	0.618073	None
		F2Z2G5;F2Z2G4;Q8IUB2	WAP four-disulfide core domain protein 3	WFDC3	1	9.6	10.036	-2	1874400000	8										27.2849			28.5722	27.7651	28.7273	26.2264				FALSE	0.0816993	None
2.06329	4.17939	Q6PEG3;O76076	WNT1-inducible-signaling pathway protein 2	WISP2	2	13.3	22.577	16.168	43304000	2							22.9952								25.0585					FALSE	1	None
		P47989	Xanthine dehydrogenase/oxidase;Xanthine dehydrogenase;Xanthine oxidase	XDH	3	2.2	146.42	19.995	292490000	20									24.3457	24.7562	24.8903	24.9663	23.547	26.1383	23.1779	24.4634	24.5486			FALSE	0.000458817	Experiment
		P31946-2;P31946;Q4VY20;Q4VY19	14-3-3 protein beta/alpha;14-3-3 protein beta/alpha, N-terminally processed	YWHAB	4	17.6	27.85	13.944	64600000	3											24.5098			24.8085			23.4334			FALSE	0.338469	None
		P62258-2;P62258;B4DJF2;I3L3T1	14-3-3 protein epsilon	YWHAE	4	16.7	26.504	12.188	19379000	2		23.5647				22.7331														FALSE	0.338469	None
		B4DE78;P61981	14-3-3 protein gamma;14-3-3 protein gamma, N-terminally processed	YWHAG	3	13	23.502	-2	7843400	1						22.9031														FALSE	0.618073	None
		O60844	Zymogen granule membrane protein 16	ZG16	9	71.3	18.176	82.25	6263300000	51										29.2259	30.7568	29.0147	29.2324	27.1725	29.8944	24.8601	27.0001			FALSE	0.00271119	Experiment

## Sheet: Fig 1 PCA values
Figure 1B
Sample	PC1	PC2
Intensity Experiment 1	15.1623	-1.1642
Intensity Experiment 2	11.2193	0.868694
Intensity Experiment 3	16.0692	0.350077
Intensity Experiment 4	14.278	0.490249
Intensity Experiment 5	16.6585	-2.726
Intensity Experiment 6	10.507	1.50617
Intensity Experiment 7	15.5999	1.7464
Intensity Experiment 8	8.26532	4.04023
Intensity Experiment 9	12.8208	-0.390835
Intensity Control 1	-24.4038	4.62811
Intensity Control 2	-10.512	-2.18965
Intensity Control 3	-14.0581	-7.52549
Intensity Control 4	-19.7978	1.91963
Intensity Control 5	-11.1471	7.60954
Intensity Control 6	-9.45995	-1.71566
Intensity Control 7	-8.93676	-7.94128
Intensity Control 8	-22.2649	0.494017
Figure 1D
Sample	PC1	PC2
Intensity Experiment 1	8.37325	-13.9428
Intensity Experiment 2	-5.27355	-2.61435
Intensity Experiment 3	9.16168	5.13835
Intensity Experiment 4	3.87423	4.36984
Intensity Experiment 5	10.6179	3.4734
Intensity Experiment 6	-11.4271	-5.47459
Intensity Experiment 7	2.89061	8.69161
Intensity Experiment 8	-24.3308	2.88397
Intensity Experiment 9	6.11373	-2.52542
male = {1, 2, 5, 6, 8}
female = {3, 4, 7, 9}

## Sheet: Fig 2 IF quantitations
WT	C1401R	Cre/+	Cre/flox
20.8877	6.5305	11.1387	4.3569
23.5665	7.5028	9.0805	0
21.7335	7.0272	11.7177	0
17.4982	9.2444	9.7526	0
20.354	12.3763	9.4363	0
24.4157	10.863	10.8582	0
22.7315	9.8295	10.0376	0
22.5266	19.6937	12.278	0
23.9872	15.2221	18.1858	0
27.5955	15.9319	13.9784	0
21.2155	15.546	12.5883	0
23.0076	14.7051	13.2591	0.8944
21.6423	14.6908	11.5819	1.4431
22.7016	9.1862	11.7011	3.6292
23.7641	18.6227	9.4741	0
23.8928	17.5821	10.2276	3.4879
24.0735	10.9466	10.7689	0
26.9676	22.5845	11.8802	0
25.9386	16.6939	12.4026	0
16.2097	13.0669	13.1509	0
31.9321	10.7102	11.0927	0
36.6766	15.5061	10.7773	0
20.576	18.0464	11.1996	0
24.4372	14.7982	9.2803	0
21.3616	12.7491	9.2932	0
23.3913	11.5436	9.2733	0
29.9927	15.3229	11.5904	0
27.845	8.9715	13.0272	0
24.4496	14.2938	16.5449	0
25.2362	15.4062	11.694	0
27.8767	12.6127	15.629	0
27.6489	11.5093	13.0445	5.1322
32.9419	14.8814	9.5925	0
19.0685	12.2216	8.8415	0
27.2433	10.6554	13.1857	0
29.2905	16.0515	12.9297	0
20.5944	11.0255	12.6454	0
32.0538	13.1937	12.595	0
19.4102	13.5008	13.8271	0
21.1667	13.7762	11.1582	0
29.414	11.2903	10.9744	0
42.707	15.2964	14.2326	0
28.0333	14.6697	9.3076	0
29.6232	14.0641	8.6801	0
23.6745	15.3228	8.8581	0
22.6493	11.1803	12.5923	0
30.9459	16.7923	14.5925	0
22.4948	18.1455	12.0235	0
20.8489	14.4321	12.4901	0
33.8051	15.4932	9.4453	0

## Sheet: Fig 2 WB quantitations
Subject_ID	Group	Technical_Replication	Protein_Quant	Load_Control_Quant	Norm_Quant
C1	WT	1	70573	104050	0.67826
E1	p.C1401R	1	40748	106755	0.381696
C2	WT	1	101667	76458	1.32971
E2	p.C1401R	1	63440	105495	0.601356
C3	WT	1	134704	108379	1.2429
E3	p.C1401R	1	59971	101459	0.591086
C4	WT	1	136760	117121	1.16768
E4	p.C1401R	1	44138	107554	0.41038
C5	WT	1	93865	102530	0.915488
E5	p.C1401R	1	40467	117551	0.344251
C6	WT	1	63534	84928	0.748093
E6	p.C1401R	1	24355	80658	0.301954
C1	WT	2	30871	464702	0.0664318
E1	p.C1401R	2	11840	570583	0.0207507
C2	WT	2	25008	526570	0.0474923
E2	p.C1401R	2	8759	549525	0.0159392
C3	WT	2	42934	562568	0.0763179
E3	p.C1401R	2	12364	530398	0.0233108
C4	WT	2	48987	524927	0.0933215
E4	p.C1401R	2	14464	458948	0.0315156
C5	WT	2	41948	470850	0.0890899
E5	p.C1401R	2	18805	530179	0.0354692
C6	WT	2	29008	487011	0.0595633
E6	p.C1401R	2	16532	369095	0.0447906
C1	WT	3	29514	330943	0.0891815
E1	p.C1401R	3	15548	354965	0.0438015
C2	WT	3	34343	309550	0.110945
E2	p.C1401R	3	16430	269032	0.0610708
C3	WT	3	38791	242796	0.159768
E3	p.C1401R	3	11352	236192	0.0480626
C4	WT	3	25241	238264	0.105937
E4	p.C1401R	3	11376	270924	0.0419896
C5	WT	3	23310	253677	0.0918885
E5	p.C1401R	3	6694	323625	0.0206844
C6	WT	3	13022	306430	0.0424958
E6	p.C1401R	3	6509	262726	0.0247749
Replicate	Group	WT_mean	Mut_mean	Fold_difference	t_statistic	p_value	WT_n	Mut_n
Technical_1	WT_vs_p.C1401R	1.01369	0.438454	0.432533	4.6959	0.00213374	6	6
Technical_2	WT_vs_p.C1401R	0.0720361	0.0286293	0.39743	5.16441	0.000786538	6	6
Technical_3	WT_vs_p.C1401R	0.100036	0.040064	0.400496	3.59493	0.00989612	6	6
blot RIG LMM analysis:
	Group	fit	se	lower	upper
1	p.C1401R	15305.8	2823.41	9561.52	21050
2	WT	31091.9	2818.14	25358.3	36825.4
Type III Analysis of Variance Table with Satterthwaite's method
Sum Sq Mean Sq NumDF DenDF F value Pr(>F)
Group 1133375791 1133375791 1 18.259 16.535 0.0007064 ***
Load_Control_Quant 4234478983 4234478983 1 19.906 61.776 1.581e-07 ***
---
Signif. codes: 0 ‘***’ 0.001 ‘**’ 0.01 ‘*’ 0.05 ‘.’ 0.1 ‘ ’ 1

## Sheet: Fig 3 SEC data
Retention volume (mL)	mAU WT	mAU C1401R
0.00056	0.012682	0.0122721
0.001726	0.013552	0.0133878
0.002892	0.013899	0.0142103
0.004057	0.014432	0.0147086
0.005223	0.014943	0.0154359
0.006389	0.015672	0.0164684
0.007555	0.0167	0.017227
0.00872	0.017814	0.0181349
0.009886	0.018403	0.0188379
0.011052	0.019001	0.0194036
0.012218	0.020119	0.0200721
0.013383	0.021058	0.0215654
0.014549	0.021698	0.0230522
0.015715	0.022268	0.024651
0.01688	0.022419	0.0259418
0.018046	0.022698	0.0274203
0.019212	0.023495	0.0295199
0.020378	0.024265	0.0312839
0.021543	0.025145	0.0323969
0.022709	0.026641	0.0332157
0.023875	0.028262	0.0343409
0.025041	0.029764	0.0352745
0.026206	0.031971	0.0361821
0.027372	0.034452	0.0375734
0.028538	0.036748	0.0388306
0.029704	0.039791	0.0401575
0.030869	0.042742	0.0410605
0.032035	0.046431	0.0421081
0.033201	0.050611	0.0431037
0.034367	0.055529	0.0441668
0.035532	0.060811	0.0454807
0.036698	0.066427	0.0470711
0.037864	0.072673	0.0480428
0.03903	0.078934	0.0484629
0.040195	0.085231	0.0483242
0.041361	0.09248	0.0484912
0.042527	0.100162	0.0478337
0.043693	0.106816	0.0480348
0.044858	0.115113	0.0488054
0.046024	0.12406	0.0492384
0.04719	0.132142	0.0487715
0.048356	0.139761	0.0482931
0.049521	0.1482	0.0477111
0.050687	0.156213	0.0483768
0.051853	0.163434	0.0493345
0.053019	0.170665	0.0491324
0.054184	0.177935	0.0484497
0.05535	0.184913	0.0479311
0.056516	0.191953	0.0469464
0.057682	0.19799	0.0455866
0.058847	0.203371	0.0448125
0.060013	0.209638	0.0442522
0.061179	0.215612	0.0441427
0.062345	0.220472	0.0441264
0.06351	0.22586	0.0436674
0.064676	0.230707	0.0432796
0.065842	0.235786	0.0429899
0.067008	0.239528	0.042946
0.068173	0.244696	0.0430247
0.069339	0.249012	0.0429288
0.070505	0.253196	0.0423726
0.071671	0.258066	0.040938
0.072836	0.26374	0.039629
0.074002	0.267804	0.0393051
0.075168	0.272573	0.0376174
0.076334	0.276872	0.0355033
0.077499	0.27977	0.0336814
0.078665	0.283495	0.0315818
0.079831	0.286729	0.0300895
0.080996	0.28988	0.0282514
0.082162	0.291601	0.0269922
0.083328	0.294042	0.0249536
0.084494	0.294721	0.0243582
0.085659	0.296574	0.0226804
0.086825	0.297376	0.0216564
0.087991	0.297754	0.0208266
0.089157	0.298106	0.0195407
0.090322	0.296677	0.0183934
0.091488	0.294751	0.0178421
0.092654	0.292994	0.0163526
0.09382	0.291402	0.0149669
0.094985	0.28806	0.0131634
0.096151	0.283765	0.0113853
0.097317	0.279488	0.00970212
0.098483	0.274278	0.00861439
0.099648	0.267462	0.00713328
0.100814	0.261242	0.00611444
0.10198	0.255712	0.00544024
0.103146	0.248758	0.0049435
0.104311	0.242695	0.00367457
0.105477	0.235979	0.00173347
0.106643	0.22881	-0.000637599
0.107809	0.221585	-0.00256933
0.108974	0.214875	-0.00396392
0.11014	0.208849	-0.005651
0.111306	0.202489	-0.00825287
0.112472	0.196138	-0.00884532
0.113637	0.190217	-0.00959363
0.114803	0.184696	-0.0110424
0.115969	0.179757	-0.0116296
0.117135	0.175031	-0.0119708
0.1183	0.171153	-0.0126855
0.119466	0.167356	-0.0143802
0.120632	0.164599	-0.0159675
0.121798	0.162957	-0.0176089
0.122963	0.161102	-0.0194351
0.124129	0.15929	-0.0204548
0.125295	0.157217	-0.0212853
0.126461	0.157351	-0.0235449
0.127626	0.156955	-0.0260343
0.128792	0.15848	-0.0280163
0.129958	0.160623	-0.0293198
0.131124	0.163065	-0.0310015
0.132289	0.16561	-0.0333704
0.133455	0.170719	-0.0354164
0.134621	0.176604	-0.035921
0.135787	0.183924	-0.0362258
0.136952	0.192414	-0.0366198
0.138118	0.201168	-0.0367612
0.139284	0.209716	-0.036765
0.14045	0.219108	-0.036871
0.141615	0.2307	-0.0365135
0.142781	0.242551	-0.0369859
0.143947	0.255929	-0.0367444
0.145112	0.269036	-0.0369576
0.146278	0.283756	-0.0383526
0.147444	0.29802	-0.0393977
0.14861	0.313793	-0.0396826
0.149775	0.330703	-0.0400398
0.150941	0.34826	-0.0400218
0.152107	0.365556	-0.0400579
0.153273	0.383198	-0.040127
0.154438	0.401229	-0.0412037
0.155604	0.420949	-0.0413555
0.15677	0.440086	-0.042424
0.157936	0.461434	-0.0428252
0.159101	0.483916	-0.044243
0.160267	0.506044	-0.045965
0.161433	0.527235	-0.0476766
0.162599	0.548581	-0.0488988
0.163764	0.570096	-0.0487503
0.16493	0.594219	-0.048951
0.166096	0.618512	-0.0480145
0.167262	0.642422	-0.0485098
0.168427	0.666121	-0.049349
0.169593	0.690939	-0.0500853
0.170759	0.715884	-0.0511671
0.171925	0.741263	-0.052573
0.17309	0.766994	-0.0523196
0.174256	0.791556	-0.0525792
0.175422	0.816066	-0.053927
0.176588	0.840945	-0.0550174
0.177753	0.867794	-0.0551801
0.178919	0.892353	-0.0561052
0.180085	0.918231	-0.0567762
0.181251	0.943756	-0.0566133
0.182416	0.969089	-0.0574844
0.183582	0.995158	-0.0578851
0.184748	1.02035	-0.0580476
0.185914	1.04684	-0.058259
0.187079	1.07038	-0.0585818
0.188245	1.09346	-0.0588339
0.189411	1.11728	-0.0578965
0.190577	1.14099	-0.058486
0.191742	1.16321	-0.0594329
0.192908	1.18446	-0.060011
0.194074	1.20442	-0.0614923
0.19524	1.22389	-0.0628789
0.196405	1.24373	-0.0642696
0.197571	1.26437	-0.0644324
0.198737	1.28297	-0.064744
0.199903	1.30076	-0.0663757
0.201068	1.31897	-0.067179
0.202234	1.33622	-0.0682932
0.2034	1.35306	-0.0708524
0.204566	1.36902	-0.0707472
0.205731	1.38468	-0.0713182
0.206897	1.40064	-0.0728071
0.208063	1.41539	-0.0740568
0.209228	1.43052	-0.0741056
0.210394	1.44431	-0.0739787
0.21156	1.4588	-0.0751537
0.212726	1.47375	-0.0741016
0.213891	1.48781	-0.0750107
0.215057	1.50258	-0.0748749
0.216223	1.51659	-0.0749915
0.217389	1.5285	-0.0741146
0.218554	1.54011	-0.0732366
0.21972	1.55283	-0.0737411
0.220886	1.56759	-0.0735102
0.222052	1.57925	-0.0751248
0.223217	1.5904	-0.0751332
0.224383	1.60055	-0.0755475
0.225549	1.61237	-0.0752219
0.226715	1.62298	-0.0748233
0.22788	1.63286	-0.0734179
0.229046	1.64392	-0.0739449
0.230212	1.65494	-0.0732605
0.231378	1.66544	-0.0746878
0.232543	1.67707	-0.0757144
0.233709	1.68855	-0.0756576
0.234875	1.69877	-0.0759271
0.236041	1.70801	-0.0763956
0.237206	1.71853	-0.0759527
0.238372	1.72813	-0.0744128
0.239538	1.73798	-0.0737616
0.240704	1.74757	-0.0736711
0.241869	1.75667	-0.0735797
0.243035	1.76596	-0.0721023
0.244201	1.77413	-0.070548
0.245367	1.7831	-0.0701999
0.246532	1.79188	-0.0697066
0.247698	1.79944	-0.0692017
0.248864	1.80644	-0.0676702
0.25003	1.81408	-0.0660402
0.251195	1.82199	-0.0654892
0.252361	1.82992	-0.0641838
0.253527	1.83765	-0.0631461
0.254693	1.84448	-0.0620083
0.255858	1.85149	-0.0613838
0.257024	1.85894	-0.0609835
0.25819	1.8665	-0.0597059
0.259356	1.87243	-0.0585156
0.260521	1.8773	-0.0582393
0.261687	1.88281	-0.0565243
0.262853	1.88861	-0.055614
0.264019	1.89443	-0.0552207
0.265184	1.89931	-0.0538499
0.26635	1.90436	-0.053741
0.267516	1.90917	-0.0544065
0.268682	1.91424	-0.0547496
0.269847	1.91798	-0.0541949
0.271013	1.92174	-0.0540557
0.272179	1.92588	-0.0529258
0.273344	1.92941	-0.0518047
0.27451	1.93341	-0.0515943
0.275676	1.93751	-0.0516919
0.276842	1.94253	-0.051249
0.278007	1.94664	-0.0497924
0.279173	1.94972	-0.0489646
0.280339	1.95413	-0.0484167
0.281505	1.95765	-0.0479812
0.28267	1.96175	-0.0473477
0.283836	1.96458	-0.0465533
0.285002	1.96787	-0.0464659
0.286168	1.97147	-0.0457479
0.287333	1.97335	-0.0448795
0.288499	1.97521	-0.0441268
0.289665	1.97769	-0.0428905
0.290831	1.98022	-0.0412925
0.291996	1.98262	-0.039947
0.293162	1.9845	-0.0381935
0.294328	1.98659	-0.0367265
0.295494	1.98814	-0.0357326
0.296659	1.98999	-0.0353234
0.297825	1.99134	-0.0341198
0.298991	1.99226	-0.0330326
0.300157	1.99361	-0.0329165
0.301322	1.99504	-0.0328558
0.302488	1.99667	-0.0324055
0.303654	1.99757	-0.0315881
0.30482	1.99827	-0.030433
0.305985	1.99911	-0.0296796
0.307151	1.9999	-0.0293978
0.308317	2.00047	-0.0286172
0.309483	2.0007	-0.0275931
0.310648	2.00117	-0.0266999
0.311814	2.00169	-0.0262187
0.31298	2.00163	-0.0263885
0.314146	2.0017	-0.0262581
0.315311	2.0023	-0.0260074
0.316477	2.00232	-0.0258301
0.317643	2.00278	-0.0253833
0.318809	2.00355	-0.0241031
0.319974	2.00333	-0.0234223
0.32114	2.00321	-0.0230341
0.322306	2.00315	-0.022292
0.323472	2.0031	-0.0216089
0.324637	2.00299	-0.0199745
0.325803	2.00269	-0.0183076
0.326969	2.00254	-0.0169493
0.328135	2.00251	-0.0166071
0.3293	2.00232	-0.0171815
0.330466	2.00205	-0.0173339
0.331632	2.00144	-0.016571
0.332798	2.0014	-0.0156422
0.333963	2.00103	-0.0151742
0.335129	1.99992	-0.0144125
0.336295	1.99857	-0.0142754
0.33746	1.99701	-0.013689
0.338626	1.99618	-0.0127944
0.339792	1.99513	-0.0122971
0.340958	1.99363	-0.0130111
0.342123	1.99305	-0.0128021
0.343289	1.99139	-0.0128552
0.344455	1.99035	-0.0129512
0.345621	1.9898	-0.012556
0.346786	1.98846	-0.0115915
0.347952	1.98724	-0.0106358
0.349118	1.98553	-0.00998763
0.350284	1.98417	-0.00937873
0.351449	1.98206	-0.00902345
0.352615	1.98076	-0.00856934
0.353781	1.97885	-0.00861037
0.354947	1.97732	-0.00810425
0.356112	1.97594	-0.00848669
0.357278	1.97399	-0.00803398
0.358444	1.97232	-0.00755982
0.35961	1.97001	-0.0067868
0.360775	1.96751	-0.00670871
0.361941	1.96554	-0.0061614
0.363107	1.96342	-0.00592656
0.364273	1.96172	-0.00677822
0.365438	1.9593	-0.00654598
0.366604	1.95717	-0.00651567
0.36777	1.95468	-0.00645966
0.368936	1.95163	-0.00581336
0.370101	1.94936	-0.00577848
0.371267	1.94652	-0.00497194
0.372433	1.9431	-0.00459071
0.373599	1.93917	-0.00406934
0.374764	1.93754	-0.00302485
0.37593	1.93441	-0.00286399
0.377096	1.93244	-0.00277554
0.378262	1.93129	-0.00299241
0.379427	1.92871	-0.00270704
0.380593	1.92634	-0.00259906
0.381759	1.9241	-0.0025494
0.382925	1.92135	-0.00237907
0.38409	1.91904	-0.00281534
0.385256	1.91644	-0.00309866
0.386422	1.91352	-0.0031934
0.387588	1.91016	-0.00281834
0.388753	1.90667	-0.00169831
0.389919	1.90358	-0.00105873
0.391085	1.90031	-0.00107398
0.392251	1.8964	-0.00122354
0.393416	1.89231	-0.00135507
0.394582	1.88921	-0.00205933
0.395748	1.88649	-0.00265572
0.396914	1.88316	-0.00223806
0.398079	1.8791	-0.00175844
0.399245	1.87703	-0.00144719
0.400411	1.87406	-0.000654552
0.401576	1.86966	0.000282724
0.402742	1.86647	0.000708693
0.403908	1.86251	0.00115458
0.405074	1.85867	0.00115247
0.406239	1.85437	0.000777587
0.407405	1.84971	0.000710711
0.408571	1.84553	0.000588722
0.409737	1.84266	0.000385983
0.410902	1.84039	0.00036448
0.412068	1.83642	0.000650145
0.413234	1.83319	0.00138261
0.4144	1.82929	0.0017642
0.415565	1.82613	0.00103781
0.416731	1.82254	0.000141045
0.417897	1.81874	0.000298297
0.419063	1.81477	0.000576799
0.420228	1.81091	0.00132898
0.421394	1.80674	0.00222983
0.42256	1.80349	0.00294666
0.423726	1.80055	0.00365242
0.424891	1.79716	0.00421328
0.426057	1.79368	0.00487213
0.427223	1.79037	0.0051539
0.428389	1.78736	0.00512705
0.429554	1.78356	0.0053006
0.43072	1.78023	0.00579196
0.431886	1.77659	0.0060786
0.433052	1.77336	0.00584041
0.434217	1.76945	0.00595231
0.435383	1.76608	0.00634884
0.436549	1.76216	0.00695075
0.437715	1.75805	0.00734276
0.43888	1.75374	0.00818334
0.440046	1.74939	0.00885404
0.441212	1.74563	0.00878088
0.442378	1.74202	0.00896731
0.443543	1.73764	0.00939203
0.444709	1.73427	0.00981918
0.445875	1.73043	0.0100396
0.447041	1.72696	0.00996057
0.448206	1.72339	0.0098125
0.449372	1.71941	0.0103405
0.450538	1.71452	0.011327
0.451704	1.71143	0.0122765
0.452869	1.70795	0.0136697
0.454035	1.70403	0.0148023
0.455201	1.70015	0.0154451
0.456367	1.69677	0.0155882
0.457532	1.6926	0.016077
0.458698	1.68847	0.0165644
0.459864	1.68494	0.0165509
0.461029	1.68209	0.0164347
0.462195	1.67892	0.0167336
0.463361	1.67507	0.0173541
0.464527	1.6717	0.0180859
0.465692	1.66826	0.0176205
0.466858	1.66428	0.0173635
0.468024	1.65982	0.0168642
0.46919	1.65591	0.0172351
0.470355	1.65197	0.0177073
0.471521	1.64753	0.0176415
0.472687	1.64365	0.0175837
0.473853	1.63937	0.017905
0.475018	1.63598	0.0184151
0.476184	1.63289	0.0188083
0.47735	1.62923	0.0194049
0.478516	1.62599	0.0202126
0.479681	1.62221	0.0199104
0.480847	1.61769	0.0197982
0.482013	1.6124	0.0202625
0.483179	1.60826	0.0204293
0.484344	1.6046	0.0204156
0.48551	1.60053	0.0206497
0.486676	1.59597	0.020851
0.487842	1.5918	0.02089
0.489007	1.58768	0.0209579
0.490173	1.58404	0.0213509
0.491339	1.58026	0.0223922
0.492505	1.57588	0.0231505
0.49367	1.57159	0.0237894
0.494836	1.56734	0.0232571
0.496002	1.56352	0.0229189
0.497168	1.5599	0.0223377
0.498333	1.55625	0.0224189
0.499499	1.55211	0.0230884
0.500665	1.54869	0.0229005
0.501831	1.54566	0.0225652
0.502996	1.5414	0.0230328
0.504162	1.5379	0.0232905
0.505328	1.53429	0.0238024
0.506494	1.5315	0.0248171
0.507659	1.52806	0.0252376
0.508825	1.52474	0.026089
0.509991	1.52044	0.0267096
0.511157	1.51716	0.0270859
0.512322	1.51378	0.026531
0.513488	1.51052	0.0260911
0.514654	1.50721	0.0271324
0.51582	1.50345	0.0276801
0.516985	1.49986	0.0283366
0.518151	1.49639	0.028921
0.519317	1.49143	0.0292445
0.520483	1.48829	0.0289281
0.521648	1.48582	0.0290207
0.522814	1.48214	0.0294407
0.52398	1.47845	0.0307819
0.525146	1.47538	0.0313313
0.526311	1.47152	0.0321746
0.527477	1.46789	0.0331895
0.528643	1.46486	0.033222
0.529809	1.46112	0.0336973
0.530974	1.45789	0.034905
0.53214	1.45506	0.0366302
0.533306	1.45092	0.0373872
0.534471	1.44686	0.0375117
0.535637	1.44398	0.0367349
0.536803	1.43966	0.0358698
0.537969	1.43602	0.0357644
0.539134	1.43285	0.0354877
0.5403	1.42951	0.0348035
0.541466	1.4265	0.0355331
0.542632	1.42412	0.035332
0.543797	1.42131	0.0355033
0.544963	1.41819	0.0359994
0.546129	1.41487	0.0360857
0.547295	1.41195	0.0367873
0.54846	1.40916	0.0370348
0.549626	1.40426	0.0358955
0.550792	1.40067	0.0366643
0.551958	1.39788	0.0364417
0.553123	1.39517	0.0371424
0.554289	1.39076	0.0376137
0.555455	1.38833	0.0384401
0.556621	1.38521	0.0385892
0.557786	1.38165	0.0383672
0.558952	1.37839	0.0391091
0.560118	1.37532	0.0385234
0.561284	1.37176	0.0384041
0.562449	1.36834	0.0388797
0.563615	1.36519	0.0392313
0.564781	1.36166	0.0384958
0.565947	1.35833	0.0372984
0.567112	1.35529	0.0364421
0.568278	1.3526	0.0368085
0.569444	1.34874	0.0364421
0.57061	1.34504	0.0368034
0.571775	1.34131	0.0377376
0.572941	1.33822	0.0377001
0.574107	1.33528	0.0378628
0.575273	1.33272	0.0380504
0.576438	1.3297	0.0378234
0.577604	1.32733	0.0387095
0.57877	1.3238	0.0397013
0.579936	1.3211	0.0402335
0.581101	1.31955	0.0399224
0.582267	1.3179	0.0403152
0.583433	1.31526	0.0408126
0.584599	1.31288	0.0411714
0.585764	1.30949	0.0402507
0.58693	1.30666	0.0403935
0.588096	1.3039	0.0395898
0.589262	1.30043	0.0389917
0.590427	1.29685	0.0386406
0.591593	1.29442	0.0390651
0.592759	1.29125	0.0390877
0.593924	1.2877	0.039528
0.59509	1.28548	0.0400866
0.596256	1.28312	0.0410935
0.597422	1.2797	0.0419623
0.598587	1.27715	0.0425506
0.599753	1.27414	0.0429983
0.600919	1.27	0.0429694
0.602085	1.26682	0.0428595
0.60325	1.26374	0.0432414
0.604416	1.26107	0.0434817
0.605582	1.25835	0.042861
0.606748	1.25577	0.0429224
0.607913	1.25402	0.0432097
0.609079	1.25173	0.0432025
0.610245	1.24908	0.0436633
0.611411	1.24733	0.0442391
0.612576	1.24537	0.0446375
0.613742	1.24312	0.0448264
0.614908	1.24105	0.046026
0.616074	1.23862	0.0469779
0.617239	1.23635	0.0478639
0.618405	1.23487	0.0485258
0.619571	1.23356	0.0490558
0.620737	1.23107	0.0495042
0.621902	1.22848	0.0498753
0.623068	1.2261	0.0511895
0.624234	1.22419	0.0521255
0.6254	1.2219	0.0522451
0.626565	1.21915	0.0521483
0.627731	1.21716	0.0526092
0.628897	1.21513	0.0530514
0.630063	1.2127	0.0526841
0.631228	1.20995	0.0518461
0.632394	1.20739	0.0510776
0.63356	1.20525	0.050426
0.634726	1.20315	0.0509448
0.635891	1.20062	0.0505582
0.637057	1.1982	0.0497959
0.638223	1.19497	0.0493175
0.639389	1.19084	0.0489376
0.640554	1.18799	0.0485784
0.64172	1.18584	0.0484565
0.642886	1.18344	0.0483435
0.644052	1.18108	0.0481074
0.645217	1.17876	0.0481261
0.646383	1.17657	0.0487986
0.647549	1.17454	0.0494722
0.648715	1.17223	0.0498089
0.64988	1.16966	0.0496583
0.651046	1.16776	0.0496171
0.652212	1.16611	0.0497245
0.653378	1.16394	0.0497522
0.654543	1.16218	0.0502652
0.655709	1.16066	0.0509507
0.656875	1.15858	0.0510495
0.65804	1.15657	0.0507141
0.659206	1.15444	0.050978
0.660372	1.15229	0.0516072
0.661538	1.15015	0.0518315
0.662703	1.1481	0.0521556
0.663869	1.14582	0.0525165
0.665035	1.14319	0.0532558
0.666201	1.14098	0.0537665
0.667366	1.1393	0.0535273
0.668532	1.13723	0.0535229
0.669698	1.1351	0.0530094
0.670864	1.13364	0.0526713
0.672029	1.13186	0.0520239
0.673195	1.12969	0.0521202
0.674361	1.12787	0.0513778
0.675527	1.12498	0.0509363
0.676692	1.12221	0.0508678
0.677858	1.11958	0.051019
0.679024	1.11748	0.0511721
0.68019	1.11579	0.0512545
0.681355	1.11321	0.0514826
0.682521	1.11069	0.051642
0.683687	1.10848	0.0521641
0.684853	1.1074	0.0524659
0.686018	1.10557	0.0527248
0.687184	1.10329	0.0531155
0.68835	1.10113	0.0531677
0.689516	1.09969	0.0528482
0.690681	1.09819	0.0529677
0.691847	1.09602	0.0531366
0.693013	1.09358	0.0534606
0.694179	1.09073	0.0529167
0.695344	1.08848	0.052899
0.69651	1.08582	0.0526695
0.697676	1.08395	0.0524771
0.698842	1.08296	0.0535719
0.700007	1.08112	0.0541212
0.701173	1.0787	0.0540596
0.702339	1.07662	0.0539156
0.703505	1.07467	0.0542356
0.70467	1.07305	0.0551513
0.705836	1.07149	0.0552381
0.707002	1.06993	0.0554811
0.708168	1.0683	0.0559677
0.709333	1.06576	0.0555608
0.710499	1.06318	0.0555518
0.711665	1.06109	0.0561533
0.712831	1.059	0.0557311
0.713996	1.05747	0.0543275
0.715162	1.0559	0.0531946
0.716328	1.05363	0.052855
0.717494	1.05128	0.0526047
0.718659	1.04895	0.0519376
0.719825	1.04747	0.0514493
0.720991	1.04666	0.0512955
0.722156	1.04447	0.0509908
0.723322	1.04192	0.0506179
0.724488	1.04067	0.0504211
0.725654	1.03971	0.0505176
0.726819	1.03757	0.0502673
0.727985	1.03525	0.0503597
0.729151	1.03294	0.05018
0.730317	1.03053	0.0499862
0.731482	1.02856	0.0499655
0.732648	1.02671	0.0501277
0.733814	1.0253	0.0501524
0.73498	1.02409	0.0498974
0.736145	1.02204	0.0494833
0.737311	1.0196	0.0490575
0.738477	1.017	0.0481977
0.739643	1.0148	0.0482901
0.740808	1.01337	0.0482698
0.741974	1.01172	0.0476464
0.74314	1.01022	0.0469995
0.744306	1.00919	0.0465133
0.745471	1.00827	0.046133
0.746637	1.00736	0.0458363
0.747803	1.00552	0.0458686
0.748969	1.00312	0.0460414
0.750134	1.00101	0.0461312
0.7513	0.99966	0.0464642
0.752466	0.998739	0.0471315
0.753632	0.997764	0.0475626
0.754797	0.99666	0.0482141
0.755963	0.995554	0.0484238
0.757129	0.99413	0.0477028
0.758295	0.992617	0.0478
0.75946	0.99139	0.0487308
0.760626	0.989973	0.0497457
0.761792	0.988121	0.0500288
0.762958	0.986073	0.0493699
0.764123	0.984292	0.0488653
0.765289	0.982616	0.0480396
0.766455	0.981314	0.0475637
0.767621	0.980079	0.0478385
0.768786	0.978585	0.0479699
0.769952	0.977111	0.0476506
0.771118	0.976467	0.0475935
0.772284	0.974398	0.0480442
0.773449	0.972271	0.0488649
0.774615	0.970936	0.0495901
0.775781	0.969757	0.0497728
0.776947	0.968606	0.0499842
0.778112	0.96717	0.0500316
0.779278	0.965498	0.050308
0.780444	0.964368	0.0506055
0.78161	0.963761	0.0501657
0.782775	0.962738	0.0499488
0.783941	0.960833	0.0503632
0.785107	0.959891	0.0510277
0.786272	0.958467	0.0515646
0.787438	0.956356	0.0515965
0.788604	0.954837	0.051537
0.78977	0.953819	0.0509773
0.790935	0.952356	0.0505595
0.792101	0.951284	0.0501097
0.793267	0.949831	0.0496912
0.794433	0.949024	0.0491793
0.795598	0.948281	0.0491311
0.796764	0.948391	0.0492945
0.79793	0.948152	0.0484906
0.799096	0.947568	0.0477117
0.800261	0.946456	0.0476783
0.801427	0.944989	0.0475793
0.802593	0.943364	0.0475741
0.803759	0.942128	0.047543
0.804924	0.941213	0.0476204
0.80609	0.940697	0.0477826
0.807256	0.939555	0.04785
0.808422	0.93871	0.0480912
0.809587	0.936845	0.0478533
0.810753	0.935976	0.0471214
0.811919	0.934534	0.0463195
0.813085	0.932917	0.0457285
0.81425	0.931526	0.0454304
0.815416	0.930502	0.0453804
0.816582	0.929603	0.0438724
0.817748	0.928297	0.0426863
0.818913	0.927115	0.0416632
0.820079	0.925921	0.0416581
0.821245	0.924687	0.041659
0.822411	0.92333	0.0414082
0.823576	0.922609	0.0406222
0.824742	0.921226	0.0396528
0.825908	0.921518	0.038919
0.827074	0.920862	0.0385193
0.828239	0.920205	0.0382274
0.829405	0.918376	0.0374499
0.830571	0.917883	0.0373301
0.831737	0.916758	0.03632
0.832902	0.915976	0.0354086
0.834068	0.915193	0.0345741
0.835234	0.914244	0.0337831
0.8364	0.912797	0.0326416
0.837565	0.911859	0.0310629
0.838731	0.911717	0.0304489
0.839897	0.910898	0.0299705
0.841063	0.909853	0.0293421
0.842228	0.908716	0.0278332
0.843394	0.907388	0.0273138
0.84456	0.907226	0.0262474
0.845725	0.907898	0.0257893
0.846891	0.907548	0.0253039
0.848057	0.906038	0.0255105
0.849223	0.904963	0.0247721
0.850388	0.903494	0.0246067
0.851554	0.902324	0.025047
0.85272	0.90078	0.0253648
0.853886	0.900105	0.0251022
0.855051	0.89774	0.0247805
0.856217	0.895358	0.0247236
0.857383	0.893753	0.0243418
0.858549	0.892724	0.0233345
0.859714	0.890962	0.0229276
0.86088	0.889677	0.0221836
0.862046	0.889586	0.0218436
0.863212	0.88758	0.0213328
0.864377	0.884782	0.0203728
0.865543	0.884332	0.0201175
0.866709	0.883037	0.0182942
0.867875	0.881969	0.0178006
0.86904	0.879952	0.0172317
0.870206	0.8799	0.0175313
0.871372	0.879012	0.0171221
0.872538	0.878041	0.0157507
0.873703	0.87584	0.0155763
0.874869	0.873663	0.0154046
0.876035	0.871983	0.0142894
0.877201	0.871033	0.0138931
0.878366	0.870622	0.0132251
0.879532	0.869312	0.0121534
0.880698	0.869327	0.0124701
0.881864	0.86796	0.0125855
0.883029	0.867989	0.0116932
0.884195	0.866445	0.0107478
0.885361	0.865402	0.0103281
0.886527	0.86427	0.0097539
0.887692	0.862625	0.00999136
0.888858	0.861928	0.00987811
0.890024	0.860697	0.0105938
0.89119	0.859751	0.0110582
0.892355	0.859428	0.0116205
0.893521	0.859161	0.0116361
0.894687	0.859	0.0121497
0.895853	0.858241	0.0121293
0.897018	0.857002	0.0116308
0.898184	0.855747	0.0108594
0.89935	0.854933	0.0102971
0.900516	0.854553	0.0103428
0.901681	0.853551	0.00934763
0.902847	0.851811	0.00897928
0.904013	0.850384	0.00899122
0.905179	0.849026	0.00824709
0.906344	0.848311	0.00786244
0.90751	0.847458	0.00689132
0.908676	0.846245	0.00687545
0.909841	0.846281	0.00598001
0.911007	0.845476	0.00483554
0.912173	0.844986	0.00421659
0.913339	0.844265	0.00356915
0.914504	0.843547	0.00310435
0.91567	0.842154	0.00143574
0.916836	0.841285	0.000605105
0.918002	0.840803	0.000232667
0.919167	0.839044	-0.000519379
0.920333	0.836769	-0.00147386
0.921499	0.836258	-0.00165207
0.922665	0.835896	-0.00228195
0.92383	0.835047	-0.00312747
0.924996	0.834282	-0.00362864
0.926162	0.83374	-0.00416448
0.927328	0.833062	-0.00387727
0.928493	0.83173	-0.00419466
0.929659	0.831293	-0.00444184
0.930825	0.831217	-0.00401758
0.931991	0.831072	-0.00416649
0.933156	0.830651	-0.00453156
0.934322	0.830501	-0.0045759
0.935488	0.830238	-0.00510132
0.936654	0.82994	-0.00618799
0.937819	0.8288	-0.00740996
0.938985	0.827337	-0.00864083
0.940151	0.826483	-0.00935046
0.941317	0.825307	-0.00870065
0.942482	0.824501	-0.00761963
0.943648	0.823506	-0.0073027
0.944814	0.822533	-0.00831359
0.94598	0.821864	-0.00912967
0.947145	0.821377	-0.00984805
0.948311	0.820638	-0.0108936
0.949477	0.819425	-0.0121837
0.950643	0.818317	-0.0133927
0.951808	0.817386	-0.0142197
0.952974	0.816301	-0.0139454
0.95414	0.81513	-0.0149063
0.955306	0.815091	-0.0152399
0.956471	0.814655	-0.0155168
0.957637	0.81388	-0.0157531
0.958803	0.813787	-0.0161093
0.959969	0.813561	-0.016417
0.961134	0.813275	-0.0170002
0.9623	0.813342	-0.017223
0.963466	0.812421	-0.0175318
0.964632	0.811967	-0.0167739
0.965797	0.811207	-0.0180152
0.966963	0.811178	-0.0173582
0.968129	0.810283	-0.0183478
0.969295	0.810062	-0.0193968
0.97046	0.8095	-0.0194784
0.971626	0.809154	-0.0198831
0.972792	0.808794	-0.0195236
0.973957	0.808573	-0.0200851
0.975123	0.808418	-0.0193869
0.976289	0.807917	-0.0191213
0.977455	0.807674	-0.0195706
0.97862	0.807632	-0.0191916
0.979786	0.807515	-0.0194602
0.980952	0.807438	-0.0206096
0.982118	0.806947	-0.0207379
0.983283	0.806397	-0.0207352
0.984449	0.806107	-0.0208723
0.985615	0.805626	-0.0216106
0.986781	0.804924	-0.0225697
0.987946	0.803505	-0.0235966
0.989112	0.802026	-0.0251939
0.990278	0.801515	-0.0266021
0.991444	0.80082	-0.0267099
0.992609	0.800272	-0.0279212
0.993775	0.799854	-0.028629
0.994941	0.798906	-0.0288695
0.996107	0.798561	-0.0297912
0.997272	0.798169	-0.0295552
0.998438	0.797695	-0.0297693
0.999604	0.796839	-0.0303299
1.00077	0.796106	-0.0322112
1.00194	0.795876	-0.03398
1.0031	0.795919	-0.0344305
1.00427	0.796096	-0.0343841
1.00543	0.79646	-0.0349078
1.0066	0.796119	-0.0357147
1.00776	0.796192	-0.0369454
1.00893	0.796513	-0.0373997
1.0101	0.796621	-0.0384588
1.01126	0.796397	-0.0393436
1.01243	0.79579	-0.0398292
1.01359	0.795022	-0.0411276
1.01476	0.793643	-0.0414542
1.01592	0.792999	-0.0418187
1.01709	0.792268	-0.0423993
1.01826	0.791252	-0.0434629
1.01942	0.790196	-0.0439036
1.02059	0.789366	-0.0439064
1.02175	0.788013	-0.0451973
1.02292	0.787477	-0.0469306
1.02408	0.786887	-0.0462541
1.02525	0.78621	-0.0461082
1.02642	0.785965	-0.0469758
1.02758	0.784892	-0.0476942
1.02875	0.7836	-0.0476842
1.02991	0.782755	-0.0482368
1.03108	0.781787	-0.0495502
1.03225	0.781409	-0.0506369
1.03341	0.781227	-0.0514726
1.03458	0.78117	-0.0525352
1.03574	0.780674	-0.0533906
1.03691	0.779826	-0.0551404
1.03807	0.77886	-0.0562932
1.03924	0.777471	-0.0561174
1.04041	0.777375	-0.0568977
1.04157	0.777297	-0.0575678
1.04274	0.776724	-0.0573949
1.0439	0.776302	-0.0579776
1.04507	0.776013	-0.0585567
1.04623	0.776596	-0.0585199
1.0474	0.777302	-0.0588434
1.04856	0.776672	-0.0588859
1.04973	0.776384	-0.0603059
1.0509	0.776228	-0.0602728
1.05206	0.775841	-0.0603048
1.05323	0.775199	-0.060537
1.05439	0.773917	-0.0608098
1.05556	0.773571	-0.061803
1.05672	0.772932	-0.0628249
1.05789	0.771672	-0.063872
1.05906	0.77089	-0.0639882
1.06022	0.770246	-0.063124
1.06139	0.770162	-0.0629231
1.06255	0.770147	-0.0634641
1.06372	0.769739	-0.0641548
1.06489	0.768415	-0.0643442
1.06605	0.767019	-0.064153
1.06722	0.766284	-0.0646012
1.06838	0.76541	-0.0660233
1.06955	0.76385	-0.0680235
1.07071	0.763252	-0.0684927
1.07188	0.762948	-0.068844
1.07305	0.762403	-0.0695355
1.07421	0.761977	-0.0697929
1.07538	0.761301	-0.0702568
1.07654	0.760728	-0.0714309
1.07771	0.760105	-0.072453
1.07888	0.759435	-0.0735531
1.08004	0.758785	-0.0743056
1.08121	0.758388	-0.0751122
1.08237	0.758225	-0.0768324
1.08354	0.757597	-0.0782198
1.0847	0.757149	-0.0787518
1.08587	0.757605	-0.079812
1.08703	0.758072	-0.081467
1.0882	0.758405	-0.0821884
1.08937	0.758293	-0.0821396
1.09053	0.757121	-0.0821302
1.0917	0.755366	-0.0829486
1.09286	0.753691	-0.0838596
1.09403	0.752625	-0.0841749
1.09519	0.752235	-0.083567
1.09636	0.752704	-0.0839828
1.09753	0.752798	-0.0849106
1.09869	0.751912	-0.0852752
1.09986	0.750906	-0.0860509
1.10102	0.750636	-0.0864646
1.10219	0.750712	-0.0865572
1.10336	0.750335	-0.0872118
1.10452	0.749821	-0.0880858
1.10569	0.748656	-0.089128
1.10685	0.747535	-0.0901007
1.10802	0.746933	-0.0909471
1.10918	0.746325	-0.0921078
1.11035	0.745493	-0.0935002
1.11152	0.745348	-0.0947261
1.11268	0.745097	-0.095556
1.11385	0.745019	-0.0962523
1.11501	0.745646	-0.0971565
1.11618	0.746159	-0.097694
1.11734	0.746874	-0.09836
1.11851	0.746351	-0.0996819
1.11968	0.74479	-0.101058
1.12084	0.743714	-0.101834
1.12201	0.743671	-0.102633
1.12317	0.743255	-0.103256
1.12434	0.743169	-0.103544
1.1255	0.742784	-0.103719
1.12667	0.743017	-0.103245
1.12784	0.742749	-0.102932
1.129	0.742088	-0.103742
1.13017	0.742225	-0.105012
1.13133	0.741592	-0.105452
1.1325	0.740926	-0.106628
1.13366	0.740212	-0.107259
1.13483	0.73911	-0.107564
1.136	0.738603	-0.108702
1.13716	0.73828	-0.108943
1.13833	0.738575	-0.109529
1.13949	0.737755	-0.109954
1.14066	0.737231	-0.110235
1.14183	0.736263	-0.11034
1.14299	0.734505	-0.110052
1.14416	0.733648	-0.110233
1.14532	0.732737	-0.11062
1.14649	0.732192	-0.111383
1.14765	0.732466	-0.11277
1.14882	0.733162	-0.114007
1.14999	0.733578	-0.114273
1.15115	0.734132	-0.114064
1.15232	0.735022	-0.115606
1.15348	0.734755	-0.116746
1.15465	0.734116	-0.116953
1.15581	0.733926	-0.117713
1.15698	0.733875	-0.118221
1.15814	0.734318	-0.119106
1.15931	0.733491	-0.120137
1.16048	0.731877	-0.120773
1.16164	0.731782	-0.121448
1.16281	0.730841	-0.12125
1.16397	0.731725	-0.121725
1.16514	0.731909	-0.122271
1.1663	0.731915	-0.122452
1.16747	0.731954	-0.122078
1.16864	0.731087	-0.122192
1.1698	0.730546	-0.122397
1.17097	0.730485	-0.122843
1.17213	0.729608	-0.123271
1.1733	0.729584	-0.122987
1.17447	0.728591	-0.122623
1.17563	0.727707	-0.123173
1.1768	0.726664	-0.124478
1.17796	0.726888	-0.124218
1.17913	0.725983	-0.125375
1.18029	0.725783	-0.125268
1.18146	0.726826	-0.126455
1.18263	0.726063	-0.12781
1.18379	0.725575	-0.128514
1.18496	0.725699	-0.128466
1.18612	0.72545	-0.129962
1.18729	0.724222	-0.129506
1.18846	0.723512	-0.12948
1.18962	0.72307	-0.130551
1.19079	0.723324	-0.129623
1.19195	0.723757	-0.130104
1.19312	0.724716	-0.130906
1.19428	0.724677	-0.131297
1.19545	0.724407	-0.132401
1.19661	0.723399	-0.132576
1.19778	0.723464	-0.133869
1.19895	0.723105	-0.134365
1.20011	0.723325	-0.13546
1.20128	0.724051	-0.13563
1.20244	0.723518	-0.135596
1.20361	0.722447	-0.136472
1.20477	0.721369	-0.137298
1.20594	0.72064	-0.137566
1.20711	0.720069	-0.137815
1.20827	0.719712	-0.138651
1.20944	0.718466	-0.139226
1.2106	0.717667	-0.139253
1.21177	0.717079	-0.139222
1.21294	0.716937	-0.13967
1.2141	0.716093	-0.140552
1.21527	0.715096	-0.141509
1.21643	0.713859	-0.142246
1.2176	0.714558	-0.14284
1.21876	0.715357	-0.144149
1.21993	0.715106	-0.144406
1.2211	0.714509	-0.144325
1.22226	0.713269	-0.144914
1.22343	0.712832	-0.144862
1.22459	0.711612	-0.144065
1.22576	0.711311	-0.145092
1.22692	0.712091	-0.145823
1.22809	0.712338	-0.146462
1.22926	0.712371	-0.146582
1.23042	0.711993	-0.147035
1.23159	0.711541	-0.147492
1.23275	0.711374	-0.149058
1.23392	0.710389	-0.150196
1.23508	0.710726	-0.150613
1.23625	0.710799	-0.15044
1.23742	0.711587	-0.15128
1.23858	0.711197	-0.151034
1.23975	0.711508	-0.15178
1.24091	0.710961	-0.15179
1.24208	0.711342	-0.152314
1.24324	0.711117	-0.152286
1.24441	0.711885	-0.152551
1.24558	0.711964	-0.152547
1.24674	0.712119	-0.153418
1.24791	0.712791	-0.153775
1.24907	0.713299	-0.153887
1.25024	0.712789	-0.154764
1.25141	0.711482	-0.153903
1.25257	0.710391	-0.153956
1.25374	0.710033	-0.154173
1.2549	0.710306	-0.154673
1.25607	0.710646	-0.154464
1.25723	0.710164	-0.155078
1.2584	0.709689	-0.155898
1.25957	0.70953	-0.155916
1.26073	0.708357	-0.156915
1.2619	0.70763	-0.157508
1.26306	0.707316	-0.158039
1.26423	0.707336	-0.159428
1.26539	0.707242	-0.160962
1.26656	0.707401	-0.161204
1.26772	0.707673	-0.162213
1.26889	0.707912	-0.163602
1.27006	0.708192	-0.16493
1.27122	0.70851	-0.166357
1.27239	0.708055	-0.1668
1.27355	0.708726	-0.167157
1.27472	0.709175	-0.166322
1.27588	0.709724	-0.167283
1.27705	0.709345	-0.167192
1.27822	0.708548	-0.16781
1.27938	0.707836	-0.169226
1.28055	0.708513	-0.170008
1.28171	0.708745	-0.170515
1.28288	0.708812	-0.172045
1.28405	0.708842	-0.172098
1.28521	0.709582	-0.172922
1.28638	0.708729	-0.173448
1.28754	0.707813	-0.174484
1.28871	0.706467	-0.174525
1.28987	0.705513	-0.175522
1.29104	0.704885	-0.175884
1.29221	0.705174	-0.176253
1.29337	0.706265	-0.177161
1.29454	0.705852	-0.176869
1.2957	0.704841	-0.177724
1.29687	0.703141	-0.178297
1.29804	0.702687	-0.178586
1.2992	0.702876	-0.179795
1.30037	0.703097	-0.180672
1.30153	0.702003	-0.182171
1.3027	0.701245	-0.183373
1.30386	0.70024	-0.183505
1.30503	0.700596	-0.18391
1.30619	0.700238	-0.184541
1.30736	0.699347	-0.186036
1.30853	0.69791	-0.18643
1.30969	0.697406	-0.187859
1.31086	0.698022	-0.188556
1.31202	0.698138	-0.188898
1.31319	0.697687	-0.189338
1.31435	0.696768	-0.190359
1.31552	0.697009	-0.189741
1.31669	0.697737	-0.190832
1.31785	0.696794	-0.191638
1.31902	0.697521	-0.192257
1.32018	0.697419	-0.19271
1.32135	0.697537	-0.192377
1.32252	0.696944	-0.192022
1.32368	0.695928	-0.192376
1.32485	0.696005	-0.192964
1.32601	0.695248	-0.192096
1.32718	0.69477	-0.19207
1.32834	0.69339	-0.191481
1.32951	0.692045	-0.191678
1.33068	0.692365	-0.192671
1.33184	0.691604	-0.193265
1.33301	0.690874	-0.194231
1.33417	0.6902	-0.193345
1.33534	0.689633	-0.193112
1.3365	0.689557	-0.19391
1.33767	0.68933	-0.19431
1.33884	0.688305	-0.194299
1.34	0.687762	-0.194371
1.34117	0.687523	-0.194963
1.34233	0.687982	-0.195779
1.3435	0.68719	-0.196305
1.34466	0.687302	-0.196941
1.34583	0.687941	-0.197861
1.347	0.688585	-0.198506
1.34816	0.688325	-0.199376
1.34933	0.686959	-0.199626
1.35049	0.686037	-0.200045
1.35166	0.685474	-0.20058
1.35282	0.685512	-0.202024
1.35399	0.686421	-0.202669
1.35516	0.687061	-0.202909
1.35632	0.686168	-0.204049
1.35749	0.684626	-0.204716
1.35865	0.684172	-0.204546
1.35982	0.684335	-0.204628
1.36098	0.685045	-0.205196
1.36215	0.686017	-0.206503
1.36332	0.686656	-0.207095
1.36448	0.686894	-0.206981
1.36565	0.686884	-0.20716
1.36681	0.687211	-0.208488
1.36798	0.68717	-0.209509
1.36915	0.686934	-0.210059
1.37031	0.686635	-0.21084
1.37148	0.68618	-0.211405
1.37264	0.685801	-0.211778
1.37381	0.685714	-0.212725
1.37497	0.685721	-0.213043
1.37614	0.685912	-0.213271
1.37731	0.685866	-0.213816
1.37847	0.68658	-0.214034
1.37964	0.686793	-0.214485
1.3808	0.686971	-0.214702
1.38197	0.686843	-0.214964
1.38313	0.68608	-0.215386
1.3843	0.686295	-0.215854
1.38547	0.686504	-0.216539
1.38663	0.687122	-0.217445
1.3878	0.687462	-0.217846
1.38896	0.686743	-0.21872
1.39013	0.686958	-0.219036
1.39129	0.687139	-0.220167
1.39246	0.687303	-0.222277
1.39363	0.687218	-0.223496
1.39479	0.687583	-0.224688
1.39596	0.68749	-0.225396
1.39712	0.687221	-0.226351
1.39829	0.68692	-0.227615
1.39945	0.686279	-0.22866
1.40062	0.685807	-0.229087
1.40179	0.685291	-0.229411
1.40295	0.685072	-0.229994
1.40412	0.684536	-0.229899
1.40528	0.684167	-0.230212
1.40645	0.685007	-0.230751
1.40762	0.685773	-0.231703
1.40878	0.685301	-0.232496
1.40995	0.684603	-0.233485
1.41111	0.683293	-0.234269
1.41228	0.68151	-0.235195
1.41344	0.680745	-0.236151
1.41461	0.681051	-0.236057
1.41578	0.681077	-0.236289
1.41694	0.680959	-0.236932
1.41811	0.680191	-0.237492
1.41927	0.678625	-0.238264
1.42044	0.677567	-0.238934
1.4216	0.676891	-0.239907
1.42277	0.676658	-0.241025
1.42393	0.676567	-0.241571
1.4251	0.676335	-0.241624
1.42627	0.676139	-0.241607
1.42743	0.675944	-0.24213
1.4286	0.67652	-0.242682
1.42976	0.677578	-0.243206
1.43093	0.677273	-0.243917
1.43209	0.677024	-0.245036
1.43326	0.676736	-0.24641
1.43443	0.676101	-0.247716
1.43559	0.675547	-0.249107
1.43676	0.675447	-0.251031
1.43792	0.675302	-0.252381
1.43909	0.674891	-0.252734
1.44026	0.675007	-0.253212
1.44142	0.675258	-0.253503
1.44259	0.674634	-0.25373
1.44375	0.674794	-0.254041
1.44492	0.674989	-0.254421
1.44608	0.675522	-0.253946
1.44725	0.675381	-0.25395
1.44842	0.675049	-0.25513
1.44958	0.675118	-0.254916
1.45075	0.675432	-0.255414
1.45191	0.67529	-0.255693
1.45308	0.675325	-0.256532
1.45425	0.675936	-0.257497
1.45541	0.676155	-0.258033
1.45658	0.676307	-0.25799
1.45774	0.675403	-0.258238
1.45891	0.674921	-0.259801
1.46007	0.674356	-0.2605
1.46124	0.673415	-0.261269
1.4624	0.673506	-0.261497
1.46357	0.6728	-0.261386
1.46474	0.67206	-0.261488
1.4659	0.672118	-0.262485
1.46707	0.672002	-0.262945
1.46823	0.672834	-0.262922
1.4694	0.672996	-0.263437
1.47056	0.673843	-0.263544
1.47173	0.672781	-0.263935
1.4729	0.672237	-0.265694
1.47406	0.671257	-0.266271
1.47523	0.671025	-0.267171
1.47639	0.669896	-0.268246
1.47756	0.670471	-0.268213
1.47873	0.670231	-0.26918
1.47989	0.669377	-0.269923
1.48106	0.668619	-0.271109
1.48222	0.667866	-0.271333
1.48339	0.667713	-0.271991
1.48455	0.667323	-0.272514
1.48572	0.667112	-0.272376
1.48689	0.66507	-0.272959
1.48805	0.664067	-0.274073
1.48922	0.663571	-0.274679
1.49038	0.662371	-0.275046
1.49155	0.662684	-0.275614
1.49271	0.663136	-0.275429
1.49388	0.663671	-0.274624
1.49505	0.663698	-0.274558
1.49621	0.663875	-0.274991
1.49738	0.663936	-0.275636
1.49854	0.662179	-0.276147
1.49971	0.662255	-0.277176
1.50087	0.662842	-0.278332
1.50204	0.66147	-0.279555
1.50321	0.661251	-0.280234
1.50437	0.660962	-0.281277
1.50554	0.661023	-0.283473
1.5067	0.66064	-0.283279
1.50787	0.659232	-0.282849
1.50903	0.658885	-0.285268
1.5102	0.658204	-0.285729
1.51137	0.65756	-0.286141
1.51253	0.656967	-0.286664
1.5137	0.657086	-0.286938
1.51486	0.65777	-0.287505
1.51603	0.65821	-0.288278
1.5172	0.657976	-0.289474
1.51836	0.65798	-0.289931
1.51953	0.658064	-0.289611
1.52069	0.657815	-0.289709
1.52186	0.658153	-0.290578
1.52302	0.658722	-0.291183
1.52419	0.65892	-0.292237
1.52536	0.658933	-0.292512
1.52652	0.658308	-0.293525
1.52769	0.659309	-0.294256
1.52885	0.65951	-0.294536
1.53002	0.659927	-0.29472
1.53118	0.660164	-0.295157
1.53235	0.660755	-0.294281
1.53351	0.661252	-0.29455
1.53468	0.661084	-0.295183
1.53585	0.661269	-0.295253
1.53701	0.660643	-0.296119
1.53818	0.660251	-0.296638
1.53934	0.660468	-0.296724
1.54051	0.659991	-0.296314
1.54167	0.660638	-0.297072
1.54284	0.661396	-0.297667
1.54401	0.662147	-0.298528
1.54517	0.662429	-0.299
1.54634	0.663583	-0.299026
1.5475	0.663926	-0.299291
1.54867	0.66411	-0.299936
1.54984	0.664492	-0.299937
1.551	0.664163	-0.299415
1.55217	0.663398	-0.300758
1.55333	0.662241	-0.301867
1.5545	0.660831	-0.301671
1.55566	0.659988	-0.301769
1.55683	0.660017	-0.302744
1.558	0.661344	-0.302871
1.55916	0.660984	-0.303191
1.56033	0.660362	-0.303159
1.56149	0.660863	-0.302808
1.56266	0.661325	-0.302748
1.56383	0.660326	-0.302099
1.56499	0.660056	-0.303423
1.56616	0.660175	-0.304283
1.56732	0.659923	-0.30358
1.56849	0.659521	-0.303751
1.56965	0.659931	-0.303881
1.57082	0.659286	-0.303924
1.57198	0.659655	-0.304535
1.57315	0.6595	-0.304806
1.57432	0.658807	-0.304619
1.57548	0.659217	-0.303507
1.57665	0.659691	-0.303415
1.57781	0.659661	-0.303618
1.57898	0.660017	-0.304594
1.58014	0.659691	-0.305062
1.58131	0.659616	-0.305379
1.58248	0.659815	-0.305913
1.58364	0.659923	-0.306107
1.58481	0.660929	-0.306568
1.58597	0.66107	-0.307319
1.58714	0.659428	-0.307669
1.58831	0.659609	-0.308769
1.58947	0.659387	-0.309794
1.59064	0.65949	-0.310517
1.5918	0.658213	-0.310871
1.59297	0.658388	-0.310906
1.59413	0.658191	-0.311804
1.5953	0.658242	-0.311407
1.59647	0.658474	-0.31124
1.59763	0.657588	-0.311554
1.5988	0.658376	-0.312384
1.59996	0.65819	-0.312394
1.60113	0.657715	-0.313184
1.60229	0.658311	-0.314303
1.60346	0.657879	-0.315714
1.60463	0.657335	-0.315997
1.60579	0.656787	-0.316546
1.60696	0.657339	-0.316526
1.60812	0.656799	-0.316262
1.60929	0.656864	-0.316594
1.61045	0.657249	-0.316272
1.61162	0.658391	-0.317141
1.61279	0.659028	-0.317561
1.61395	0.659463	-0.3183
1.61512	0.659168	-0.317805
1.61628	0.659198	-0.317465
1.61745	0.659734	-0.317173
1.61861	0.659851	-0.317498
1.61978	0.659688	-0.318566
1.62095	0.658213	-0.319341
1.62211	0.658191	-0.320506
1.62328	0.659206	-0.320578
1.62444	0.659825	-0.321432
1.62561	0.660254	-0.322346
1.62678	0.66018	-0.322178
1.62794	0.659567	-0.323184
1.62911	0.659464	-0.322825
1.63027	0.658768	-0.323255
1.63144	0.657743	-0.324127
1.6326	0.657546	-0.324663
1.63377	0.65683	-0.325701
1.63494	0.65715	-0.326245
1.6361	0.657293	-0.327051
1.63727	0.656606	-0.327095
1.63843	0.656097	-0.327796
1.6396	0.65632	-0.328866
1.64076	0.654935	-0.328872
1.64193	0.653818	-0.329683
1.64309	0.652568	-0.329604
1.64426	0.653078	-0.328757
1.64543	0.652701	-0.329785
1.64659	0.652649	-0.330023
1.64776	0.652284	-0.33083
1.64892	0.652608	-0.331857
1.65009	0.651683	-0.332641
1.65125	0.650488	-0.332797
1.65242	0.649884	-0.332793
1.65359	0.649147	-0.334027
1.65475	0.648891	-0.334602
1.65592	0.649079	-0.335449
1.65708	0.648371	-0.335677
1.65825	0.64833	-0.336427
1.65942	0.647594	-0.336704
1.66058	0.646572	-0.336416
1.66175	0.646187	-0.336389
1.66291	0.646152	-0.337505
1.66408	0.646324	-0.337255
1.66524	0.645471	-0.337987
1.66641	0.645785	-0.33917
1.66758	0.645349	-0.340856
1.66874	0.643851	-0.341555
1.66991	0.641949	-0.341651
1.67107	0.641322	-0.342166
1.67224	0.6409	-0.342716
1.67341	0.640494	-0.344025
1.67457	0.639471	-0.344851
1.67574	0.638166	-0.345901
1.6769	0.637975	-0.346544
1.67807	0.637956	-0.347063
1.67923	0.63726	-0.347512
1.6804	0.636504	-0.347801
1.68156	0.635277	-0.347865
1.68273	0.633538	-0.348867
1.6839	0.633658	-0.34926
1.68506	0.633112	-0.349886
1.68623	0.632689	-0.349566
1.68739	0.633493	-0.349475
1.68856	0.633451	-0.349839
1.68972	0.633474	-0.350627
1.69089	0.632718	-0.350838
1.69206	0.632653	-0.350807
1.69322	0.63245	-0.350965
1.69439	0.631979	-0.351347
1.69555	0.631759	-0.351763
1.69672	0.63161	-0.351489
1.69789	0.63122	-0.352141
1.69905	0.631181	-0.3523
1.70022	0.631133	-0.352848
1.70138	0.631194	-0.353255
1.70255	0.630521	-0.35362
1.70371	0.630347	-0.353485
1.70488	0.629833	-0.353403
1.70605	0.629876	-0.353027
1.70721	0.629967	-0.353009
1.70838	0.630335	-0.353413
1.70954	0.630565	-0.354819
1.71071	0.630876	-0.35592
1.71187	0.631074	-0.356523
1.71304	0.630615	-0.357144
1.71421	0.630428	-0.357519
1.71537	0.630589	-0.358069
1.71654	0.630222	-0.358445
1.7177	0.630249	-0.358743
1.71887	0.630664	-0.358872
1.72003	0.631025	-0.357993
1.7212	0.630887	-0.357557
1.72237	0.630642	-0.357985
1.72353	0.630325	-0.358087
1.7247	0.629796	-0.357665
1.72586	0.630469	-0.357647
1.72703	0.631901	-0.358252
1.72819	0.63294	-0.358646
1.72936	0.633151	-0.358978
1.73053	0.633142	-0.359392
1.73169	0.633309	-0.3597
1.73286	0.633877	-0.359924
1.73402	0.634703	-0.360183
1.73519	0.634183	-0.360605
1.73636	0.634112	-0.361096
1.73752	0.635046	-0.361813
1.73869	0.634717	-0.362116
1.73985	0.634458	-0.36207
1.74102	0.634574	-0.362464
1.74218	0.634384	-0.363164
1.74335	0.635146	-0.363793
1.74452	0.63492	-0.36492
1.74568	0.634178	-0.365728
1.74685	0.63446	-0.365867
1.74801	0.634818	-0.36703
1.74918	0.635025	-0.36816
1.75034	0.635055	-0.36853
1.75151	0.635616	-0.368936
1.75267	0.635814	-0.369411
1.75384	0.635563	-0.370746
1.75501	0.636018	-0.371089
1.75617	0.636255	-0.371353
1.75734	0.636474	-0.372067
1.7585	0.636399	-0.371911
1.75967	0.635801	-0.372633
1.76084	0.63552	-0.372777
1.762	0.635374	-0.372713
1.76317	0.634657	-0.373258
1.76433	0.634488	-0.373676
1.7655	0.634561	-0.374268
1.76666	0.634816	-0.374348
1.76783	0.63487	-0.374239
1.769	0.634679	-0.374478
1.77016	0.634621	-0.374492
1.77133	0.634981	-0.374268
1.77249	0.635269	-0.374232
1.77366	0.636001	-0.374121
1.77483	0.636346	-0.374035
1.77599	0.635237	-0.374116
1.77716	0.635105	-0.374014
1.77832	0.635049	-0.375298
1.77949	0.634519	-0.375744
1.78065	0.634033	-0.376209
1.78182	0.634275	-0.376964
1.78299	0.632983	-0.377586
1.78415	0.631418	-0.37882
1.78532	0.630327	-0.378495
1.78648	0.628702	-0.37868
1.78765	0.629038	-0.379512
1.78881	0.628008	-0.37906
1.78998	0.627389	-0.378771
1.79114	0.626899	-0.379018
1.79231	0.625983	-0.380238
1.79348	0.625716	-0.381055
1.79464	0.624892	-0.380997
1.79581	0.624667	-0.38069
1.79697	0.624782	-0.379901
1.79814	0.624918	-0.380359
1.7993	0.625416	-0.380984
1.80047	0.625932	-0.380922
1.80164	0.625394	-0.38052
1.8028	0.625918	-0.38087
1.80397	0.625634	-0.381255
1.80513	0.624891	-0.381236
1.8063	0.624084	-0.381222
1.80747	0.623365	-0.380914
1.80863	0.622567	-0.381146
1.8098	0.621461	-0.381752
1.81096	0.620825	-0.381672
1.81213	0.620308	-0.381326
1.81329	0.619238	-0.380903
1.81446	0.618606	-0.380833
1.81563	0.618762	-0.381153
1.81679	0.618861	-0.381278
1.81796	0.619323	-0.381824
1.81912	0.620192	-0.382417
1.82029	0.620333	-0.383149
1.82145	0.620511	-0.383565
1.82262	0.620729	-0.38335
1.82379	0.620037	-0.384158
1.82495	0.620045	-0.385118
1.82612	0.620188	-0.385616
1.82728	0.62125	-0.385752
1.82845	0.620917	-0.38549
1.82961	0.621019	-0.385747
1.83078	0.621078	-0.386324
1.83195	0.620228	-0.386959
1.83311	0.619805	-0.387409
1.83428	0.619956	-0.38786
1.83544	0.620488	-0.388235
1.83661	0.619778	-0.388346
1.83777	0.618994	-0.388725
1.83894	0.620029	-0.389313
1.84011	0.620468	-0.389382
1.84127	0.620587	-0.389552
1.84244	0.621342	-0.389555
1.8436	0.622335	-0.389935
1.84477	0.622576	-0.390041
1.84594	0.623512	-0.389634
1.8471	0.623883	-0.389783
1.84827	0.624673	-0.390262
1.84943	0.625298	-0.390852
1.8506	0.624545	-0.391216
1.85176	0.624912	-0.391662
1.85293	0.625312	-0.39235
1.8541	0.625592	-0.392672
1.85526	0.625736	-0.393027
1.85643	0.626704	-0.393539
1.85759	0.627786	-0.393498
1.85876	0.627268	-0.393298
1.85992	0.626579	-0.393524
1.86109	0.625344	-0.393304
1.86225	0.625272	-0.393478
1.86342	0.626188	-0.394016
1.86459	0.626324	-0.394384
1.86575	0.62754	-0.394704
1.86692	0.628234	-0.394823
1.86808	0.628734	-0.394984
1.86925	0.629902	-0.395748
1.87042	0.630757	-0.396152
1.87158	0.631137	-0.396922
1.87275	0.631603	-0.398344
1.87391	0.630898	-0.399789
1.87508	0.630909	-0.400067
1.87624	0.630056	-0.40039
1.87741	0.62975	-0.401096
1.87858	0.629339	-0.401901
1.87974	0.629149	-0.402957
1.88091	0.628793	-0.403247
1.88207	0.628757	-0.402683
1.88324	0.628652	-0.402669
1.88441	0.628668	-0.403053
1.88557	0.627992	-0.403191
1.88674	0.628076	-0.403905
1.8879	0.628409	-0.404526
1.88907	0.628351	-0.404436
1.89023	0.628696	-0.404095
1.8914	0.629086	-0.404539
1.89257	0.629049	-0.40495
1.89373	0.628575	-0.405472
1.8949	0.628777	-0.405942
1.89606	0.630045	-0.40678
1.89723	0.629451	-0.407774
1.89839	0.629286	-0.408526
1.89956	0.62901	-0.409219
1.90072	0.629425	-0.410122
1.90189	0.628783	-0.410997
1.90306	0.628645	-0.412043
1.90422	0.628489	-0.412761
1.90539	0.628657	-0.413303
1.90655	0.628391	-0.413635
1.90772	0.629494	-0.413872
1.90888	0.629871	-0.413905
1.91005	0.629059	-0.414225
1.91122	0.629036	-0.415083
1.91238	0.629391	-0.41611
1.91355	0.630017	-0.417114
1.91471	0.629544	-0.417463
1.91588	0.628512	-0.417718
1.91705	0.628522	-0.418829
1.91821	0.628453	-0.419466
1.91938	0.629584	-0.42015
1.92054	0.628764	-0.420399
1.92171	0.628769	-0.421396
1.92287	0.628479	-0.422243
1.92404	0.627718	-0.423154
1.92521	0.627772	-0.423633
1.92637	0.628137	-0.423758
1.92754	0.62739	-0.424095
1.9287	0.626233	-0.424398
1.92987	0.626502	-0.424279
1.93103	0.626042	-0.423653
1.9322	0.625636	-0.422331
1.93337	0.625308	-0.422623
1.93453	0.625129	-0.422501
1.9357	0.624653	-0.421934
1.93686	0.625028	-0.422068
1.93803	0.625031	-0.422142
1.9392	0.626094	-0.423288
1.94036	0.626499	-0.423489
1.94153	0.627083	-0.422997
1.94269	0.627736	-0.422548
1.94386	0.627524	-0.422302
1.94502	0.626851	-0.421562
1.94619	0.626385	-0.422291
1.94735	0.625437	-0.423639
1.94852	0.624902	-0.423829
1.94969	0.623859	-0.423186
1.95085	0.62345	-0.423237
1.95202	0.623774	-0.423695
1.95318	0.623825	-0.423944
1.95435	0.622279	-0.423598
1.95551	0.62191	-0.422716
1.95668	0.621525	-0.422803
1.95785	0.621938	-0.423467
1.95901	0.621522	-0.423533
1.96018	0.62238	-0.423304
1.96134	0.623123	-0.424034
1.96251	0.62318	-0.423819
1.96368	0.623537	-0.423903
1.96484	0.624279	-0.425481
1.96601	0.62291	-0.425804
1.96717	0.622585	-0.426129
1.96834	0.623073	-0.425753
1.9695	0.623283	-0.425484
1.97067	0.622296	-0.426664
1.97184	0.621145	-0.427003
1.973	0.620822	-0.427277
1.97417	0.621496	-0.428013
1.97533	0.621543	-0.427886
1.9765	0.621044	-0.429011
1.97766	0.621812	-0.429274
1.97883	0.622444	-0.430414
1.98	0.621775	-0.430345
1.98116	0.622491	-0.429812
1.98233	0.623115	-0.429455
1.98349	0.622462	-0.43047
1.98466	0.621142	-0.430871
1.98582	0.621539	-0.431615
1.98699	0.622223	-0.432292
1.98816	0.622367	-0.432374
1.98932	0.62212	-0.432659
1.99049	0.622619	-0.434459
1.99165	0.622903	-0.435062
1.99282	0.624052	-0.436138
1.99398	0.623729	-0.436325
1.99515	0.623763	-0.436374
1.99632	0.623725	-0.436881
1.99748	0.6232	-0.437562
1.99865	0.62325	-0.438184
1.99981	0.623073	-0.438762
2.00098	0.621969	-0.439205
2.00215	0.622386	-0.440194
2.00331	0.622565	-0.440774
2.00448	0.622232	-0.440113
2.00564	0.622531	-0.440144
2.00681	0.622106	-0.441205
2.00797	0.621799	-0.442746
2.00914	0.622138	-0.443308
2.0103	0.622027	-0.443898
2.01147	0.62193	-0.444382
2.01264	0.622338	-0.445237
2.0138	0.622308	-0.445884
2.01497	0.622016	-0.445311
2.01613	0.621555	-0.444753
2.0173	0.621152	-0.44464
2.01847	0.620875	-0.444456
2.01963	0.621071	-0.444342
2.0208	0.621138	-0.444935
2.02196	0.620278	-0.444589
2.02313	0.619863	-0.444
2.02429	0.619721	-0.444528
2.02546	0.619132	-0.445115
2.02663	0.618018	-0.445097
2.02779	0.617316	-0.445739
2.02896	0.617306	-0.44548
2.03012	0.618196	-0.445631
2.03129	0.61801	-0.446422
2.03245	0.617383	-0.446879
2.03362	0.617408	-0.446586
2.03479	0.616905	-0.446218
2.03595	0.615855	-0.446143
2.03712	0.615494	-0.446583
2.03828	0.61515	-0.447672
2.03945	0.614371	-0.448467
2.04061	0.61431	-0.448623
2.04178	0.614357	-0.448695
2.04295	0.613571	-0.448708
2.04411	0.613336	-0.448548
2.04528	0.614266	-0.449127
2.04644	0.615018	-0.44995
2.04761	0.615617	-0.44966
2.04878	0.61636	-0.44961
2.04994	0.615684	-0.44978
2.05111	0.615319	-0.449478
2.05227	0.615082	-0.449473
2.05344	0.614963	-0.449738
2.0546	0.614954	-0.449953
2.05577	0.614516	-0.450194
2.05694	0.613753	-0.450907
2.0581	0.613892	-0.451688
2.05927	0.614234	-0.452544
2.06043	0.614749	-0.45248
2.0616	0.615264	-0.451784
2.06276	0.615546	-0.452576
2.06393	0.615185	-0.453189
2.06509	0.615123	-0.452562
2.06626	0.61501	-0.451713
2.06743	0.614544	-0.451883
2.06859	0.614814	-0.451169
2.06976	0.615076	-0.451589
2.07092	0.615342	-0.452071
2.07209	0.614906	-0.452
2.07326	0.614486	-0.452801
2.07442	0.615048	-0.453541
2.07559	0.614894	-0.453186
2.07675	0.61437	-0.452921
2.07792	0.613548	-0.453434
2.07908	0.613409	-0.453535
2.08025	0.613505	-0.453756
2.08142	0.61355	-0.454361
2.08258	0.613704	-0.454974
2.08375	0.614905	-0.455405
2.08491	0.615938	-0.455654
2.08608	0.616904	-0.455679
2.08724	0.61674	-0.455465
2.08841	0.616302	-0.455655
2.08958	0.616763	-0.455614
2.09074	0.617328	-0.455163
2.09191	0.61807	-0.455066
2.09307	0.618484	-0.455123
2.09424	0.618426	-0.45512
2.0954	0.61817	-0.455756
2.09657	0.617797	-0.455559
2.09774	0.618113	-0.455079
2.0989	0.618184	-0.455054
2.10007	0.61863	-0.455046
2.10123	0.620066	-0.455586
2.1024	0.621192	-0.456452
2.10357	0.620859	-0.457279
2.10473	0.619941	-0.457644
2.1059	0.620025	-0.457508
2.10706	0.619755	-0.457955
2.10823	0.619987	-0.458206
2.10939	0.62019	-0.457711
2.11056	0.620833	-0.458355
2.11172	0.62131	-0.459285
2.11289	0.621156	-0.458929
2.11406	0.621967	-0.458604
2.11522	0.622469	-0.458847
2.11639	0.622577	-0.458482
2.11755	0.622691	-0.457666
2.11872	0.622027	-0.456987
2.11989	0.620556	-0.457326
2.12105	0.620447	-0.458024
2.12222	0.61999	-0.45828
2.12338	0.620851	-0.458979
2.12455	0.62169	-0.460352
2.12571	0.621047	-0.461341
2.12688	0.620723	-0.462008
2.12805	0.620373	-0.462421
2.12921	0.61943	-0.462165
2.13038	0.618542	-0.462036
2.13154	0.618636	-0.462627
2.13271	0.618878	-0.463438
2.13387	0.618463	-0.464466
2.13504	0.618882	-0.466016
2.13621	0.619276	-0.466428
2.13737	0.619641	-0.465797
2.13854	0.620359	-0.465483
2.1397	0.620237	-0.46547
2.14087	0.619813	-0.465953
2.14203	0.620208	-0.465558
2.1432	0.620389	-0.464876
2.14437	0.619222	-0.465252
2.14553	0.619198	-0.465844
2.1467	0.619413	-0.466016
2.14786	0.619251	-0.466801
2.14903	0.618627	-0.467422
2.1502	0.618041	-0.46764
2.15136	0.617268	-0.468532
2.15253	0.616961	-0.469508
2.15369	0.617147	-0.469548
2.15486	0.617751	-0.469477
2.15602	0.618374	-0.46967
2.15719	0.61868	-0.470192
2.15835	0.618586	-0.470878
2.15952	0.618318	-0.471031
2.16069	0.618249	-0.471139
2.16185	0.618195	-0.471141
2.16302	0.618071	-0.471022
2.16418	0.618016	-0.470568
2.16535	0.618051	-0.470066
2.16651	0.617226	-0.469996
2.16768	0.616711	-0.470243
2.16885	0.616665	-0.470528
2.17001	0.616718	-0.470902
2.17118	0.616609	-0.472002
2.17234	0.615885	-0.472753
2.17351	0.61524	-0.472963
2.17468	0.615021	-0.474066
2.17584	0.614159	-0.47552
2.17701	0.614149	-0.47679
2.17817	0.614639	-0.477602
2.17934	0.614275	-0.477919
2.1805	0.614202	-0.477897
2.18167	0.613719	-0.477973
2.18284	0.613695	-0.477896
2.184	0.614271	-0.477702
2.18517	0.614548	-0.477988
2.18633	0.613924	-0.478491
2.1875	0.613906	-0.479268
2.18866	0.614416	-0.479899
2.18983	0.61451	-0.479841
2.191	0.614768	-0.479157
2.19216	0.614474	-0.478851
2.19333	0.613908	-0.478998
2.19449	0.613292	-0.479732
2.19566	0.612568	-0.480993
2.19683	0.611731	-0.481902
2.19799	0.611333	-0.482529
2.19916	0.611992	-0.483
2.20032	0.611812	-0.483852
2.20149	0.611626	-0.484811
2.20265	0.612116	-0.484866
2.20382	0.611643	-0.484799
2.20499	0.611892	-0.485215
2.20615	0.612143	-0.485634
2.20732	0.612475	-0.485839
2.20848	0.612137	-0.485872
2.20965	0.612459	-0.486482
2.21081	0.613197	-0.486773
2.21198	0.613216	-0.486852
2.21314	0.613449	-0.487029
2.21431	0.613845	-0.487458
2.21548	0.613708	-0.487277
2.21664	0.614051	-0.487434
2.21781	0.613456	-0.487928
2.21897	0.612547	-0.487939
2.22014	0.612703	-0.488087
2.22131	0.612459	-0.489138
2.22247	0.612448	-0.490464
2.22364	0.612827	-0.490935
2.2248	0.613112	-0.491545
2.22597	0.613625	-0.491709
2.22713	0.613557	-0.491386
2.2283	0.614371	-0.491228
2.22946	0.614452	-0.491675
2.23063	0.614669	-0.492276
2.2318	0.614503	-0.491918
2.23296	0.613998	-0.49131
2.23413	0.614157	-0.490736
2.23529	0.613531	-0.490604
2.23646	0.613317	-0.49063
2.23763	0.613147	-0.49089
2.23879	0.613238	-0.491815
2.23996	0.614731	-0.492498
2.24112	0.614837	-0.49301
2.24229	0.615224	-0.493074
2.24345	0.615481	-0.49316
2.24462	0.616391	-0.493318
2.24579	0.617427	-0.493141
2.24695	0.617616	-0.493329
2.24812	0.618422	-0.492836
2.24928	0.619024	-0.493722
2.25045	0.619447	-0.493811
2.25162	0.619595	-0.493706
2.25278	0.620227	-0.493479
2.25395	0.620793	-0.493682
2.25511	0.619765	-0.494209
2.25628	0.619779	-0.494219
2.25744	0.619277	-0.494221
2.25861	0.619081	-0.49445
2.25977	0.619013	-0.495248
2.26094	0.618739	-0.495146
2.26211	0.617734	-0.495518
2.26327	0.616338	-0.495422
2.26444	0.616167	-0.494884
2.2656	0.616885	-0.495404
2.26677	0.617685	-0.495844
2.26794	0.618078	-0.495324
2.2691	0.618517	-0.495306
2.27027	0.618826	-0.496358
2.27143	0.618217	-0.497299
2.2726	0.617831	-0.4974
2.27376	0.617789	-0.497684
2.27493	0.617092	-0.496888
2.2761	0.617976	-0.497146
2.27726	0.618637	-0.496952
2.27843	0.617948	-0.495843
2.27959	0.618663	-0.494843
2.28076	0.618556	-0.494501
2.28192	0.617038	-0.494216
2.28309	0.616883	-0.494071
2.28426	0.615436	-0.494173
2.28542	0.614725	-0.494464
2.28659	0.613373	-0.494373
2.28775	0.613211	-0.493568
2.28892	0.613221	-0.494332
2.29008	0.613602	-0.495261
2.29125	0.614262	-0.495403
2.29242	0.61475	-0.495551
2.29358	0.616103	-0.495301
2.29475	0.616944	-0.495361
2.29591	0.617886	-0.495471
2.29708	0.617637	-0.495697
2.29824	0.615254	-0.494696
2.29941	0.614158	-0.49594
2.30058	0.614242	-0.496369
2.30174	0.614094	-0.49665
2.30291	0.614079	-0.496406
2.30407	0.613516	-0.497011
2.30524	0.613089	-0.497647
2.3064	0.612669	-0.498412
2.30757	0.612202	-0.498569
2.30874	0.612334	-0.498822
2.3099	0.611852	-0.499118
2.31107	0.612207	-0.498678
2.31223	0.612049	-0.499065
2.3134	0.613129	-0.499206
2.31456	0.613198	-0.498639
2.31573	0.613011	-0.499266
2.3169	0.612859	-0.499202
2.31806	0.612883	-0.499234
2.31923	0.613077	-0.499848
2.32039	0.613816	-0.499818
2.32156	0.613698	-0.499154
2.32273	0.613483	-0.499043
2.32389	0.612973	-0.498915
2.32506	0.613113	-0.498683
2.32622	0.612853	-0.498726
2.32739	0.612016	-0.499521
2.32855	0.611134	-0.499063
2.32972	0.610301	-0.498846
[truncated: 19,447 more rows]

## Sheet: Fig 4 myolgobin uptake
% myo area	WT	C1401R
	8.955	4.2582
	14.6574	3.8005
	13.8887	2.5096
	18.4426	4.4633
	10.9227	5.0941
	9.7777	6.1745
	11.3903	4.5844
	15.4598	4.3365
	14.177	4.0562
	11.882	5.904
	14.3885	3.6895
	16.6888	4.7011
	8.8404	3.1462
	7.05	3.0393
	11.8724	2.7273
	11.0162	3.5216
	8.4173	1.9794
	6.1335	3.3125
	12.3532	3.3611
	10.4758	4.1879
	12.1255	3.3523
	14.2423	2.7495
	17.2372	4.2463
	13.8111	2.2181
	15.0833	2.2082
	13.8613	2.3729
	15.3526	3.6674
	11.8836	2.7083
	11.0184	2.5819
	11.6628	4.3675
	12.271	3.4169
	12.4162	4.0225
	17.7908	4.2366
	7.1923	4.9304
	6.7433	3.3646
	13.6078	4.1555
	16.6486	2.8392
	8.1072	3.8778
	9.015	2.6335
	3.5453	3.9205
	18.7027	3.8143
	16.8201	2.9603
	11.4181	3.269
	14.1691	3.5688
	9.9377	4.7667
	9.6352	2.8273
	12.5301	2.5812
	10.4575	3.3322
	10.4633	4.7705
	14.3223	3.1387

## Sheet: Fig 4 UACR
	Albumin (µg/mL)	Creatinine (µg/mL)	UACR (mg/g)
WT1	3.23	334.1	9.7
WT2	5.34	372.3	14.3
WT3	2.86	291.4	9.8
WT4	5.17	353.7	14.6
	Albumin (µg/mL)	Creatinine (µg/mL)	UACR (mg/g)
CR1	14.3191	478.3	29.9375
CR2	17.4478	376.9	46.293
CR3	14.6173	379.7	38.497
CR4	26.7494	606.7	44.09

## Sheet: Fig 5 APEX2 labeling
Protein IDs	Protein names	Gene names	Fasta headers	Peptides CR	Peptides WT	Mol. weight [kDa]	Sequence length	Q-value	Score	Sequence coverage CR [%]	Sequence coverage WT [%]	Intensity	LFQ intensity CR	LFQ intensity WT	MS/MS count CR	MS/MS count WT	MS/MS count	Peptide sequences
A2ARV4	Low-density lipoprotein receptor-related protein 2	Lrp2	sp|A2ARV4|LRP2_MOUSE Low-density lipoprotein receptor-related protein 2 OS=Mus musculus (Mouse) OX=10090 GN=Lrp2 PE=1 SV=1	33	49	519.2	4660	0	323.31	9	13.3	7.0318e+09	1190500000	3.4807e+09	35	56	91	AESLAVDWVSR;AIVLDPCR;ANKYDGSDLIAMTTR;AYLPDFESGSNNPVR;CAADGSPPLLLLPENVR;CSSGYSGEYCEIGLSR;DCLDDTDEIGCPPR;DLLVGDLHGR;DNVFLTDWR;EFQCGSGECILR;ENVIFGISLDPEVK;GDQPFLISVR;GFSLELSDHSEAMVPVAGQGR;GFTCECPDDFQTVQLR;GIALDPTVGYLFFSDWGSLSGQPK;GIVMGVDFHYQK;GSYECFCVDGFK;GYMYWTDWGTNAK;GYVYWADWGDHAYIAR;HQCLCEEGYILER;IDVVNLEGNQR;IEVATLDGR;IYWSDSKEDVIESIK;LGHVDQMTHPFGLTVFK;LGLMFWTDQGK;LGWPAGITLDLVSK;LLVVNPWLTQVR;LQNVE…
G5E8R3;E9QPD7;Q05920	Pyruvate carboxylase;Pyruvate carboxylase, mitochondrial	Pcx;Pc	tr|G5E8R3|G5E8R3_MOUSE Isoform of Q05920, Pyruvate carboxylase OS=Mus musculus (Mouse) OX=10090 GN=Pcx PE=1 SV=1;tr|E9QPD7|E9QPD7_MOUSE Isoform of Q05920, Pyruvate carboxylase OS=Mus musculus (Mouse) OX=10090 GN=Pcx PE=1 SV=1;sp|Q05920|PYC_MOUSE Pyruvate c	70	70	129.7	1178	0	323.31	71.2	71.2	506220000000	19371000000	17725000000	115	112	227	ACTELGIR;ADEAYLIGR;ADFAQACQDAGVR;AEAEAQAEELSFPR;AGQRQVFFELNGQLR;AGTHILCIK;AIAIAAGVPVVPGTDSPISSLHEAHEFSNTYGFPIIFK;ALAVSDLNR;AYSEALAAFGNGALFVEK;AYVEANQMLGDLIK;DAHQSLLATR;DFTATFGPLDSLNTR;DMAGLLKPAACTMLVSSLR;EGPEGFAR;ELEKDLIDR;ELIPNIPFQMLLR;ENGMDVFR;ENGVDAVHPGYGFLSER;FCEVAKENGMDVFR;FIGPSPEVVR;FIGPSPEVVRK;FLYECPWR;FLYECPWRR;GANAVGYTNYPDNVVFK;GLAPVQAYLHIPDIIK;GLYAAFDCTATMK;GQIGAPMPGK;GTPLDTEVPLER;HGEEV…
Q91ZA3	Propionyl-CoA carboxylase alpha chain, mitochondrial	Pcca	sp|Q91ZA3|PCCA_MOUSE Propionyl-CoA carboxylase alpha chain, mitochondrial OS=Mus musculus (Mouse) OX=10090 GN=Pcca PE=1 SV=2	46	46	79.921	724	0	323.31	66.6	67.4	187790000000	9370000000	9681400000	80	76	156	AKVNTIPGFDGVVK;AQAVHPGYGFLSENK;AQAVHPGYGFLSENKEFAK;AVKYSSAGTVEFLVDSQK;EAGGNMSIQFLGTVYK;EAGGNMSIQFLGTVYKVHILTK;EIGYPVMIK;FLSDVYPDGFK;FSSQEAASSFGDDR;FSSQEAASSFGDDRLLIEK;GDISTKFLSDVYPDGFK;GHTLTLSER;GVTHNIPLLR;HGNALWLNER;HIEIQVLGDK;HKQEDIPISGWAVECR;IAWDDEETR;IAWDDEETRDGFR;ILIANRGEIACR;LAAEDVTFIGPDTHAIQAMGDK;LHDEDHTVVASNNGPAFTVEVDGSK;LNVTSTWNLASPLLSVNVDGTQR;LQVEHPVTECITGLDLVQEMILVAK;LSQYQEPIHLPGVR;LVT…
Q99MR8	Methylcrotonoyl-CoA carboxylase subunit alpha, mitochondrial	Mccc1	sp|Q99MR8|MCCA_MOUSE Methylcrotonoyl-CoA carboxylase subunit alpha, mitochondrial OS=Mus musculus (Mouse) OX=10090 GN=Mccc1 PE=1 SV=2	41	40	79.343	717	0	287.42	64.6	66.2	96872000000	4.0061e+09	4523900000	65	64	129	DGSYDMQIDNK;DLLPSHSTIAK;DLLPSHSTIAKESVCQAALGLILK;DQSDQCLR;EFQEQLESAR;EFQEQLESARR;ESVCQAALGLILK;ESVCQAALGLILKEK;HAPLVEFEEEESDK;HNFYFMEMNTR;HVEVQVFGDHHGNAVYLFER;IAAGEKIPLSQEEIPLQGHAFEAR;IGYPVMIK;IIEEAPAPGINPEVR;IPLSQEEIPLQGHAFEAR;IYAEDPDNNFMPGAGPLVHLSTPSADMSTR;KMGVQSVAVYSEADR;KSFNDDAMLIEK;KVFFSEGAQANR;LHTQDQFSPFSFSSGR;LQVEHPVTEMITGTDLVEWQLR;LRYCLHQYNIVGLR;LVVWASDR;MGVQSVAVYSEADR;NSMHVDMADEAYSIGPAPS…
P62806	Histone H4	Hist1h4a	sp|P62806|H4_MOUSE Histone H4 OS=Mus musculus (Mouse) OX=10090 GN=H4f16 PE=1 SV=2	10	10	11.367	103	0	68.846	57.3	57.3	45309000000	6.2139e+09	6.3979e+09	16	18	34	DAVTYTEHAK;DNIQGITKPAIR;ISGLIYEETR;ISGLIYEETRGVLK;KTVTAMDVVYALK;RISGLIYEETR;TVTAMDVVYALK;TVTAMDVVYALKR;VFLENVIR;VFLENVIRDAVTYTEHAK
P51881	ADP/ATP translocase 2;ADP/ATP translocase 2, N-terminally processed	Slc25a5	sp|P51881|ADT2_MOUSE ADP/ATP translocase 2 OS=Mus musculus (Mouse) OX=10090 GN=Slc25a5 PE=1 SV=3	23	23	32.931	298	0	151.56	62.1	62.1	39145000000	3.3662e+09	3.0577e+09	33	35	68	AAYFGIYDTAK;AFFKGAWSNVLR;DFLAGGVAAAISK;EQGVLSFWR;GAWSNVLR;GIIDCVVR;GLGDCLVK;GMGGAFVLVLYDEIK;GMGGAFVLVLYDEIKK;GNLANVIR;GTDIMYTGTLDCWR;GTDIMYTGTLDCWRK;IPKEQGVLSFWR;KGTDIMYTGTLDCWR;LLLQVQHASK;MTDAAVSFAKDFLAGGVAAAISK;QIFLGGVDK;QIFLGGVDKR;TAVAPIER;VKLLLQVQHASK;YFAGNLASGGAAGATSLCFVYPLDFAR;YFPTQALNFAFK;YFPTQALNFAFKDK
Q03265;D3Z6F5	ATP synthase subunit alpha, mitochondrial;ATP synthase subunit alpha	Atp5a1	sp|Q03265|ATPA_MOUSE ATP synthase subunit alpha, mitochondrial OS=Mus musculus (Mouse) OX=10090 GN=Atp5f1a PE=1 SV=1;tr|D3Z6F5|D3Z6F5_MOUSE Isoform of Q03265, ATP synthase subunit alpha OS=Mus musculus (Mouse) OX=10090 GN=Atp5a1 PE=1 SV=1	28	26	59.752	553	0	190.67	53.5	49.4	30911000000	1.9968e+09	1.7886e+09	43	41	84	AVDSLVPIGR;EAYPGDVFYLHSR;EVAAFAQFGSDLDAATQQLLSR;FENAFLSHVISQHQSLLGNIR;GIRPAINVGLSVSR;GMSLNLEPDNVGVVVFGNDK;GYLDKLEPSK;HALIIYDDLSK;ILGADTSVDLEETGR;ISVREPMQTGIK;KLYCIYVAIGQK;LYCIYVAIGQK;LYCIYVAIGQKR;NVQAEEMVEFSSGLK;PAINVGLSVSR;QGQYSPMAIEEQVAVIYAGVR;RLTDADAMK;RSTVAQLVK;RTGAIVDVPVGEELLGR;STVAQLVK;TGAIVDVPVGEELLGR;TGTAEMSSILEER;TSIAIDTIINQK;TSIAIDTIINQKR;VGLKAPGIIPR;VLSIGDGIAR;VVDALGNAIDGK;VVDALGNAIDGK…
P50446;Q9Z331;Q3UV11;Q8BGZ7	Keratin, type II cytoskeletal 6A;Keratin, type II cytoskeletal 6B;Keratin, type II cytoskeletal 75	Krt6a;Krt6b;Krt75	sp|P50446|K2C6A_MOUSE Keratin, type II cytoskeletal 6A OS=Mus musculus (Mouse) OX=10090 GN=Krt6a PE=1 SV=3;sp|Q9Z331|K2C6B_MOUSE Keratin, type II cytoskeletal 6B OS=Mus musculus (Mouse) OX=10090 GN=Krt6b PE=1 SV=3;tr|Q3UV11|Q3UV11_MOUSE Isoform of Q9Z331,	16	14	59.334	553	0	108.33	21.3	18.1	30651000000	19417000000	9612900000	21	17	38	AEAESWYQTK;AQYEDIAQR;EYQELMNVK;FASFIDKVR;KQCANLQAAIADAEQR;LALDVEIATYR;LALDVEIATYRK;LEGLEDALQK;LLEGEECR;LLKEYQELMNVK;QCANLQAAIADAEQR;QEIAEINR;SLDLDSIIAEVK;SLDLDSIIAEVKAQYEDIAQR;SRAEAESWYQTK;YEELQVTAGR
P04104	Keratin, type II cytoskeletal 1	Krt1	sp|P04104|K2C1_MOUSE Keratin, type II cytoskeletal 1 OS=Mus musculus (Mouse) OX=10090 GN=Krt1 PE=1 SV=4	7	6	65.605	637	0	34.427	8	6.8	27544000000	8.3662e+09	4.1073e+09	7	6	13	DFQELMNTK;FASFIDKVR;FLEQQNQVLQTK;MEISELNR;RTNAENEFVTIK;TNAENEFVTIK;TNAENEFVTIKK
P63260;G3UYG0	Actin, cytoplasmic 2;Actin, cytoplasmic 2, N-terminally processed	Actg1	sp|P63260|ACTG_MOUSE Actin, cytoplasmic 2 OS=Mus musculus (Mouse) OX=10090 GN=Actg1 PE=1 SV=1;tr|G3UYG0|G3UYG0_MOUSE Isoform of P63260, Actin, cytoplasmic 2 OS=Mus musculus (Mouse) OX=10090 GN=Actg1 PE=1 SV=1	20	20	41.792	375	0	137.38	64.8	64.8	26195000000	2.0429e+09	2336600000	29	26	55	AGFAGDDAPR;AVFPSIVGR;AVFPSIVGRPR;CPEALFQPSFLGMESCGIHETTFNSIMK;DLTDYLMK;DLYANTVLSGGTTMYPGIADR;DSYVGDEAQSK;EEEIAALVIDNGSGMCK;EITALAPSTMK;GYSFTTTAER;HQGVMVGMGQK;IWHHTFYNELR;KDLYANTVLSGGTTMYPGIADR;LCYVALDFEQEMATAASSSSLEK;LDLAGRDLTDYLMK;MEEEIAALVIDNGSGMCK;QEYDESGPSIVHR;SYELPDGQVITIGNER;VAPEEHPVLLTEAPLNPK;YPIEHGIVTNWDDMEK
Q9DBM2	Peroxisomal bifunctional enzyme;Enoyl-CoA hydratase/3,2-trans-enoyl-CoA isomerase;3-hydroxyacyl-CoA dehydrogenase	Ehhadh	sp|Q9DBM2|ECHP_MOUSE Peroxisomal bifunctional enzyme OS=Mus musculus (Mouse) OX=10090 GN=Ehhadh PE=1 SV=4	38	40	78.301	718	0	282.13	62.1	62.1	26148000000	1209200000	789610000	58	56	114	AIVICGANDNFCAGADIHGFK;ALQYAFFAEK;CLYSLINEAFR;EEILERCLYSLINEAFR;ELSSVDLVIEAVFEDMNLK;ELSSVDLVIEAVFEDMNLKK;EWQSLAGPHSSK;FAQTVIGKPIEPR;GIAISFAR;GQGLTGPSLPPGTPTR;GWYQYDKPLGR;HISTDEALK;HPYEVAIKEEAK;HVGGPMYYAASVGLPTVLEK;IGKIGVVVGNCYGFVGNR;IGVVVGNCYGFVGNR;IHKPDPWLSEFLSQYR;IITSTLEK;ILNKPVPSLPNMDSVFAEAIAK;KGQGLTGPSLPPGTPTR;KIITSTLEK;KVFAELSALCK;LCNPPVNAISPTVITEVR;LGILDVVVK;LGILDVVVKSDPVEEAIK;LLEVIPSR;LPHSL…
O70404;A0A0U1RPE8;A0A0R4J0R1	Vesicle-associated membrane protein 8	Vamp8	sp|O70404|VAMP8_MOUSE Vesicle-associated membrane protein 8 OS=Mus musculus (Mouse) OX=10090 GN=Vamp8 PE=1 SV=1;tr|A0A0U1RPE8|A0A0U1RPE8_MOUSE Isoform of O70404, V-SNARE coiled-coil homology domain-containing protein OS=Mus musculus (Mouse) OX=10090 GN=Vam	1	1	11.451	101	0.0072993	6.5202	13.9	13.9	25990000000	8.0286e+09	20712000000	1	1	2	NKTEDLEATSEHFK
Q8K0L3;Q8K0L3-2;Q8K0L3-3	Acyl-coenzyme A synthetase ACSM2, mitochondrial	Acsm2	sp|Q8K0L3|ACSM2_MOUSE Acyl-coenzyme A synthetase ACSM2, mitochondrial OS=Mus musculus (Mouse) OX=10090 GN=Acsm2 PE=1 SV=1;sp|Q8K0L3-2|ACSM2-2_MOUSE Isoform of Q8K0L3, Isoform 2 of Acyl-coenzyme A synthetase ACSM2, mitochondrial OS=Mus musculus (Mouse) OX=1	26	26	64.268	575	0	184.95	56.9	56.7	24599000000	1131000000	1.008e+09	42	39	81	AFVVLAPEFLSHDR;AFVVLAPEFLSHDRDQLTK;AIVAGDEVAQEVDAVAPDCSFLK;DPEGYFHFIGR;EASTIHQCVETESR;EIYGQTETGLICR;ELSEASKQTANVLSGACGLHR;ESAAIYFTSGTSGPPK;FDSQTVLK;FNFASDVIDHWASVEK;FPHLHSCFSGGETLLPETLENWK;GDFWLMGDR;GIKDPEGYFHFIGR;IGPSEVENALMEHPAVSETAVISSPDPSR;IPEWWLMILGCMR;KVEFVLDLPK;LLVSENSR;MAEHSHCSLGIK;MLLQQDLSSYK;QTANVLSGACGLHR;RSSGPALWWMNGSGK;SDDIINSSGYR;SSGPALWWMNGSGK;TGLVFMPGTIQMR;VEFVLDLPK;VKPIWPIGMFSGYV…
Q6ZWY9;Q64478;P10854;Q64525;P10853;Q64475;Q8CGP2;Q8CGP1;Q8CBB6;Q8CGP2-2	Histone H2B type 1-C/E/G;Histone H2B type 1-H;Histone H2B type 1-M;Histone H2B type 2-B;Histone H2B type 1-F/J/L;Histone H2B type 1-B;Histone H2B type 1-P;Histone H2B type 1-K;Histone H2B	Hist1h2bc;Hist1h2bh;Hist1h2bm;Hist2h2bb;Hist1h2bf;Hist1h2bb;Hist1h2bp;Hist1h2bk;Hist1h2br	sp|Q6ZWY9|H2B1C_MOUSE Histone H2B type 1-C/E/G OS=Mus musculus (Mouse) OX=10090 GN=H2bc4 PE=1 SV=3;sp|Q64478|H2B1H_MOUSE Histone H2B type 1-H OS=Mus musculus (Mouse) OX=10090 GN=H2bc9 PE=1 SV=3;sp|P10854|H2B1M_MOUSE Histone H2B type 1-M OS=Mus musculus (Mo	6	7	13.906	126	0	47.196	41.3	46.8	22208000000	5780800000	9474300000	8	8	16	AMGIMNSFVNDIFER;AMGIMNSFVNDIFERIAGEASR;EIQTAVRLLLPGELAK;ESYSVYVYK;KESYSVYVYK;LLLPGELAK;QVHPDTGISSK
P16460	Argininosuccinate synthase	Ass1	sp|P16460|ASSY_MOUSE Argininosuccinate synthase OS=Mus musculus (Mouse) OX=10090 GN=Ass1 PE=1 SV=1	20	18	46.584	412	0	136.85	53.6	47.6	21130000000	1.5903e+09	1340900000	32	30	62	APNSPDVLEIEFK;APNSPDVLEIEFKK;EFVEEFIWPAVQSSALYEDR;EQGYDVIAYLANIGQK;FAELVYTGFWHSPECEFVR;FELTCYSLAPQIK;GIYETPAGTILYHAHLDIEAFTMDR;GQVYILGR;GRNDLMEYAK;KVFIEDVSK;NDLMEYAK;NQAPPGLYTK;QHGIPIPVTPK;SPWSMDENLMHISYEAGILENPK;TQDPAKAPNSPDVLEIEFK;TTSLELFMYLNEVAGK;VFIEDVSK;VQVSVFKGQVYILGR;YLLGTSLAR;YLLGTSLARPCIAR
P02535;A2A513;P02535-3;P02535-2	Keratin, type I cytoskeletal 10	Krt10	sp|P02535|K1C10_MOUSE Keratin, type I cytoskeletal 10 OS=Mus musculus (Mouse) OX=10090 GN=Krt10 PE=1 SV=3;tr|A2A513|A2A513_MOUSE Isoform of P02535, IF rod domain-containing protein OS=Mus musculus (Mouse) OX=10090 GN=Krt10 PE=1 SV=1;sp|P02535-3|K1C10-3_MOU	10	10	57.769	570	0	67.731	19.5	21.6	16784000000	5726600000	2814000000	13	13	26	ALEESNYELEGK;GQILTLTTDNANVLLQIDNAR;GSLGGGYSSGGFSGGSFSR;LENEIQTYR;QSLEASLAETEGR;QSVEADINGLR;QSVEADINGLRR;VLDELTLSK;VSSTRGSLGGGYSSGGFSGGSFSR;VTMQNLNDR;YCVQLSQIQSQISALEEQLQQIR
Q8BXK9;A0A668KLB7	Chloride intracellular channel protein 5	Clic5	sp|Q8BXK9|CLIC5_MOUSE Chloride intracellular channel protein 5 OS=Mus musculus (Mouse) OX=10090 GN=Clic5 PE=1 SV=1;tr|A0A668KLB7|A0A668KLB7_MOUSE Isoform of Q8BXK9, Chloride intracellular channel protein OS=Mus musculus (Mouse) OX=10090 GN=Clic5 PE=1 SV=1	3	3	28.287	251	0	18.985	16.7	15.5	16571000000	6.0986e+09	11531000000	3	3	6	AGIDGESIGNCPFSQR;LFMILWLK;NYDIPAEMTGLWR;TDVNKIEEFLEETLTPEK
O35488	Very long-chain acyl-CoA synthetase	Slc27a2	sp|O35488|S27A2_MOUSE Very long-chain acyl-CoA synthetase OS=Mus musculus (Mouse) OX=10090 GN=Slc27a2 PE=1 SV=2	32	31	70.422	620	0	217.98	44.2	44.2	16529000000	2412300000	2167500000	43	42	85	DAVSVFYVSR;DETLTYAQVDR;DETLTYAQVDRR;DTLYFMDDAEK;ENFVYFHDR;FSASQFWDDCR;FSASQFWDDCRK;GDIYFNSGDLLMIDR;GEVGLLVCK;IQDTIEITGTFK;ITQLTPFIGYAGGK;KDAVSVFYVSR;KGDIYFNSGDLLMIDR;KLFQHIAEYLPSYAR;KVTLMEEGFNPTVIK;KYNVTVIQYIGELLR;LFQHIAEYLPSYAR;LFQHIAEYLPSYARPR;LGCPMACLNYNIR;SEVTFTTPAVYIYTSGTTGLPK;SKFSASQFWDDCR;SLLHCFQCCGAK;TFVPMTENIYNAIIDK;TPHKPFLLFR;TSNTNGVDTILDK;TSNTNGVDTILDKVDGVSAEPTPESWR;VDGVSAEPTPESWR;VLLA…
P26041	Moesin	Msn	sp|P26041|MOES_MOUSE Moesin OS=Mus musculus (Mouse) OX=10090 GN=Msn PE=1 SV=3	15	11	67.766	577	0	100.77	27.7	18.9	14845000000	7.4629e+09	6.0656e+09	20	14	34	AKFYPEDVSEELIQDITQR;ALTSELANAR;APDFVFYAPR;AQMVQEDLEK;EDAVLEYLK;EGILNDDIYCPPETAVLLASYAVQSK;EVWFFGLQYQDTK;FYPEDVSEELIQDITQR;GMLREDAVLEYLK;IGFPWSEIR;ILALCMGNHELYMR;KAPDFVFYAPR;KTQEQLASEMAELTAR;TQEQLASEMAELTAR;VTTMDAELEFAIQPNTTGK
Q8VDN2	Sodium/potassium-transporting ATPase subunit alpha-1	Atp1a1	sp|Q8VDN2|AT1A1_MOUSE Sodium/potassium-transporting ATPase subunit alpha-1 OS=Mus musculus (Mouse) OX=10090 GN=Atp1a1 PE=1 SV=1	32	30	112.98	1023	0	223.11	38.6	36.1	13094000000	1378800000	1.0142e+09	45	39	84	ACVVHGSDLKDMTSEELDDILR;ADIGVAMGIVGSDVSK;AVAGDASESALLK;AVFQANQENLPILK;CIEVCCGSVMEMR;CSSILLHGK;DAFQNAYLELGGLGER;DGPNALTPPPTTPEWVK;DMTSEELDDILR;EQPLDEELKDAFQNAYLELGGLGER;GIVVYTGDR;GVGIISEGNETVEDIAAR;IVEIPFNSTNK;KADIGVAMGIVGSDVSK;LIFDNLKK;LIIVEGCQR;LNIPVNQVNPR;LSLDELHRK;MSINAEDVVVGDLVEVK;NIAFFSTNCVEGTAR;NLEAVETLGSTSTICSDK;NMVPQQALVIR;NSVFQQGMK;QAADMILLDDNFASIVTGVEEGR;QGAIVAVTGDGVNDSPALK;QGAIVAVTGDGVN…
P16858;A0A0A0MQF6;S4R1W1;A0A1D5RLD8;S4R257	Glyceraldehyde-3-phosphate dehydrogenase	Gapdh;Gm3839	sp|P16858|G3P_MOUSE Glyceraldehyde-3-phosphate dehydrogenase OS=Mus musculus (Mouse) OX=10090 GN=Gapdh PE=1 SV=2;tr|A0A0A0MQF6|A0A0A0MQF6_MOUSE Isoform of P16858, Glyceraldehyde-3-phosphate dehydrogenase OS=Mus musculus (Mouse) OX=10090 GN=Gapdh PE=1 SV=1;	13	13	35.81	333	0	88.596	55.9	55.9	12703000000	1.981e+09	1.7772e+09	20	21	41	GAAQNIIPASTGAAK;IVSNASCTTNCLAPLAK;LISWYDNEYGYSNR;LVINGKPITIFQER;PITIFQER;PITIFQERDPTNIK;RVIISAPSADAPMFVMGVNHEK;VEIVAINDPFIDLNYMVYMFQYDSTHGK;VIHDNFGIVEGLMTTVHAITATQK;VIISAPSADAPMFVMGVNHEK;VPTPNVSVVDLTCR;VVDLMAYMASK;WGEAGAEYVVESTGVFTTMEK
Q64462;F6X6A4	Cytochrome P450 4B1	Cyp4b1	sp|Q64462|CP4B1_MOUSE Cytochrome P450 4B1 OS=Mus musculus (Mouse) OX=10090 GN=Cyp4b1 PE=1 SV=1;tr|F6X6A4|F6X6A4_MOUSE Isoform of Q64462, Cytochrome P450 4B1 (Fragment) OS=Mus musculus (Mouse) OX=10090 GN=Cyp4b1 PE=1 SV=1	23	24	58.9	511	0	164.78	54	56	12551000000	815260000	562550000	32	31	63	AAYVYDFFLQWIGK;ALDSFPGPPK;ALSFLSPSLSR;DSFQWDDLAQMTYLTMCMK;EILGDRDSFQWDDLAQMTYLTMCMK;FEFSPDPSK;FEFSPDPSKIPIK;FSPENMTGR;GDSGLSHSDNSYYLAVSDLTLLMQQR;GLLVLEGPK;HLDFLDILLGAR;HWLFGHALEIQK;IDSFQYHNDFIYWLTPHGR;IPIKVPQLILR;LYPPVPQVYR;NCIGQQFAMNEMK;NGIHLYLKPLGPGSGK;NSAVWPDPEVFDPLR;QLSKPVTFVDGR;RHLDFLDILLGAR;SFDIFCDVGHMALDTLMK;SLPAGSLISLHIYALHR;VMLDKWEK;VVTALCLLR
Q9JII6;B1AXW3	Alcohol dehydrogenase [NADP(+)]	Akr1a1	sp|Q9JII6|AK1A1_MOUSE Aldo-keto reductase family 1 member A1 OS=Mus musculus (Mouse) OX=10090 GN=Akr1a1 PE=1 SV=3;tr|B1AXW3|B1AXW3_MOUSE Isoform of Q9JII6, Aldo_ket_red domain-containing protein (Fragment) OS=Mus musculus (Mouse) OX=10090 GN=Akr1a1 PE=1 SV	12	13	36.586	325	0	95.922	47.1	48.6	12040000000	3.7581e+09	5181200000	14	16	30	ALEVLVAK;ALGLSNFNSR;AVPREELFVTSK;EELFVTSK;GLEVTAYSPLGSSDR;HIDCASVYGNETEIGEALK;HIDCASVYGNETEIGEALKESVGSGK;HPDEPVLLEEPVVLALAEK;ILQNIQVFDFTFSPEEMK;MPLIGLGTWK;QIDDVLSVASVR;TLADLQLEYLDLYLMHWPYAFER;YIVPMITVDGK;YIVPMITVDGKR
Q61765	Keratin, type I cuticular Ha1	Krt31	sp|Q61765|K1H1_MOUSE Keratin, type I cuticular Ha1 OS=Mus musculus (Mouse) OX=10090 GN=Krt31 PE=1 SV=2	2	14	47.117	416	0	96.397	5.8	26.2	11499000000	8125700	2539400000	2	24	26	ARLECEINTYR;ETMQFLNDR;ILDELTLCK;LECEINTYR;LNVEVDAAPTVDLNR;LVVQIDNAK;LVVQIDNAKLAADDFR;QNQEYQVLLDVK;RILDELTLCK;SDLEAQVESLK;SDLEAQVESLKEELLCLK;TIEELQQK;TKYETELGLR;YETELGLR
Q9EQ20	Methylmalonate-semialdehyde dehydrogenase [acylating], mitochondrial	Aldh6a1	sp|Q9EQ20|MMSA_MOUSE Methylmalonate-semialdehyde dehydrogenase [acylating], mitochondrial OS=Mus musculus (Mouse) OX=10090 GN=Aldh6a1 PE=1 SV=1	24	24	57.915	535	0	163.63	53.1	53.1	10839000000	599280000	637100000	37	38	75	AEMDAAVESCKR;AFPAWADTSILSR;AISFVGSNQAGEYIFER;CMALSTAILVGEAK;DMDLYSYR;EEDATLSSPAVVMPTMGR;EEIFGPVLVVLETETLDEAIK;EGASILLDGR;EGASILLDGRR;ENTLNQLVGAAFGAAGQR;ERVCNLIDSGTK;GLQVVEHACSVTSLMLGETMPSITK;KWLPELVDR;LITLEQGK;QGIQFYTQLK;RAFPAWADTSILSR;SDKWIDIHNPATNEVVGR;TLADAEGDVFR;VCNLIDSGTK;VNAGDQPGADLGPLITPQAK;VPGATMLLAK;WIDIHNPATNEVVGR;WLPELVDR;YAHMVDVGQVGVNVPIPVPLPMFSFTGSR
Q60932;Q60932-2;F2Z471	Voltage-dependent anion-selective channel protein 1	Vdac1	sp|Q60932|VDAC1_MOUSE Voltage-dependent anion-selective channel protein 1 OS=Mus musculus (Mouse) OX=10090 GN=Vdac1 PE=1 SV=3;sp|Q60932-2|VDAC1-2_MOUSE Isoform of Q60932, Isoform Mt-VDAC1 of Voltage-dependent anion-selective channel protein 1 OS=Mus muscul	18	16	32.351	296	0	121.42	72	71.6	10834000000	1217400000	683860000	29	24	53	EHINLGCDVDFDIAGPSIR;GALVLGYEGWLAGYQMNFETSK;GYGFGLIK;GYGFGLIKLDLK;KLETAVNLAWTAGNSNTR;LETAVNLAWTAGNSNTR;LTFDSSFSPNTGK;LTFDSSFSPNTGKK;LTLSALLDGK;REHINLGCDVDFDIAGPSIR;TDEFQLHTNVNDGTEFGGSIYQK;TKSENGLEFTSSGSANTETTK;VNNSSLIGLGYTQTLK;VNNSSLIGLGYTQTLKPGIK;VTQSNFAVGYK;WNTDNTLGTEITVEDQLAR;WTEYGLTFTEK;YQVDPDACFSAK
Q99KI0	Aconitate hydratase, mitochondrial	Aco2	sp|Q99KI0|ACON_MOUSE Aconitate hydratase, mitochondrial OS=Mus musculus (Mouse) OX=10090 GN=Aco2 PE=1 SV=1	32	31	85.462	780	0	218.16	48.6	46.9	10089000000	415530000	383230000	42	41	83	AKDINQEVYNFLATAGAK;CTTDHISAAGPWLK;DFAPGKPLK;DGYAQILR;DINQEVYNFLATAGAK;DLEDLQILIK;EGWPLDIR;FKLEAPDADELPR;FNPETDFLTGK;GHLDNISNNLLIGAINIENGK;IHPVDKLTIQGLK;IVYGHLDDPANQEIER;KQGLLPLTFADPSDYNK;LEAPDADELPR;LNRPLTLSEK;LQLLEPFDK;LQLLEPFDKWDGK;LTGSLSGWTSPK;NAVTQEFGPVPDTAR;NDANPETHAFVTSPEIVTALAIAGTLK;NTIVTSYNR;QGLLPLTFADPSDYNK;SDFDPGQDTYQHPPK;SQFTITPGSEQIR;TDIANLAEEFK;VAGILTVK;VAMQDATAQMAMLQFISSGLPK;VAMSHFE…
P54071	Isocitrate dehydrogenase [NADP], mitochondrial	Idh2	sp|P54071|IDHP_MOUSE Isocitrate dehydrogenase [NADP], mitochondrial OS=Mus musculus (Mouse) OX=10090 GN=Idh2 PE=1 SV=3	23	22	50.906	452	0	156.61	53.5	46.7	8879600000	604020000	719470000	31	30	61	ATDFVVDR;CATITPDEAR;CATITPDEARVEEFK;DIFQEIFDK;DLAGCIHGLSNVK;DQTNDQVTIDSALATQK;EKLILPHVDVQLK;FKDIFQEIFDK;GRPTSTNPIASIFAWTR;LDGNQDLIR;LIDDMVAQVLK;LILPHVDVQLK;LNEHFLNTTDFLDTIK;LVPGWTKPITIGR;NILGGTVFR;NILGGTVFREPIICK;NYDGDVQSDILAQGFGSLGLMTSVLVCPDGK;SSGGFVWACK;TIEAEAAHGTVTR;VCVQTVESGAMTK;WPLYLSTK;YFDLGLPNR;YFDLGLPNRDQTNDQVTIDSALATQK
Q91Y97	Fructose-bisphosphate aldolase B	Aldob	sp|Q91Y97|ALDOB_MOUSE Fructose-bisphosphate aldolase B OS=Mus musculus (Mouse) OX=10090 GN=Aldob PE=1 SV=3	10	10	39.507	364	0	68.368	45.1	45.1	8820000000	930150000	1103300000	14	16	30	ALQASALAAWGGK;CPLPRPWK;ELSEIAQR;ETTIQGLDGLSER;FPALTPEQK;GILAADESVGTMGNR;IADQCPSSLAIQENANALAR;LDQGGAPLAGTNK;TVPAAVPGICFLSGGMSEEDATLNLNAINR;YASICQQNGLVPIVEPEVLPDGDHDLEHCQYVSEK
Q68FL4;F8WI65;F8WGT1;Q68FL4-2;H3BKT5	Putative adenosylhomocysteinase 3;Adenosylhomocysteinase	Ahcyl2	sp|Q68FL4|SAHH3_MOUSE Putative adenosylhomocysteinase 3 OS=Mus musculus (Mouse) OX=10090 GN=Ahcyl2 PE=1 SV=1;tr|F8WI65|F8WI65_MOUSE Isoform of Q68FL4, AdoHcyase_NAD domain-containing protein OS=Mus musculus (Mouse) OX=10090 GN=Ahcyl2 PE=1 SV=1;tr|F8WGT1|F8	9	6	66.899	613	0	68.104	16.5	9.8	8.5379e+09	4396400000	3.6697e+09	12	8	20	EIEIAEQEMPALMALR;ESILDGLK;FDNLYCCR;GESEDDFWWCIDR;GIVEESVTGVHR;IVLLAEGR;LCVPAMNVNDSVTK;SQVDHVIWPDGK;TPELTWER;YKQDVYLLPK
P19783	Cytochrome c oxidase subunit 4 isoform 1, mitochondrial	Cox4i1	sp|P19783|COX41_MOUSE Cytochrome c oxidase subunit 4 isoform 1, mitochondrial OS=Mus musculus (Mouse) OX=10090 GN=Cox4i1 PE=1 SV=2	9	9	19.53	169	0	61.225	53.8	53.8	8.3225e+09	1310500000	1.5979e+09	12	12	24	ADWSSLSR;ANPIQGFSAK;DWVAMQTK;DYPLPDVAHVTMLSASQK;IQFNESFAEMNR;SEDYAFPTYADR;SEDYAFPTYADRR;SYVYGPIPHTFDR;WDYDKNEWK
Q9Z2T6	Keratin, type II cuticular Hb5	Krt85	sp|Q9Z2T6|KRT85_MOUSE Keratin, type II cuticular Hb5 OS=Mus musculus (Mouse) OX=10090 GN=Krt85 PE=1 SV=2	1	14	55.759	507	0	95.221	2.2	21.3	8.2817e+09	2203700000	1416600000	2	19	21	AEAESWYR;AKQDMACLLK;ATAENEFVVLKK;DVDCAYLR;EAECVEADSGR;EEINELNR;EYQEVMNSK;FAAFIDKVR;KYEEEVALR;LALDIEIATYR;LTAEIENAK;SRAEAESWYR;TKEEINELNR;YEEEVALR
Q6GSS7;Q64523	Histone H2A type 2-A;Histone H2A type 2-C	Hist2h2aa1;Hist2h2ac	sp|Q6GSS7|H2A2A_MOUSE Histone H2A type 2-A OS=Mus musculus (Mouse) OX=10090 GN=Hist2h2aa1 PE=1 SV=3;sp|Q64523|H2A2C_MOUSE Histone H2A type 2-C OS=Mus musculus (Mouse) OX=10090 GN=H2ac20 PE=1 SV=3	4	4	14.095	130	0	27.497	52.3	52.3	8.1207e+09	2310700000	3.0512e+09	6	6	12	AGLQFPVGR;NDEELNKLLGK;VGAGAPVYMAAVLEYLTAEILELAGNAAR;VTIAQGGVLPNIQAVLLPK
P56480	ATP synthase subunit beta, mitochondrial	Atp5b	sp|P56480|ATPB_MOUSE ATP synthase subunit beta, mitochondrial OS=Mus musculus (Mouse) OX=10090 GN=Atp5f1b PE=1 SV=2	19	19	56.3	529	0	130.72	55.8	55.8	7.9585e+09	393690000	393680000	31	30	61	AHGGYSVFAGVGER;AIAELGIYPAVDPLDSTSR;DQEGQDVLLFIDNIFR;EGNDLYHEMIESGVINLK;FLSQPFQVAEVFTGHMGK;FTQAGSEVSALLGR;IGLFGGAGVGK;IMDPNIVGNEHYDVAR;IPSAVGYQPTLATDMGTMQER;IPVGPETLGR;LVLEVAQHLGESTVR;QFAPIHAEAPEFIEMSVEQEILVTGIK;SLQDIIAILGMDELSEEDKLTVSR;TIAMDGTEGLVR;TVLIMELINNVAK;VALTGLTVAEYFR;VALVYGQMNEPPGAR;VLDSGAPIKIPVGPETLGR;VVDLLAPYAK
Q8VEM8;G5E902	Phosphate carrier protein, mitochondrial	Slc25a3	sp|Q8VEM8|MPCP_MOUSE Phosphate carrier protein, mitochondrial OS=Mus musculus (Mouse) OX=10090 GN=Slc25a3 PE=1 SV=1;tr|G5E902|G5E902_MOUSE Isoform of Q8VEM8, Phosphate carrier protein, mitochondrial OS=Mus musculus (Mouse) OX=10090 GN=Slc25a3 PE=1 SV=1	11	12	39.632	357	0	82.713	37.5	42.9	7.7717e+09	1301600000	1121100000	14	15	29	ALYSNILGEENTYLWR;EEGLNAFYK;FGFYEVFK;GIFNGFSITLK;GSTASQVLQR;GVAPLWMR;GWAPTLIGYSMQGLCK;IIMIGTLTALQWFIYDSVK;IQTQPGYANTLR;LPRPPPPEMPESLK;MYKEEGLNAFYK;YYALCGFGGVLSCGLTHTAVVPLDLVK
P45952	Medium-chain specific acyl-CoA dehydrogenase, mitochondrial	Acadm	sp|P45952|ACADM_MOUSE Medium-chain specific acyl-CoA dehydrogenase, mitochondrial OS=Mus musculus (Mouse) OX=10090 GN=Acadm PE=1 SV=1	15	17	46.481	421	0	122.46	48.7	51.8	7.6528e+09	858690000	730520000	21	21	42	AAHKQEPGLGFSFELTEQQK;AAWEVDSGR;AAWEVDSGRR;AFAGDIANQLATDAVQIFGGYGFNTEYPVEK;AFTGFIVEADTPGIHIGK;AFTGFIVEADTPGIHIGKK;ANWYFLLAR;EEIIPVAPEYDK;ENVLIGEGAGFK;GIAFEDVR;IAMGAFDR;IYQIYEGTAQIQR;LLVEHQGVSFLLAEMAMK;MTEQPMMCAYCVTEPSAGSDVAAIK;NTYYASIAK;QEPGLGFSFELTEQQK;SGEYPFPLIK;TRPTVAAGAVGLAQR
E9Q0F0	IF rod domain-containing protein	Krt78	tr|E9Q0F0|E9Q0F0_MOUSE IF rod domain-containing protein OS=Mus musculus (Mouse) OX=10090 GN=Krt78 PE=1 SV=1	3	2	112.26	1068	0	19.216	2.2	1.3	7.5548e+09	4.1746e+09	3.3959e+09	4	3	7	LDELEAALR;SLNNQFASFIDK;SLNNQFASFIDKVR
P14094	Sodium/potassium-transporting ATPase subunit beta-1	Atp1b1	sp|P14094|AT1B1_MOUSE Sodium/potassium-transporting ATPase subunit beta-1 OS=Mus musculus (Mouse) OX=10090 GN=Atp1b1 PE=1 SV=1	13	13	35.194	304	0	87.303	41.8	41.8	7.5006e+09	1195800000	1.0469e+09	17	16	33	AYGENIGYSEK;AYGENIGYSEKDR;DDMIFEDCGNVPSEPK;DSAQKDDMIFEDCGNVPSEPK;EGKPCIIIK;FIWNSEKK;KFIWNSEK;SYEAYVLNIIR;TEISFRPNDPK;VAPPGLTQIPQIQK;VGNIEYFGMGGYYGFPLQYYPYYGK;YNPNVLPVQCTGK;YNPNVLPVQCTGKR
Q9CZU6;Q80X68	Citrate synthase, mitochondrial;Citrate synthase	Cs;Csl	sp|Q9CZU6|CISY_MOUSE Citrate synthase, mitochondrial OS=Mus musculus (Mouse) OX=10090 GN=Cs PE=1 SV=1;tr|Q80X68|Q80X68_MOUSE Citrate synthase OS=Mus musculus (Mouse) OX=10090 GN=Csl PE=1 SV=1	13	13	51.736	464	0	87.508	36.4	36.4	7.329e+09	1.8335e+09	1.8343e+09	17	17	34	ALGFPLERPK;ALGVLAQLIWSR;DVLSNLIPK;DYIWNTLNSGR;GGEEPLPEGLFWLLVTGQMPTEEQVSWLSR;GLVYETSVLDPDEGIR;GYSIPECQK;HLPKDPMFK;IVPNILLEQGK;LDWSHNFTNMLGYTDPQFTELMR;LRDYIWNTLNSGR;TVVGQITVDMMYGGMR;VVPGYGHAVLR
Q9QUI0;A0A0A6YXF6;Q9CR99	Transforming protein RhoA	Rhoa;4930544G11Rik	sp|Q9QUI0|RHOA_MOUSE Transforming protein RhoA OS=Mus musculus (Mouse) OX=10090 GN=Rhoa PE=1 SV=1;tr|A0A0A6YXF6|A0A0A6YXF6_MOUSE Isoform of Q9QUI0, Transforming protein RhoA (Fragment) OS=Mus musculus (Mouse) OX=10090 GN=Rhoa PE=1 SV=1;tr|Q9CR99|Q9CR99_MOU	7	7	21.782	193	0	54.261	45.6	44	7.327e+09	3.373e+09	3.6071e+09	10	9	19	DQFPEVYVPTVFENYVADIEVDGK;EVFEMATR;HFCPNVPIILVGNK;HFCPNVPIILVGNKK;IGAFGYMECSAK;LVIVGDGACGK;QVELALWDTAGQEDYDR;TCLLIVFSK
Q8QZS1;E0CX19	3-hydroxyisobutyryl-CoA hydrolase, mitochondrial	Hibch	sp|Q8QZS1|HIBCH_MOUSE 3-hydroxyisobutyryl-CoA hydrolase, mitochondrial OS=Mus musculus (Mouse) OX=10090 GN=Hibch PE=1 SV=1;tr|E0CX19|E0CX19_MOUSE Isoform of Q8QZS1, 3-hydroxyisobutyryl-CoA hydrolase, mitochondrial OS=Mus musculus (Mouse) OX=10090 GN=Hibch	11	11	43.037	385	0	73.704	37.4	37.4	7.1556e+09	3.0657e+09	3.7114e+09	15	16	31	DVTDEDLNSYFK;FLNALSLNMIR;GCGGVITLNRPK;INSCFSANTVEQIIENLR;LGYFLALTGYR;QDGSPFAIEQMK;QNLTQDLFR;SLFAMPETGIGLFPDVGGGYFLPR;TLQEVLIMEYR;TWEQDPDTFLIIIK;VLEEELLALK
Q91WR5	Aldo-keto reductase family 1 member C21	Akr1c21	sp|Q91WR5|AK1CL_MOUSE Aldo-keto reductase family 1 member C21 OS=Mus musculus (Mouse) OX=10090 GN=Akr1c21 PE=1 SV=2	15	16	36.876	323	0	109.6	57.6	57.6	7.0096e+09	674790000	675620000	25	26	51	CHCVILNDGNFIPVLGFGTALPLECPK;DIVLVAYGVLGTQR;EDIFYTSK;GIVVLNTSLK;GIVVLNTSLKEER;IKENMQVFEFQLSSEDMK;QLEMILNKPGLK;REDIFYTSK;SIGVSNFNYR;SKDIVLVAYGVLGTQR;TPALIALR;VDLCATWEAMEK;VWCTSLHPELVR;YGGWVDQNSPVLLDEPVLGSMAK;YIPAAIFK;YKPVCNQVECHPYLNQMK
Q9R0H0;Q9R0H0-2;A2A848	Peroxisomal acyl-coenzyme A oxidase 1	Acox1	sp|Q9R0H0|ACOX1_MOUSE Peroxisomal acyl-coenzyme A oxidase 1 OS=Mus musculus (Mouse) OX=10090 GN=Acox1 PE=1 SV=5;sp|Q9R0H0-2|ACOX1-2_MOUSE Isoform of Q9R0H0, Isoform 2 of Peroxisomal acyl-coenzyme A oxidase 1 OS=Mus musculus (Mouse) OX=10090 GN=Acox1 PE=1 S	28	26	74.648	661	0	190.88	52.2	49.2	6.6891e+09	449520000	301840000	37	33	70	AAATFNPELITHILDGSPENTR;AFTTWTANAGIEECR;DVTLGSVLGR;EFGIADPEEIMWFK;EFGIADPEEIMWFKK;EIENLILNDPDFQHEDYNFLTR;EIGTHKPLPGITVGDIGPK;EVAWNLTSVDLVR;FGYEEMDNGYLK;GECYGLHAFVVPIR;GGDFLEGNIITGAQMSQVNSR;GLETTATYDPK;ILELLTVTR;ILELLTVTRPNAVALVDAFDFK;INESIGQGDLSELPELHALTAGLK;LFPLLATAYAFHFLGR;LTYGTMVFVR;MREFGIADPEEIMWFK;NLCLLYSLYGISQK;PNAVALVDAFDFK;RSEPEPQILDFQTQQYK;SEPEPQILDFQTQQYK;SFLVGSAAQSLSK;SKEVAWNLTSVDLVR;TQ…
Q99MZ7;Q3UXD9;D6RHN4	Peroxisomal trans-2-enoyl-CoA reductase	Pecr	sp|Q99MZ7|PECR_MOUSE Peroxisomal trans-2-enoyl-CoA reductase OS=Mus musculus (Mouse) OX=10090 GN=Pecr PE=1 SV=1;tr|Q3UXD9|Q3UXD9_MOUSE Isoform of Q99MZ7, Peroxisomal trans-2-enoyl-CoA reductase OS=Mus musculus (Mouse) OX=10090 GN=Pecr PE=1 SV=1;tr|D6RHN4|D	9	9	32.41	303	0	61.583	49.2	49.2	6.4288e+09	1434200000	1236800000	15	14	29	ASLPPSSSAEVSAIQCNIR;ELLHLGCNVVIASR;INCVAPGTIYSQTAVDNYGEMGQTLFEMAFDSIPAK;INFLVNNGGGQFMAPVEDITAK;KEEEVSNLVK;LTAAVDELR;NQVAVVTGGGTGIGK;SMALAWASSGVR;TGQSYLAAGLLK
Q91VR2;Q8C2Q8;A2AKU9;A2AKV1;A2AKV2;A2AKV3	ATP synthase subunit gamma, mitochondrial;ATP synthase subunit gamma	Atp5c1	sp|Q91VR2|ATPG_MOUSE ATP synthase subunit gamma, mitochondrial OS=Mus musculus (Mouse) OX=10090 GN=Atp5f1c PE=1 SV=1;tr|Q8C2Q8|Q8C2Q8_MOUSE Isoform of Q91VR2, ATP synthase subunit gamma OS=Mus musculus (Mouse) OX=10090 GN=Atp5c1 PE=1 SV=1;tr|A2AKU9|A2AKU9_	7	7	32.886	298	0	48.295	27.2	27.2	6.4279e+09	666480000	752150000	12	12	24	EVMIVGVGEK;GLCGAIHSSVAK;HLIIGVSSDR;NASDMIDKLTLTFNR;NEVAALTAAGK;THSDQFLVSFK;VYGTGSLALYEK
Q91XE4;A0A494B9B0	N-acyl-aromatic-L-amino acid amidohydrolase (carboxylate-forming)	Acy3	sp|Q91XE4|ACY3_MOUSE N-acyl-aromatic-L-amino acid amidohydrolase (carboxylate-forming) OS=Mus musculus (Mouse) OX=10090 GN=Acy3 PE=1 SV=1;tr|A0A494B9B0|A0A494B9B0_MOUSE Isoform of Q91XE4, N-acyl-aromatic-L-amino acid amidohydrolase (carboxylate-forming) (F	13	12	35.286	318	0	88.216	50.9	50.9	6.4278e+09	1.0429e+09	551710000	17	15	32	ELNQLLGPK;IRVTVPALLR;LFLYEPAGTETFSVESISK;LFSGEDVLYEGDSIVYPVFINEAAYYEK;NGICLEMGPQPQGVLR;NLGSVDFPR;PSFSAMPVLANPAATAACCR;SCTLTFLGSTATPDDPYEVK;SCTLTFLGSTATPDDPYEVKR;VAVTGGTHGNEMCGVYLAR;VTVPALLR;YWLQNPGELQR;YWLQNPGELQRPSFSAMPVLANPAATAACCR
Q9DCY0;D3Z1F5;D3Z4V9	Glycine N-acyltransferase-like protein Keg1	Keg1	sp|Q9DCY0|KEG1_MOUSE Glycine N-acyltransferase-like protein Keg1 OS=Mus musculus (Mouse) OX=10090 GN=Keg1 PE=1 SV=1;tr|D3Z1F5|D3Z1F5_MOUSE Isoform of Q9DCY0, Glycine N-acyltransferase (Fragment) OS=Mus musculus (Mouse) OX=10090 GN=Keg1 PE=1 SV=1;tr|D3Z4V9|	14	14	33.723	295	0	96.241	54.2	54.2	6.399e+09	761340000	715050000	23	22	45	FASLDVTHAALVNSLWHFGGNEK;HCQEFLGSSEVINWK;KLAPSLMDAK;LAPSLMDAK;LGFPMYAHVDK;LTPLDQQLFK;MFCLQSSQALQVLENSLR;NKLTPLDQQLFK;QCFLYMVCQTAK;QHLQIQSSQSDLGK;QSLIYHVASQQIQTLEK;RQSLIYHVASQQIQTLEK;VIESLGATNLGK;VYGTVFHINQGNPFK
Q3TTY5	Keratin, type II cytoskeletal 2 epidermal	Krt2	sp|Q3TTY5|K22E_MOUSE Keratin, type II cytoskeletal 2 epidermal OS=Mus musculus (Mouse) OX=10090 GN=Krt2 PE=1 SV=1	9	9	70.922	707	0	61.05	11.9	10.6	6.2215e+09	2.1182e+09	1079100000	9	9	18	DYQELMNTK;FASFIDKVR;GFSSGSAVVSGGSR;LLEGEECR;LLRDYQELMNTK;LSLDVEIATYR;LSLDVEIATYRK;MEISELNR;TSAENDFVTIK;TSAENDFVTIKK;VDPEIQNVK
Q9WUM5	Succinyl-CoA ligase [ADP/GDP-forming] subunit alpha, mitochondrial	Suclg1	sp|Q9WUM5|SUCA_MOUSE Succinate--CoA ligase [ADP/GDP-forming] subunit alpha, mitochondrial OS=Mus musculus (Mouse) OX=10090 GN=Suclg1 PE=1 SV=4	8	8	36.154	346	0	54.702	32.9	32.9	6.0398e+09	668410000	587070000	14	14	28	AKPVVSFIAGITAPPGR;HLGLPVFNTVK;IGIMPGHIHK;IICQGFTGK;ISALQSAGVVVSMSPAQLGTTIYK;LIGPNCPGVINPGECK;MGHAGAIIAGGK;QGTFHSQQALEYGTK
P00405	Cytochrome c oxidase subunit 2	Mtco2	sp|P00405|COX2_MOUSE Cytochrome c oxidase subunit 2 OS=Mus musculus (Mouse) OX=10090 GN=Mtco2 PE=1 SV=1	4	4	25.976	227	0	27.543	23.3	23.3	6.0165e+09	1.6833e+09	1.8832e+09	8	7	15	ILYMMDEINNPVLTVK;LLEVDNRVVLPMELPIR;MLISSEDVLHSWAVPSLGLK;VVLPMELPIR
E9Q1Y9;Q9ERE2;P97861	Keratin, type II cuticular Hb1;Keratin, type II cuticular Hb6	5430421N21Rik;Krt81;Krt86	tr|E9Q1Y9|E9Q1Y9_MOUSE IF rod domain-containing protein OS=Mus musculus (Mouse) OX=10090 GN=Krt83 PE=1 SV=1;sp|Q9ERE2|KRT81_MOUSE Keratin, type II cuticular Hb1 OS=Mus musculus (Mouse) OX=10090 GN=Krt81 PE=2 SV=2;sp|P97861|KRT86_MOUSE Keratin, type II cuti	0	14	52.809	479	0	27.572	0	24.8	6.0011e+09	0	0	0	7	7	AEAESWYR;AKQDMACLLK;AQYDDIASR;ATAENEFVALK;ATAENEFVALKK;DVDCAYLR;EAECVEADSGR;EEINELNR;EYQEVMNSK;FAAFIDKVR;LCEGVGAVNVCVSSSR;LTAEIENAK;SRAEAESWYR;YEEEVALR
P24270	Catalase	Cat	sp|P24270|CATA_MOUSE Catalase OS=Mus musculus (Mouse) OX=10090 GN=Cat PE=1 SV=4	25	15	59.795	527	0	172.34	59.6	40	5710800000	561260000	71567000	35	18	53	ASQRPDVLTTGGGNPIGDK;DAILFPSFIHSQK;DAQLFIQK;DGPMCMHDNQGGAPNYYPNSFSAPEQQR;DYPLIPVGK;EAETFPFNPFDLTK;FNSANEDNVTQVR;FSTVTGESGSADTVR;FSTVTGESGSADTVRDPR;FYTEDGNWDLVGNNTPIFFIR;GAGAFGYFEVTHDITR;GPLLVQDVVFTDEMAHFDR;LAQEDPDYGLR;LCENIAGHLK;LFAYPDTHR;LGPNYLQIPVNCPYR;LNIMTAGSR;LVNADGEAVYCK;NFTDVHPDYGAR;NLPVGEAGR;NPVNYFAEVEQMAFDPSNMPPGIEPSPDK;RFNSANEDNVTQVR;SALEHSVQCAVDVK;SALEHSVQCAVDVKR;VWPHKDYPLIPVGK
Q8VED5	Keratin, type II cytoskeletal 79	Krt79	sp|Q8VED5|K2C79_MOUSE Keratin, type II cytoskeletal 79 OS=Mus musculus (Mouse) OX=10090 GN=Krt79 PE=1 SV=2	4	4	57.552	531	0.001692	6.8967	6.2	6.2	5655700000	819990000	5315500000	2	2	4	AEAESWYQTK;FASFIDKVR;NLDLDSIIAEVK;SRAEAESWYQTK
P10126;P62631;D3Z3I8;D3YZ68	Elongation factor 1-alpha 1;Elongation factor 1-alpha 2	Eef1a1;Eef1a2	sp|P10126|EF1A1_MOUSE Elongation factor 1-alpha 1 OS=Mus musculus (Mouse) OX=10090 GN=Eef1a1 PE=1 SV=3;sp|P62631|EF1A2_MOUSE Elongation factor 1-alpha 2 OS=Mus musculus (Mouse) OX=10090 GN=Eef1a2 PE=1 SV=1;tr|D3Z3I8|D3Z3I8_MOUSE Isoform of P10126, Tr-type	12	12	50.113	462	0	87.087	36.6	35.1	5574300000	538040000	524930000	17	16	33	EHALLAYTLGVK;GSFKYAWVLDK;IGGIGTVPVGR;LPLQDVYK;NMITGTSQADCAVLIVAAGVGEFEAGISK;QLIVGVNK;QTVAVGVIK;SGDAAIVDMVPGK;SGDAAIVDMVPGKPMCVESFSDYPPLGR;STTTGHLIYK;THINIVVIGHVDSGK;VETGVLKPGMVVTFAPVNVTTEVK;YYVTIIDAPGHR
P35700;B1AXW5;B1AXW6;B1AXW4	Peroxiredoxin-1	Prdx1	sp|P35700|PRDX1_MOUSE Peroxiredoxin-1 OS=Mus musculus (Mouse) OX=10090 GN=Prdx1 PE=1 SV=1;tr|B1AXW5|B1AXW5_MOUSE Isoform of P35700, Thioredoxin domain-containing protein (Fragment) OS=Mus musculus (Mouse) OX=10090 GN=Prdx1 PE=1 SV=8;tr|B1AXW6|B1AXW6_MOUSE	9	10	22.176	199	0	72.664	42.2	41.2	5504000000	1.6494e+09	1.8829e+09	9	10	19	ADEGISFR;ATAVMPDGQFK;DISLSEYK;GLFIIDDK;IGYPAPNFK;KQGGLGPMNIPLISDPK;LVQAFQFTDK;QGGLGPMNIPLISDPK;QGGLGPMNIPLISDPKR;QITINDLPVGR;TIAQDYGVLK
Q91XE0;Q91XE0-2	Glycine N-acyltransferase	Glyat	sp|Q91XE0|GLYAT_MOUSE Glycine N-acyltransferase OS=Mus musculus (Mouse) OX=10090 GN=Glyat PE=1 SV=1;sp|Q91XE0-2|GLYAT-2_MOUSE Isoform of Q91XE0, Isoform 2 of Glycine N-acyltransferase OS=Mus musculus (Mouse) OX=10090 GN=Glyat PE=1 SV=1	16	15	34.098	296	0	108.18	66.9	57.8	5480500000	450320000	480230000	23	23	46	DPQNCQEFLESSEVINWK;FWLFGGNER;HSENILYVSSETIK;HSENILYVSSETIKK;IVPLQGAQMLQMLEK;KLFPSLLDTK;LFPSLLDTK;LQGLVSFVVHSQDQIMTK;LSSLDVVHAALVNK;MGGTMPEYR;MIVPLQGAQMLQMLEK;MSYTLQHLPMPCAWNQWK;NFPSSCVLGPEGTPASWTLMDQTGEMR;QHLQIQSSQSHLNK;TIQNLASIQSFQIK;VYGTVYHMIHGNPFNLK
P02088	Hemoglobin subunit beta-1	Hbb-b1	sp|P02088|HBB1_MOUSE Hemoglobin subunit beta-1 OS=Mus musculus (Mouse) OX=10090 GN=Hbb-b1 PE=1 SV=2	12	7	15.84	147	0	81.288	93.9	59.2	5354900000	1153100000	332850000	19	9	28	AAVSCLWGK;DFTPAAQAAFQK;GTFASLSELHCDK;KVITAFNDGLNHLDSLK;LHVDPENFR;LLGNMIVIVLGHHLGK;LLVVYPWTQR;VHLTDAEK;VITAFNDGLNHLDSLK;VNSDEVGGEALGR;VVAGVATALAHK;YFDSFGDLSSASAIMGNAK
P05213	Tubulin alpha-1B chain	Tuba1b	sp|P05213|TBA1B_MOUSE Tubulin alpha-1B chain OS=Mus musculus (Mouse) OX=10090 GN=Tuba1b PE=1 SV=2	16	16	50.151	451	0	110.06	51.7	51.7	5188900000	608730000	740630000	20	21	41	AFVHWYVGEGMEEGEFSEAR;AVCMLSNTTAIAEAWAR;AVFVDLEPTVIDEVR;AYHEQLSVAEITNACFEPANQMVK;DVNAAIATIK;EIIDLVLDR;FDGALNVDLTEFQTNLVPYPR;IHFPLATYAPVISAEK;LISQIVSSITASLR;NLDIERPTYTNLNR;QLFHPEQLITGK;RSIQFVDWCPTGFK;SIQFVDWCPTGFK;TIGGGDDSFNTFFSETGAGK;VGINYQPPTVVPGGDLAK;YMACCLLYR
P43277;P15864	Histone H1.3;Histone H1.2	Hist1h1d;Hist1h1c	sp|P43277|H13_MOUSE Histone H1.3 OS=Mus musculus (Mouse) OX=10090 GN=H1-3 PE=1 SV=2;sp|P15864|H12_MOUSE Histone H1.2 OS=Mus musculus (Mouse) OX=10090 GN=H1-2 PE=1 SV=2	5	5	22.099	221	0	34.481	15.4	15.4	5108000000	709730000	1.0115e+09	5	5	10	ALAAAGYDVEK;ASGPPVSELITK;KASGPPVSELITK;SGVSLAALK;SGVSLAALKK
P11930	Nucleoside diphosphate-linked moiety X motif 19, mitochondrial	Nudt19	sp|P11930|NUD19_MOUSE Nucleoside diphosphate-linked moiety X motif 19 OS=Mus musculus (Mouse) OX=10090 GN=Nudt19 PE=1 SV=2	14	14	40.32	357	0	96.386	51.5	51.5	4922600000	747650000	548180000	19	19	38	AATVMLAAGWTHSSPAGFR;EAFEEAGVLLLR;EAFEEAGVLLLRPR;EIWLAPPQFYEMR;FCSDRPSEVPEK;FDTTFFLCCLR;FGLGPEPPR;FLPGAHVFPGGVLDAADSSPDWVR;LENFASLSALYR;QPPFPGLSHGDADPAALPDDVALR;RFDTTFFLCCLR;RLENFASLSALYR;VVIHSPYVYEIYMTLPSENK;WLPIILLTSDGTIHLLPGDELYVK
Q07417	Short-chain specific acyl-CoA dehydrogenase, mitochondrial	Acads	sp|Q07417|ACADS_MOUSE Short-chain specific acyl-CoA dehydrogenase, mitochondrial OS=Mus musculus (Mouse) OX=10090 GN=Acads PE=1 SV=2	14	14	44.889	412	0	95.542	49.3	49.3	4713800000	334650000	335400000	20	22	42	ASSTANLIFEDCR;ASSTANLIFEDCRIPK;EHLFPTAQVK;ELVPIAAQLDR;ENLLGEPGMGFK;GISAFLVPMPTPGLTLGK;IAMQTLDMGR;IGCFALSEPGNGSDAGAASTTAR;IGIASQALGIAQASLDCAVK;ITEIYEGTSEIQR;LAASEAATAISHQAIQILGGMGYVTEMPAER;LADMALALESAR;LHTVYQSVELPETHQMLR;LVIAGHLLR
P63038	60 kDa heat shock protein, mitochondrial	Hspd1	sp|P63038|CH60_MOUSE 60 kDa heat shock protein, mitochondrial OS=Mus musculus (Mouse) OX=10090 GN=Hspd1 PE=1 SV=1	24	22	60.955	573	0	164.35	56.2	50.8	4672900000	1316300000	1424900000	30	27	57	AAVEEGIVLGGGCALLR;ALKIPAMTIAK;ALMLQGVDLLADAVAVTMGPK;CEFQDAYVLLSEK;CIPALDSLKPANEDQK;DIGNIISDAMK;GVMLAVDAVIAELK;GVMLAVDAVIAELKK;GYISPYFINTSK;ILQSSSEVGYDAMLGDFVNMVEK;IPAMTIAK;IQEITEQLDITTSEYEK;IQEITEQLDITTSEYEKEK;ISSVQSIVPALEIANAHR;KPLVIIAEDVDGEALSTLVLNR;LSDGVAVLK;LVQDVANNTNEEAGDGTTTATVLAR;NAGVEGSLIVEK;RGVMLAVDAVIAELK;TALLDAAGVASLLTTAEAVVTEIPKEEK;TLNDELEIIEGMK;TVIIEQSWGSPK;VGEVIVTKDDAMLLK;VGLQVVAVK
P16125;A0A6I8MX27;D3Z7F0	L-lactate dehydrogenase B chain;L-lactate dehydrogenase	Ldhb	sp|P16125|LDHB_MOUSE L-lactate dehydrogenase B chain OS=Mus musculus (Mouse) OX=10090 GN=Ldhb PE=1 SV=2;tr|A0A6I8MX27|A0A6I8MX27_MOUSE Isoform of P16125, L-lactate dehydrogenase B chain OS=Mus musculus (Mouse) OX=10090 GN=Ldhb PE=4 SV=1;tr|D3Z7F0|D3Z7F0_MO	14	14	36.572	334	0	88.995	53.9	53.9	4524000000	507710000	615660000	15	15	30	FIIPQIVK;GEMMDLQHGSLFLQTPK;GLTSVINQK;GMYGIENEVFLSLPCILNAR;ITVVGVGQVGMACAISILGK;IVADKDYSVTANSK;IVVVTAGVR;LKDDEVAQLR;MVVDSAYEVIK;SADTLWDIQK;SLADELALVDVLEDK;SLADELALVDVLEDKLK;VIGSGCNLDSAR;YSPDCTIIVVSNPVDILTYVTWK
P56395;G5E850	Cytochrome b5	Cyb5a	sp|P56395|CYB5_MOUSE Cytochrome b5 OS=Mus musculus (Mouse) OX=10090 GN=Cyb5a PE=1 SV=2;tr|G5E850|G5E850_MOUSE Isoform of P56395, Cytochrome b5 OS=Mus musculus (Mouse) OX=10090 GN=Cyb5a PE=1 SV=1	5	5	15.241	134	0	34.492	47.8	47.8	4409600000	587490000	448520000	8	8	16	EQAGGDATENFEDVGHSTDAR;FLEEHPGGEEVLR;STWVILHHK;TYIIGELHPDDR;YYTLEEIQK
P68372;Q9D6F9	Tubulin beta-4B chain;Tubulin beta-4A chain	Tubb4b;Tubb4a	sp|P68372|TBB4B_MOUSE Tubulin beta-4B chain OS=Mus musculus (Mouse) OX=10090 GN=Tubb4b PE=1 SV=1;sp|Q9D6F9|TBB4A_MOUSE Tubulin beta-4A chain OS=Mus musculus (Mouse) OX=10090 GN=Tubb4a PE=1 SV=3	19	21	49.83	445	0	142.66	51.5	61.1	4369900000	272100000	307740000	24	27	51	ALTVPELTQQMFDAK;AVLVDLEPGTMDSVR;EIVHLQAGQCGNQIGAK;EVDEQMLNVQNK;FPGQLNADLR;FWEVISDEHGIDPTGTYHGDSDLQLER;GHYTEGAELVDSVLDVVR;GHYTEGAELVDSVLDVVRK;IMNTFSVVPSPK;ISEQFTAMFR;KLAVNMVPFPR;LAVNMVPFPR;LHFFMPGFAPLTSR;LTTPTYGDLNHLVSATMSGVTTCLR;MSATFIGNSTAIQELFK;NMMAACDPR;NSSYFVEWIPNNVK;RISEQFTAMFR;SGPFGQIFRPDNFVFGQSGAGNNWAK;TAVCDIPPR;YLTVAAVFR
P26443	Glutamate dehydrogenase 1, mitochondrial	Glud1	sp|P26443|DHE3_MOUSE Glutamate dehydrogenase 1, mitochondrial OS=Mus musculus (Mouse) OX=10090 GN=Glud1 PE=1 SV=1	24	23	61.336	558	0	164.4	52.7	52.7	4316100000	217700000	215690000	30	29	59	ALASLMTYK;CAVVDVPFGGAK;CVGVGESDGSIWNPDGIDPK;DDGSWEVIEGYR;DIVHSGLAYTMER;DSNYHLLMSVQESLER;GASIVEDKLVEDLK;GFIGPGIDVPAPDMSTGER;GVFHGIENFINEASYMSILGMTPGFGDK;HGGTIPVVPTAEFQDR;IIAEGANGPTTPEADK;IIAEGANGPTTPEADKIFLER;IIKPCNHVLSLSFPIR;ISGASEKDIVHSGLAYTMER;KGFIGPGIDVPAPDMSTGER;LQHGSILGFPK;MVEGFFDR;RDDGSWEVIEGYR;TAAYVNAIEK;TAMKYNLGLDLR;TFVVQGFGNVGLHSMR;VYEGSILEADCDILIPAASEK;YNLGLDLR;YSTDVSVDEVK
Q61425	Hydroxyacyl-coenzyme A dehydrogenase, mitochondrial	Hadh	sp|Q61425|HCDH_MOUSE Hydroxyacyl-coenzyme A dehydrogenase, mitochondrial OS=Mus musculus (Mouse) OX=10090 GN=Hadh PE=1 SV=2	8	8	34.463	314	0	60.489	42.4	37.3	4.256e+09	572050000	783850000	11	11	22	DTPGFIVNR;FAGLHFFNPVPMMK;GDASKEDIDTAMK;LDKFAAEHTIFASNTSSLQITNIANATTR;LGAGYPMGPFELLDYVGLDTTK;LKNELFQR;LLVPYLIEAVR;TFESLVDFCK;TLSCLSTSTDAASVVHSTDLVVEAIVENLK
P50516;P50516-2	V-type proton ATPase catalytic subunit A	Atp6v1a	sp|P50516|VATA_MOUSE V-type proton ATPase catalytic subunit A OS=Mus musculus (Mouse) OX=10090 GN=Atp6v1a PE=1 SV=2;sp|P50516-2|VATA-2_MOUSE Isoform of P50516, Isoform 2 of V-type proton ATPase catalytic subunit A OS=Mus musculus (Mouse) OX=10090 GN=Atp6v1	21	22	68.325	617	0	155.81	40.2	41.3	4.1608e+09	763310000	949500000	30	32	62	ADYAQLLEDMQNAFR;AKEILQEEEDLAEIVQLVGK;ALDEYYDKHFTEFVPLR;ASLAETDKITLEVAK;DFPELTMEVDGK;DIKWEFIPSK;DMGYHVSMMADSTSR;EHMGEILYK;EILQEEEDLAEIVQLVGK;FSMVQVWPVR;GVNVSALSR;HFPSVNWLISYSK;HFTEFVPLR;IKADYAQLLEDMQNAFR;LAEMPADSGYPAYLGAR;LPANHPLLTGQR;RTALVANTSNMPVAAR;TALVANTSNMPVAAR;TVGMLSNMISFYDMAR;TVISQSLSK;VGHSELVGEIIR;VGSHITGGDIYGIVNENSLIK;YSNSDVIIYVGCGER
Q61781	Keratin, type I cytoskeletal 14	Krt14	sp|Q61781|K1C14_MOUSE Keratin, type I cytoskeletal 14 OS=Mus musculus (Mouse) OX=10090 GN=Krt14 PE=1 SV=2	14	13	52.866	484	0	107.28	32.9	30.4	4.0912e+09	873140000	539980000	19	18	37	ADLEMQIESLKEELAYLK;EVATNSELVQSGK;GQVGGDVNVEMDAAPGVDLSR;ILAATVDNANVLLQIDNAR;ILNEMRDQYEK;LEQEIATYR;MSVEADINGLR;MSVEADINGLRR;RVLDELTLAR;SKILAATVDNANVLLQIDNAR;TEELNREVATNSELVQSGK;TMQNLEIELQSQLSMK;TRLEQEIATYR;VLDELTLAR;VTMQNLNDR;YCMQLAQIQEMIGSVEEQLAQLR
Q99M74	Keratin, type II cuticular Hb2	Krt82	sp|Q99M74|KRT82_MOUSE Keratin, type II cuticular Hb2 OS=Mus musculus (Mouse) OX=10090 GN=Krt82 PE=1 SV=2	4	8	57.14	516	0	39.429	6.4	10.3	4.0329e+09	1344200000	1.7874e+09	4	6	10	AKQDMACLLK;AQYDDIASR;LAGLEEALQK;LAGLEEALQKAK;LGLDIEIATYR;LGLDIEIATYRR;PCAENEFVTLK;PCAENEFVTLKK
Q64442	Sorbitol dehydrogenase	Sord	sp|Q64442|DHSO_MOUSE Sorbitol dehydrogenase OS=Mus musculus (Mouse) OX=10090 GN=Sord PE=1 SV=3	12	14	38.249	357	0	94.977	43.7	52.7	3.9591e+09	396390000	480460000	18	21	39	AAPAKGENLSLVVHGPGDIR;AKEVGADFTIQVGK;AMGAAQVVVTDLSASR;EVGADFTIQVGK;GENLSLVVHGPGDIR;HNADFCYK;KPMVLGHEAAGTVTK;LENYPIPELGPNDVLLK;LPDSVTFEEGALIEPLSVGIYACR;TLNVKPLVTHR;VAIEPGVPR;VLVCGAGPVGMVTLLVAK;YCNTWPMAISMLASK;YNLTPTIFFCATPPDDGNLCR
Q8BH95	Enoyl-CoA hydratase, mitochondrial	Echs1	sp|Q8BH95|ECHM_MOUSE Enoyl-CoA hydratase, mitochondrial OS=Mus musculus (Mouse) OX=10090 GN=Echs1 PE=1 SV=1	7	9	31.474	290	0	60.592	27.2	30.3	3.9293e+09	1365100000	1.6473e+09	11	13	24	AQFGQPEILLGTIPGAGGTQR;EGMTAFVEK;FLSHWDHITR;LFYSTFATDDR;LFYSTFATDDRR;LVEEAIQCAEK;NSSVGLIQLNR;NSSVGLIQLNRPK;SLAMEMVLTGDR
Q7TNG8	Probable D-lactate dehydrogenase, mitochondrial	Ldhd	sp|Q7TNG8|LDHD_MOUSE Probable D-lactate dehydrogenase, mitochondrial OS=Mus musculus (Mouse) OX=10090 GN=Ldhd PE=1 SV=1	17	17	51.847	484	0	121.85	47.9	49.6	3.8092e+09	240050000	211630000	23	23	46	AFAENLGR;ALALGGTCTGEHGIGLGK;ALALGGTCTGEHGIGLGKR;AVVGSPHVSTASAVR;AYSTDVCVPISR;CQPPDAVVWPQNVDQVSR;DNVINLEVVLPDGR;GSQGGLSQDFVEALK;HNAWYAALALSPGSK;IEFLDDVMMDACNR;LHPAPEATVAATCAFPSVQAAVDSTVQILQAAVPVAR;LNCPVAPTLFLEFHGSQQTLAEQLQR;LPEILVETK;LPEILVETKEEIK;QLLQEEVGPVGVETMR;RALALGGTCTGEHGIGLGK;RQLLQEEVGPVGVETMR;TEAITQDNGGSHFSWAK
P01942;Q91VB8	Hemoglobin subunit alpha	Hba;haemaglobin alpha 2	sp|P01942|HBA_MOUSE Hemoglobin subunit alpha OS=Mus musculus (Mouse) OX=10090 GN=Hba PE=1 SV=2;tr|Q91VB8|Q91VB8_MOUSE Isoform of P01942, GLOBIN domain-containing protein OS=Mus musculus (Mouse) OX=10090 GN=Hba-a1 PE=1 SV=1	5	5	15.085	142	0	34.485	43	43	3.7328e+09	1.8926e+09	587080000	9	7	16	FLASVSTVLTSK;IGGHGAEYGAEALER;LRVDPVNFK;MFASFPTTK;TYFPHFDVSHGSAQVK
P47738;A0A0G2JEU1;A0A0G2JFQ0	Aldehyde dehydrogenase, mitochondrial	Aldh2	sp|P47738|ALDH2_MOUSE Aldehyde dehydrogenase, mitochondrial OS=Mus musculus (Mouse) OX=10090 GN=Aldh2 PE=1 SV=1;tr|A0A0G2JEU1|A0A0G2JEU1_MOUSE Isoform of P47738, Aldedh domain-containing protein OS=Mus musculus (Mouse) OX=10090 GN=Aldh2 PE=1 SV=1;tr|A0A0G2	17	16	56.537	519	0	119.22	48.4	44.3	3.6999e+09	296830000	332020000	21	21	42	AAFQLGSPWR;DGMTIAKEEIFGPVMQILK;ELGEYGLQAYTEVK;FKTIEEVVGR;GYFIQPTVFGDVK;HEPVGVCGQIIPWNFPLLMQAWK;LGPALATGNVVVMK;LLCGGGAAADR;TEQGPQVDETQFK;TFPTVNPSTGEVICQVAEGNKEDVDK;TFVQENVYDEFVER;TIPIDGDFFSYTR;VAEQTPLTALYVANLIK;VAFTGSTEVGHLIQVAAGSSNLK;VVGNPFDSR;YGLAAAVFTK;YYAGWADK;YYAGWADKYHGK
P09411;S4R2M7	Phosphoglycerate kinase 1;Phosphoglycerate kinase	Pgk1	sp|P09411|PGK1_MOUSE Phosphoglycerate kinase 1 OS=Mus musculus (Mouse) OX=10090 GN=Pgk1 PE=1 SV=4;tr|S4R2M7|S4R2M7_MOUSE Isoform of P09411, Phosphoglycerate kinase OS=Mus musculus (Mouse) OX=10090 GN=Pgk1 PE=1 SV=1	18	18	44.55	417	0	128.31	59	61.2	3.6721e+09	370180000	413990000	23	22	45	AHSSMVGVNLPQK;ALESPERPFLAILGGAK;DCVGPEVENACANPAAGTVILLENLR;GCITIIGGGDTATCCAK;IQLINNMLDK;ITLPVDFVTADK;ITLPVDFVTADKFDENAK;LGDVYVNDAFGTAHR;LTLDKLDVK;PFLAILGGAK;QIVWNGPVGVFEWEAFAR;SLMDEVVK;SVVLMSHLGRPDGVPMPDK;TGQATVASGIPAGWMGLDCGTESSKK;VADKIQLINNMLDK;VDFNVPMK;VLNNMEIGTSLYDEEGAK;VSHVSTGGGASLELLEGK;YSLEPVAAELK
P17182;Q6PHC1	Alpha-enolase	Eno1	sp|P17182|ENOA_MOUSE Alpha-enolase OS=Mus musculus (Mouse) OX=10090 GN=Eno1 PE=1 SV=3;tr|Q6PHC1|Q6PHC1_MOUSE Isoform of P17182, 2-phospho-D-glycerate hydro-lyase OS=Mus musculus (Mouse) OX=10090 GN=Eno1 PE=1 SV=1	16	17	47.14	434	0	114.14	53.5	56.9	3.6158e+09	297640000	419980000	24	25	49	AAVPSGASTGIYEALELR;AGYTDQVVIGMDVAASEFYR;DATNVGDEGGFAPNILENK;FTASAGIQVVGDDLTVTNPK;GNPTVEVDLYTAK;GVSQAVEHINK;IDKLMIEMDGTENK;IGAEVYHNLK;LAMQEFMILPVGASSFR;LAQSNGWGVMVSHR;LMIEMDGTENK;SCNCLLLK;SFVQNYPVVSIEDPFDQDDWGAWQK;SGETEDTFIADLVVGLCTGQIK;SGKYDLDFK;VNQIGSVTESLQACK;YITPDQLADLYK
Q8R0Y6	Cytosolic 10-formyltetrahydrofolate dehydrogenase	Aldh1l1	sp|Q8R0Y6|AL1L1_MOUSE Cytosolic 10-formyltetrahydrofolate dehydrogenase OS=Mus musculus (Mouse) OX=10090 GN=Aldh1l1 PE=1 SV=1	38	36	98.708	902	0	258.23	60.4	55.5	3.593e+09	319550000	275150000	47	41	88	ADPLGLEAEKDGVPVFK;AGLILFGNDDR;ANATEFGLASGVFTR;AVQMGMSSVFFNK;DLGEAALNEYLR;EAFENGLWGK;ECDVLPDDTVSTLYNR;EESFGPIMIISR;EGATLVCGGNQVPR;EGHEVVGVFTIPDKDGK;ETAMINWDQPAEAIHNWIR;FADGDVDAVLSR;FLFPEGIK;GASAINWTLIHGDK;GASAINWTLIHGDKK;GEDGESECVINYVEK;GQALPEVVAK;GSASSALELTEEELATAEAVR;GVVNILPGSGSLVGQR;HGSIIYHPSLLPR;IAVIGQSLFGQEVYCQLR;IGFTGSTEVGK;ILPNVPEVEDSTDFFK;IQGATIPINQAR;IQGATIPINQARPNR;KEPVGVCGIVIPWNYPLMMLSW…
P48962	ADP/ATP translocase 1	Slc25a4	sp|P48962|ADT1_MOUSE ADP/ATP translocase 1 OS=Mus musculus (Mouse) OX=10090 GN=Slc25a4 PE=1 SV=4	20	19	32.904	298	0	64.957	65.1	64.1	3.5645e+09	452740000	457330000	12	11	23	AAYFGVYDTAK;DFLAGGIAAAVSK;EFNGLGDCLTK;EQGFLSFWR;GAWSNVLR;GDQALSFLKDFLAGGIAAAVSK;GIIDCVVR;GMGGAFVLVLYDEIK;GMGGAFVLVLYDEIKK;GNLANVIR;IAKDEGANAFFK;KGADIMYTGTLDCWR;LLLQVQHASK;MGDQALSFLKDFLAGGIAAAVSK;QFWRYFAGNLASGGAAGATSLCFVYPLDFAR;QIFLGGVDR;TAVAPIER;VKLLLQVQHASK;YFAGNLASGGAAGATSLCFVYPLDFAR;YFPTQALNFAFK;YFPTQALNFAFKDK
P10649;A2AE89	Glutathione S-transferase Mu 1	Gstm1	sp|P10649|GSTM1_MOUSE Glutathione S-transferase Mu 1 OS=Mus musculus (Mouse) OX=10090 GN=Gstm1 PE=1 SV=2;tr|A2AE89|A2AE89_MOUSE Isoform of P10649, Glutathione transferase OS=Mus musculus (Mouse) OX=10090 GN=Gstm1 PE=1 SV=2	15	15	25.97	218	0	102.34	61	61	3.5129e+09	263190000	246110000	18	19	37	ADIVENQVMDTR;CLDAFPNLR;FKLGLDFPNLPYLIDGSHK;IRADIVENQVMDTR;ITQSNAILR;LGLDFPNLPYLIDGSHK;LYSEFLGK;MLLEYTDSSYDEK;MLLEYTDSSYDEKR;MQLIMLCYNPDFEK;PMILGYWNVR;RYTMGDAPDFDR;VTYVDFLAYDILDQYR;YIATPIFSK;YTMGDAPDFDR
Q99N15;A2AFQ2;O08756	3-hydroxyacyl-CoA dehydrogenase type-2	Hsd17b10	tr|Q99N15|Q99N15_MOUSE Isoform of O08756, 17beta-hydroxysteroid dehydrogenase type 10/short chain L-3-hydroxyacyl-CoA dehydrogenase OS=Mus musculus (Mouse) OX=10090 GN=Hsd17b10 PE=1 SV=1;tr|A2AFQ2|A2AFQ2_MOUSE Isoform of O08756, 3-hydroxyacyl-CoA dehydroge	13	11	27.273	261	0	87.965	77.8	62.5	3.5042e+09	595040000	559580000	21	17	38	EIQAALTLAK;GGIVGMTLPIAR;GLVAVVTGGASGLGLATAK;GVIINTASVAAFEGQVGQAAYSASK;IDVAVNCAGIAVAIK;IHTLEDFQR;KLGESCIFAPANVTSEK;LGDPAEYAHLVQTIIENPFLNGEVIR;LGESCIFAPANVTSEK;NFLASQVPFPSR;RLVGQGATAVLLDVPDSEGEAQAK;VINVNLIGTFNVIR;VVTIAPGLFATPLLTTLPEK
Q8QZT1	Acetyl-CoA acetyltransferase, mitochondrial	Acat1	sp|Q8QZT1|THIL_MOUSE Acetyl-CoA acetyltransferase, mitochondrial OS=Mus musculus (Mouse) OX=10090 GN=Acat1 PE=1 SV=1	15	13	44.816	424	0	102.34	49.8	46	3.4211e+09	371330000	386620000	20	19	39	DGLTDVYNK;EEVKEVYMGNVIQGGEGQAPTR;ENGTITAANASTLNDGAAALVLMTAEAAQR;EVYMGNVIQGGEGQAPTR;FASEITPITISVK;GATPYGGVKLEDLIVK;IAAFADAAVDPIDFPLAPAYAVPK;LEDLIVKDGLTDVYNK;LGTAAIQGAIEK;LNVKPLAR;MLEIDPQK;QATLGAGLPISTPCTTVNK;QEQDTYALSSYTR;TPIGSFLGSLASQPATK;VNIHGGAVSLGHPIGMSGAR
Q60930;G3UX26;A0A286YCR8;D3YZT5	Voltage-dependent anion-selective channel protein 2	Vdac2	sp|Q60930|VDAC2_MOUSE Voltage-dependent anion-selective channel protein 2 OS=Mus musculus (Mouse) OX=10090 GN=Vdac2 PE=1 SV=2;tr|G3UX26|G3UX26_MOUSE Isoform of Q60930, Outer mitochondrial membrane protein porin 2 OS=Mus musculus (Mouse) OX=10090 GN=Vdac2 P	11	10	31.732	295	0	74.766	41	40.3	3.4203e+09	453350000	327030000	14	12	26	GFGFGLVK;LTFDTTFSPNTGK;LTFDTTFSPNTGKK;LTLSALVDGK;PMCIPPPYADLGK;SNFAVGYR;TGDFQLHTNVNNGTEFGGSIYQK;VNNSSLIGVGYTQTLRPGVK;WCEYGLTFTEK;YKWCEYGLTFTEK;YQLDPTASISAK
P00329	Alcohol dehydrogenase 1	Adh1	sp|P00329|ADH1_MOUSE Alcohol dehydrogenase 1 OS=Mus musculus (Mouse) OX=10090 GN=Adh1 PE=1 SV=2	12	13	39.771	375	0	87.376	37.9	38.9	3.3981e+09	372820000	479630000	15	16	31	AAVLWELHKPFTIEDIEVAPPK;ELGATECINPQDYSK;FPLDPLITHVLPFEK;GAIFGGFK;IIAVDINK;IIAVDINKDK;INEAFDLLR;KFPLDPLITHVLPFEK;LVADFMAK;PGDKVIPLFSPQCGECR;QIHNFISTSTFSQYTVVDDIAVAK;VCLIGCGFSTGYGSAVK;VIPLFSPQCGECR
Q99LC5	Electron transfer flavoprotein subunit alpha, mitochondrial	Etfa	sp|Q99LC5|ETFA_MOUSE Electron transfer flavoprotein subunit alpha, mitochondrial OS=Mus musculus (Mouse) OX=10090 GN=Etfa PE=1 SV=2	11	11	35.009	333	0	75.413	49.5	49.5	3.33e+09	306540000	420340000	16	15	31	AAVDAGFVPNDMQVGQTGK;APSSSSVGISEWLDQK;DPEAPIFQVADYGIVADLFK;GLLPEELTPLILETQK;GTSFEAAATSGGSASSEK;LGGEVSCLVAGTK;LLYDLADQLHAAVGASR;LNVAPVSDIIEIK;QFSYTHICAGASAFGK;TIVAINKDPEAPIFQVADYGIVADLFK;VVPEMTEILK
Q9D826	Peroxisomal sarcosine oxidase	Pipox	sp|Q9D826|SOX_MOUSE Peroxisomal sarcosine oxidase OS=Mus musculus (Mouse) OX=10090 GN=Pipox PE=1 SV=1	12	12	43.846	390	0	82.753	41.8	41.8	3.2883e+09	291120000	265050000	18	16	34	ALQHIICQLGGTVCDGEK;ECYQTWAQLER;ILYELSMK;LLHPLGIELPLQTLR;LPPSYDLAPFR;QGIDHEYLSSVDLK;QTELLLLGTK;SVLLLEQFFLPHSR;SYQANSLVITAGPWTNR;TFSDIQDVQILCHFVR;VVEIRPGLPVTVK;YDNIVIGAGFSGHGFK
Q791V5;A2AFW6;Q9D050	Mitochondrial carrier homolog 2	Mtch2	sp|Q791V5|MTCH2_MOUSE Mitochondrial carrier homolog 2 OS=Mus musculus (Mouse) OX=10090 GN=Mtch2 PE=1 SV=1;tr|A2AFW6|A2AFW6_MOUSE Isoform of Q791V5, Mitochondrial carrier homolog 2 OS=Mus musculus (Mouse) OX=10090 GN=Mtch2 PE=1 SV=1;tr|Q9D050|Q9D050_MOUSE I	11	9	33.499	303	0	74.669	51.5	42.6	3.2526e+09	1.5982e+09	663680000	15	10	25	ADAASQVLLGSGLTILSQPLMYVK;EEGIVGFFAGLIPR;GLFTGLTPR;LCSGVLGTVVHGK;QVCQLPGLFCYAQHIASIDGR;RGLFTGLTPR;SAATLITHPFHVITLR;SMVQFIGR;VLIQVGYEPLPPTIGR;VLQYYQESEKPEELGSVTVQK;YCGLCDSIVTIYR
Q6DFW4;A0A0A0MQ76;A0A087WQ46	Nucleolar protein 58	Nop58	sp|Q6DFW4|NOP58_MOUSE Nucleolar protein 58 OS=Mus musculus (Mouse) OX=10090 GN=Nop58 PE=1 SV=1;tr|A0A0A0MQ76|A0A0A0MQ76_MOUSE Isoform of Q6DFW4, Nop domain-containing protein OS=Mus musculus (Mouse) OX=10090 GN=Nop58 PE=1 SV=1;tr|A0A087WQ46|A0A087WQ46_MOUS	8	9	60.342	536	0	65.672	22.6	24.8	3.2449e+09	1.0623e+09	2323800000	9	10	19	EMAAMCLGLAHSLSR;FQDTAEALAAFTALMEGK;HAASTVQILGAEK;LIAHAGSLLNLAK;LNLSCIHSPVVNELMR;MMAIAPNVTVMVGELVGAR;SQMDGLIPGVEPR;TQLYEYLQNR;TYDPSGDSTLPTCSK;YDAFGEDSSSAMGIENR
P63017;Q504P4	Heat shock cognate 71 kDa protein	Hspa8	sp|P63017|HSP7C_MOUSE Heat shock cognate 71 kDa protein OS=Mus musculus (Mouse) OX=10090 GN=Hspa8 PE=1 SV=1;tr|Q504P4|Q504P4_MOUSE Isoform of P63017, Heat shock cognate 71 kDa protein OS=Mus musculus (Mouse) OX=10090 GN=Hspa8 PE=1 SV=1	25	24	70.87	646	0	176.04	41.3	43.7	3.1952e+09	180810000	191630000	31	32	63	ARFEELNADLFR;CNEIISWLDK;DAGTIAGLNVLR;EIAEAYLGK;FDDAVVQSDMK;FEELNADLFR;FELTGIPPAPR;GPAVGIDLGTTYSCVGVFQHGK;HWPFMVVNDAGRPK;IINEPTAAAIAYGLDK;IINEPTAAAIAYGLDKK;ILDKCNEIISWLDK;LDKSQIHDIVLVGGSTR;LLQDFFNGK;MKEIAEAYLGK;MVNHFIAEFK;NQVAMNPTNTVFDAK;NSLESYAFNMK;SFYPEEVSSMVLTK;SINPDEAVAYGAAVQAAILSGDK;SQIHDIVLVGGSTR;STAGDTHLGGEDFDNR;TTPSYVAFTDTER;TVTNAVVTVPAYFNDSQR;VCNPIITK;VEIIANDQGNR
O08749	Dihydrolipoyl dehydrogenase, mitochondrial	Dld	sp|O08749|DLDH_MOUSE Dihydrolipoyl dehydrogenase, mitochondrial OS=Mus musculus (Mouse) OX=10090 GN=Dld PE=1 SV=2	11	10	54.272	509	0	73.631	26.1	25.5	3.1929e+09	287330000	363220000	14	14	28	ALTGGIAHLFK;EANLAAAFGK;FPFAANSR;GIEIPEVR;IDVSVEAASGGK;IGKFPFAANSR;IPNIYAIGDVVAGPMLAHK;NETLGGTCLNVGCIPSK;RPFTQNLGLEELGIELDPK;SEEQLKEEGIEFK;VCHAHPTLSEAFR
E9PWQ3;J3QQ16;A0A087WS16;D3YWD1		Col6a3	tr|E9PWQ3|E9PWQ3_MOUSE Collagen, type VI, alpha 3 OS=Mus musculus (Mouse) OX=10090 GN=Col6a3 PE=1 SV=2;tr|J3QQ16|J3QQ16_MOUSE Isoform of E9PWQ3, Collagen, type VI, alpha 3 OS=Mus musculus (Mouse) OX=10090 GN=Col6a3 PE=1 SV=1;tr|A0A087WS16|A0A087WS16_MOUSE	35	35	353.93	3284	0	237.68	14.1	14.3	3.1722e+09	1250100000	1.016e+09	47	42	89	ADIVFLLDGSINFR;AEILNLVK;ALNLGYALDYALR;DFLVNVLER;DFVTNLVNSLDVGSDNIR;DVVFLIDGSR;EELSSLKPILTPSTGAGVGSK;ELGTIQQVISER;GDSVDQCALIQSIR;GNRGDSVDQCALIQSIR;GVVPFIFQAK;HAQVISSSGIVSLGIGDR;IEDGVPQHLVLFLGGK;IEDNVQQFLVLLVAGR;IEEGVPQFLVLISSGK;IGDLQSQIVSLLK;ISLSPEYVYSVSTFR;IVEYLDIGFDTTR;KDVVFLIDGSR;LLTPITTLTSQQIHQILASTR;LLVLITGGK;LNLLDLDYELAEQLDNIAEK;LSDAGITPLFLTSQEDR;MEFPLNAHFSK;QAGAQALILVGLER;QFGVAPLTIAR;QQSLET…
P17563	Selenium-binding protein 1	Selenbp1	sp|P17563|SBP1_MOUSE Methanethiol oxidase OS=Mus musculus (Mouse) OX=10090 GN=Selenbp1 PE=1 SV=2	21	22	52.513	472	0	155.78	60.8	63.1	3.1621e+09	292180000	342080000	24	26	50	CGPGYSTPLEAMK;DGFNPAHVEAGLYGSR;EEIVYLPCIYR;EPLGPALAHELR;FLHDPSATQGFVGCALSSNIQR;FLYFSNWLHGDIR;GGSVQVLEDQELTCQPEPLVVK;GSFVLLDGETFEVK;GTWEKPGDAAPMGYDFWYQPR;HEIIQTLQMTDGLIPLEIR;HNVMVSTEWAAPNVFK;IFVWDWQR;IPGGPQMIQLSLDGKR;IYVVDVGSEPR;LAGQIFLGGSIVR;LILPGLISSR;LNPNFLVDFGK;LYATTSLYSAWDK;NKLILPGLISSR;NTGTEAPDYLATVDVDPK;QFYPDLIR;RIPGGPQMIQLSLDGK;VIEASEIQAK
Q60597;Q60597-3;Z4YJV4;Q60597-2;Q60597-4	2-oxoglutarate dehydrogenase, mitochondrial	Ogdh	sp|Q60597|ODO1_MOUSE 2-oxoglutarate dehydrogenase, mitochondrial OS=Mus musculus (Mouse) OX=10090 GN=Ogdh PE=1 SV=3;sp|Q60597-3|ODO1-3_MOUSE Isoform of Q60597, Isoform 3 of 2-oxoglutarate dehydrogenase, mitochondrial OS=Mus musculus (Mouse) OX=10090 GN=Ogd	32	29	116.45	1023	0	216.05	41.2	38.6	3.1564e+09	148650000	121360000	38	35	73	AKPVWYAGR;DVVVDLVCYR;ELEQIFCQFDSK;FETPGIMQFTNEEKR;FGLEGCEVLIPALK;FLDTAFDLDAFK;FLDTAFDLDAFKK;GRLNVLANVIR;HWLDSPWPGFFTLDGQPR;IEQLSPFPFDLLLK;KELEQIFCQFDSK;KPLIVFTPK;LGFYGLHESDLDK;LNVLANVIR;LVEDHLAVQSLIR;NGHNEMDEPMFTQPLMYK;NITLSLVANPSHLEAADPVVMGK;NMEEEVAITR;NTNAGAPPGTAYQSPLSLSR;QKFETPGIMQFTNEEK;RFGLEGCEVLIPALK;SMTCPSTGLEEDVLFHIGK;SSLATMAHAQSLVEAQPNVDK;STRFEEFLQR;TIIDMSSANGVDYVIMGMPHR;TSFDEMLPGTHFQR;T…
Q62425;A0A0N4SVQ1	Cytochrome c oxidase subunit NDUFA4	Ndufa4	sp|Q62425|NDUA4_MOUSE Cytochrome c oxidase subunit NDUFA4 OS=Mus musculus (Mouse) OX=10090 GN=Ndufa4 PE=1 SV=2;tr|A0A0N4SVQ1|A0A0N4SVQ1_MOUSE Isoform of Q62425, Cytochrome c oxidase subunit NDUFA4 OS=Mus musculus (Mouse) OX=10090 GN=Ndufa4 PE=1 SV=1	3	3	9.3267	82	0	20.698	28	28	3.1542e+09	1077000000	1166400000	3	3	6	FYSVNVDYSK;LALFNPDVSWDR;LALFNPDVSWDRK
Q8BVI4;D3YWR7;A0A0G2JGJ1;A0A0G2JGY0;D3Z1A1	Dihydropteridine reductase	Qdpr	sp|Q8BVI4|DHPR_MOUSE Dihydropteridine reductase OS=Mus musculus (Mouse) OX=10090 GN=Qdpr PE=1 SV=2;tr|D3YWR7|D3YWR7_MOUSE Isoform of Q8BVI4, Dihydropteridine reductase OS=Mus musculus (Mouse) OX=10090 GN=Qdpr PE=1 SV=1;tr|A0A0G2JGJ1|A0A0G2JGJ1_MOUSE Isofor	8	8	25.57	241	0	55.042	53.9	53.9	3.1395e+09	1180700000	1304800000	11	11	22	AALDGTPGMIGYGMAK;EGGLLTLAGAK;GAVHQLCQSLAGK;MTDSFTEQADQVTADVGK;NSGMPPGAAAIAVLPVTLDTPMNR;QSMWTSTISSHLATK;RPNSGSLIQVVTTDGK;VDAILCVAGGWAGGNAK
P20152;A0A0A6YWC8	Vimentin	Vim	sp|P20152|VIME_MOUSE Vimentin OS=Mus musculus (Mouse) OX=10090 GN=Vim PE=1 SV=3;tr|A0A0A6YWC8|A0A0A6YWC8_MOUSE Isoform of P20152, Vimentin OS=Mus musculus (Mouse) OX=10090 GN=Vim PE=1 SV=1	20	20	53.687	466	0	137.08	44.4	44.4	3.1095e+09	582650000	603810000	24	25	49	EEAESTLQSFR;ETNLESLPLVDTHSK;EYQDLLNVK;FADLSEAANR;ILLAELEQLK;ILLAELEQLKGQGK;ISLPLPTFSSLNLR;KVESLQEEIAFLK;LGDLYEEEMR;LQDEIQNMKEEMAR;MALDIEIATYR;NLQEAEEWYK;QVQSLTCEVDALK;QVQSLTCEVDALKGTNESLER;SLYSSSPGGAYVTR;TNEKVELQELNDR;TYSLGSALRPSTSR;VELQELNDR;VESLQEEIAFLK;VEVERDNLAEDIMR
E9Q1Z0	IF rod domain-containing protein	4732456N10Rik	tr|E9Q1Z0|E9Q1Z0_MOUSE IF rod domain-containing protein OS=Mus musculus (Mouse) OX=10090 GN=Krt90 PE=1 SV=1	8	9	58.224	538	0	19.514	13.4	16.2	3.1049e+09	2759800000	595490000	2	3	5	AEAESWYQTK;DVDAAYMNKVELEAK;EYQELMNVK;FASFIDKVR;LALDIEIATYR;LLEGEECR;MEISELNR;SLNLDSIIAEVK;SRAEAESWYQTK;TAAENEFVVLK
P55096;A0A0G2JDI9	ATP-binding cassette sub-family D member 3	Abcd3	sp|P55096|ABCD3_MOUSE ATP-binding cassette sub-family D member 3 OS=Mus musculus (Mouse) OX=10090 GN=Abcd3 PE=1 SV=2;tr|A0A0G2JDI9|A0A0G2JDI9_MOUSE Isoform of P55096, ABC transporter domain-containing protein OS=Mus musculus (Mouse) OX=10090 GN=Abcd3 PE=1	20	21	75.474	659	0	143.42	38.2	40.5	3.0909e+09	365730000	329690000	25	25	50	EGGWDSVQDWMDVLSGGEK;ETGYLLLIAVMLVSR;EYLDNVQLGHILER;FSMGFIDSIIAK;GIEGAQASPLVPGAGEIINTDNIIK;HHEYYLHMDGR;HLHSTHSELLEDYYQSGR;IANPDQLLTQDVEK;ITELMQVLK;KVGITLFTVSHR;LFYVPQRPYMTLGTLR;LITNSEEIAFYNGNK;LITNSEEIAFYNGNKR;LVEHLHNFIFFR;NTSLAGAAFLLLCLLHK;NTSLAGAAFLLLCLLHKR;PFLDLAHPR;TYCDVWMIQNGTLIESGIIGR;VGITLFTVSHR;VLGELWPLFGGR;YLYEEYLQAFTYYK
Q8BMS1	Trifunctional enzyme subunit alpha, mitochondrial;Long-chain enoyl-CoA hydratase;Long chain 3-hydroxyacyl-CoA dehydrogenase	Hadha	sp|Q8BMS1|ECHA_MOUSE Trifunctional enzyme subunit alpha, mitochondrial OS=Mus musculus (Mouse) OX=10090 GN=Hadha PE=1 SV=1	24	24	82.669	763	0	170.79	42.1	44.4	3.0595e+09	136000000	138100000	35	35	70	ADMVIEAVFEDLGVK;AGLEQGSDAGYLAESQK;CLAPMMSEVMR;DSIFSNLIGQLDYK;DTTASAVAVGLR;EVESVTPEHCIFASNTSALPINQIAAVSK;EVQSEFIEVMNEIWANDQIR;FGELALTK;FGGGSVELLK;FVDLYGAQK;GFYIYQEGSK;ILQEGVDPK;KMGLVDQLVEPLGPGIK;KTVLGVPEVLLGILPGAGGTQR;LPAKPEVSSDEDVQYR;LTTYAMTVPFVR;MGLVDQLVEPLGPGIK;MQLLEIITTDK;MVGVPAAFDMMLTGR;NVQQLAILGAGLMGAGIAQVSVDK;SLNSEMDNILANLR;SPKPVVAAISGSCLGGGLELAIACQYR;TIEYLEEVAVNFAK;TVLGVPEVLLGILPGAGGTQR;VI…
Q8VDD5	Myosin-9	Myh9	sp|Q8VDD5|MYH9_MOUSE Myosin-9 OS=Mus musculus (Mouse) OX=10090 GN=Myh9 PE=1 SV=4	38	39	226.37	1960	0	286.36	25.6	25.3	2.9871e+09	444740000	414930000	45	46	91	ADFCIIHYAGK;AGVLAHLEEER;AGVLAHLEEERDLK;ALELDSNLYR;CNGVLEGIR;DKADFCIIHYAGK;DLGEELEALKTELEDTLDSTAAQQELR;DVLLQVEDER;EDQSILCTGESGAGK;HEMPPHIYAITDTAYR;HSQAVEELADQLEQTK;HSQAVEELADQLEQTKR;IAQLEEQLDNETK;IIGLDQVAGMSETALPGAFK;IMGIPEDEQMGLLR;IRELETQISELQEDLESER;ITDVIIGFQACCR;KEEELQAALAR;KLEEDQIIMEDQNCK;KLVWVPSSK;KQELEEICHDLEAR;LDPHLVLDQLR;LQQELDDLLVDLDHQR;LQQLFNHTMFILEQEEYQR;LRNWQWWR;LTEMETMQSQLMAEK;NFINNPL…
Q9QZD8	Mitochondrial dicarboxylate carrier	Slc25a10	sp|Q9QZD8|DIC_MOUSE Mitochondrial dicarboxylate carrier OS=Mus musculus (Mouse) OX=10090 GN=Slc25a10 PE=1 SV=2	14	12	31.715	287	0	94.85	64.5	57.8	2.9587e+09	263420000	197730000	20	19	39	DSQGPLPFYNK;FAIYETMR;GALVTVGQLSCYDQAK;GEYQGVFHCAMETAK;GLFPAGIR;LFSGATMASSR;LGPQAFFK;LIPHTVLTFMFLEQLR;MTGMALQVVR;NYSHALDGLYR;QMTYSLTR;TDGFLALYNGLSASLCR;VLLGGISGLTGGFVGTPADLVNVR;WYFGGLASCGAACCTHPLDLLK
P56135;F8WHP8	ATP synthase subunit f, mitochondrial	Atp5j2	sp|P56135|ATPK_MOUSE ATP synthase subunit f, mitochondrial OS=Mus musculus (Mouse) OX=10090 GN=Atp5mf PE=1 SV=3;tr|F8WHP8|F8WHP8_MOUSE Isoform of P56135, ATP synthase membrane subunit f OS=Mus musculus (Mouse) OX=10090 GN=Atp5j2 PE=1 SV=1	2	2	10.344	88	0	13.799	26.1	26.1	2.9326e+09	815640000	1.0335e+09	2	2	4	DFTPSGIAGAFR;LGELPSWIMMR
Q9DC69;A0A0R3P9C8	NADH dehydrogenase [ubiquinone] 1 alpha subcomplex subunit 9, mitochondrial	Ndufa9	sp|Q9DC69|NDUA9_MOUSE NADH dehydrogenase [ubiquinone] 1 alpha subcomplex subunit 9, mitochondrial OS=Mus musculus (Mouse) OX=10090 GN=Ndufa9 PE=1 SV=2;tr|A0A0R3P9C8|A0A0R3P9C8_MOUSE Isoform of Q9DC69, NmrA domain-containing protein OS=Mus musculus (Mouse)	16	18	42.525	377	0	122.66	51.7	57.8	2912700000	366260000	268230000	23	23	46	AVQHSNVVINLIGR;CDVYDIMHLR;FIHVSHLNASMK;FLNHFANYR;GIVNATKDPDAVGK;IHISDVMPTDLPGLEDLGVQPTPLELK;KAVQHSNVVINLIGR;LFGLSPFEPWTTK;LMGDLGQLTFLEWDAR;MGSQVIIPYR;NFDFEDVFVNIPR;SSVSGVVATVFGATGFLGR;SVFPEAIIIR;SVFPEAIIIRPSDIFGR;TFAFTGPNR;WFLAVPLVSLGFK;WLSSEIEETKPAK;YLLFHLVK
P10922	Histone H1.0;Histone H1.0, N-terminally processed	H1f0	sp|P10922|H10_MOUSE Histone H1.0 OS=Mus musculus (Mouse) OX=10090 GN=H1-0 PE=2 SV=4	2	2	20.861	194	0	13.772	10.8	10.8	2912100000	817360000	910620000	3	3	6	LVTTGVLK;YSDMIVAAIQAEK
Q9JLJ2;Q3U367	4-trimethylaminobutyraldehyde dehydrogenase	Aldh9a1	sp|Q9JLJ2|AL9A1_MOUSE 4-trimethylaminobutyraldehyde dehydrogenase OS=Mus musculus (Mouse) OX=10090 GN=Aldh9a1 PE=1 SV=1;tr|Q3U367|Q3U367_MOUSE Isoform of Q9JLJ2, Aldedh domain-containing protein OS=Mus musculus (Mouse) OX=10090 GN=Aldh9a1 PE=1 SV=1	16	16	53.514	494	0	116.03	36.2	38.9	2909500000	252050000	214060000	23	22	45	ANDTTFGLAAGVFTR;CQVLLEAAR;EEIFGPVMSILTFGTEAEVLER;EIADKFINEVVK;EQGATVLCGGEVYVPEDPK;EQGATVLCGGEVYVPEDPKLK;GVKPITLELGGK;IKLGDPLLEDTR;ISFTGSVPTGVK;KDEIATVETINNGK;LGDPLLEDTR;MGPLINAPHLER;MSTGTFVVSQPLNYR;SPLIIFSDCNMENAVK;STGTFVVSQPLNYR;VIATFACSGEK;VTIEYYSQLK
Q8R164	Valacyclovir hydrolase	Bphl	sp|Q8R164|BPHL_MOUSE Valacyclovir hydrolase OS=Mus musculus (Mouse) OX=10090 GN=Bphl PE=1 SV=1	12	12	32.851	291	0	87.161	48.8	48.5	2900400000	390420000	322610000	19	17	36	FHADFLLQHVK;FTLVAWDPR;HLLPLVQCPTLIVHGEK;KMVIWGANAYVTEEDSR;KPLEALYGYDYLAK;LHLMPEGK;MVIWGANAYVTEEDSR;QLPEGNICR;QVSLLGWSDGGITALIAAAK;RFTLVAWDPR;TCEDWVDGISQFK;TDFAPQLQSLNK;VGEGEHAILLLPGMLGSGK
P62962;Q5SX49	Profilin-1;Profilin	Pfn1	sp|P62962|PROF1_MOUSE Profilin-1 OS=Mus musculus (Mouse) OX=10090 GN=Pfn1 PE=1 SV=2;tr|Q5SX49|Q5SX49_MOUSE Isoform of P62962, Profilin OS=Mus musculus (Mouse) OX=10090 GN=Pfn1 PE=1 SV=1	8	7	14.957	140	0	53.085	77.1	75.7	2880100000	328670000	430880000	12	10	22	AGWNAYIDSLMADGTCQDAAIVGYK;DSLLQDGEFTMDLR;DSPSVWAAVPGK;SSFFVNGLTLGGQK;STGGAPTFNVTVTMTAK;TFVSITPAEVGVLVGK;TFVSITPAEVGVLVGKDR;TLVLLMGK
E9PZ16;B1B0C7	Basement membrane-specific heparan sulfate proteoglycan core protein	Hspg2	tr|E9PZ16|E9PZ16_MOUSE Isoform of Q05793, Basement membrane-specific heparan sulfate proteoglycan core protein OS=Mus musculus (Mouse) OX=10090 GN=Hspg2 PE=1 SV=1;tr|B1B0C7|B1B0C7_MOUSE Isoform of Q05793, Basement membrane-specific heparan sulfate proteogl	39	32	469.78	4383	0	270.22	12.9	10.3	2862600000	1079900000	408320000	45	36	81	AAGVPSASITWR;AASISAVSLEVAQPGPSSGPR;AELLVAEAPSKPITVTVEEQR;AFAYLQVPER;AGLSSGFVGCVR;AMDFNGILTIR;ATATACRPCPCPYIDASR;CPIGYSGLSCESCDAHFTR;DITLECISSGEPR;EHLLMALADLDELLVR;FLVHDAFWALPK;GMLEPVQKPDVILVGAGYR;GMVFGIPDGVLELVPQR;HPTPLALGQFHTVTLLR;IAHVELADAGQYR;IASVKPSDAGTYVCQAQNALGTAQK;IEGNTLVIPR;IQVVVLSASGANSVPVR;KIPGDQIVSVVFIK;LCNECSDGSFHLSK;LHHMSVADSGEYVCR;LHQVSPVDSGEYVCR;LLQVTPTDSGEYVCR;LPAIEPSDQGQYLCR;LPQV…
Q9DB77	Cytochrome b-c1 complex subunit 2, mitochondrial	Uqcrc2	sp|Q9DB77|QCR2_MOUSE Cytochrome b-c1 complex subunit 2, mitochondrial OS=Mus musculus (Mouse) OX=10090 GN=Uqcrc2 PE=1 SV=1	14	14	48.234	453	0	96.114	41.7	41.7	2859000000	278720000	308120000	19	18	37	AVAFQNSQTR;AVAQGNLSSADVQAAK;ENMAYTVEGIR;GNNTTSLLSQSVAK;IIENLHDVAYK;ITSEELHYFVQNHFTSAR;LPNGLVIASLENYAPLSR;MALVGLGVSHSVLK;NALANPLYCPDYR;QVAEQFLNMR;RGNNTTSLLSQSVAK;SDIEILMEFLLNVTTAPEFR;TSAAPGGVPLQPQDLEFTK;YEDSNNLGTSHLLR
Q99MN9;E9Q1J7	Propionyl-CoA carboxylase beta chain, mitochondrial	Pccb	sp|Q99MN9|PCCB_MOUSE Propionyl-CoA carboxylase beta chain, mitochondrial OS=Mus musculus (Mouse) OX=10090 GN=Pccb PE=1 SV=2;tr|E9Q1J7|E9Q1J7_MOUSE Isoform of Q99MN9, Propionyl-CoA carboxylase beta chain, mitochondrial OS=Mus musculus (Mouse) OX=10090 GN=Pc	20	21	58.408	541	0	142.75	52.7	55.1	2832600000	150750000	159440000	27	26	53	AFDNDVDALCNLR;AYNMLDIIHAVIDER;DTSYLFITGPEVVK;EFFEIMPSYAK;EFFNFLPLSSQDPAPIR;FANPFPAAVR;FPGDSVVTGR;GAVEIIFK;GFVDDIIQPSSTR;GHQDVEAAQAEYVEK;HLLGDTNYAWPTAEIAVMGAK;ICCDLEVLASK;IMDQAITVGAPVIGLNDSGGAR;IQEGVESLAGYADIFLR;ISLLLDPGSFMESDMFVEHR;KAYGGAYDVMSSK;LLYAFAEATVPK;LVPELDTVVPLESSK;NKFPGDSVVTGR;SVTNEDVTQEQLGGAK;TVGIVGNQPNVASGCLDINSSVK
Q9CQC7	NADH dehydrogenase [ubiquinone] 1 beta subcomplex subunit 4	Ndufb4	sp|Q9CQC7|NDUB4_MOUSE NADH dehydrogenase [ubiquinone] 1 beta subcomplex subunit 4 OS=Mus musculus (Mouse) OX=10090 GN=Ndufb4 PE=1 SV=3	6	6	15.081	129	0	41.375	46.5	46.5	2819100000	709760000	771180000	9	9	18	EYLLQYNDPK;EYLLQYNDPKR;RVSHIEDPALIR;SANIYPNFRPTPK;VSHIEDPALIR;YKPAPLATLPSTLDPAEYDVSPETR
Q8K2B3	Succinate dehydrogenase [ubiquinone] flavoprotein subunit, mitochondrial	Sdha	sp|Q8K2B3|SDHA_MOUSE Succinate dehydrogenase [ubiquinone] flavoprotein subunit, mitochondrial OS=Mus musculus (Mouse) OX=10090 GN=Sdha PE=1 SV=1	16	14	72.585	664	0	109.38	31.2	26.1	2791100000	277540000	183330000	23	21	44	AAFGLSEAGFNTACLTK;ACALSIAESCRPGDK;ANAGEESVMNLDK;GVIALCIEDGSIHR;HTLSYVDIK;ISQLYGDLK;KHTLSYVDIK;LGANSLLDLVVFGR;NTVIATGGYGR;TGHSLLHTLYGR;TLNEADCATVPPAIR;TYFSCTSAHTSTGDGTAMVTR;VDEYDYSKPIQGQQK;VTLEYRPVIDK;WHFYDTVK;YDTSYFVEYFALDLLMENGECR
O88844	Isocitrate dehydrogenase [NADP] cytoplasmic	Idh1	sp|O88844|IDHC_MOUSE Isocitrate dehydrogenase [NADP] cytoplasmic OS=Mus musculus (Mouse) OX=10090 GN=Idh1 PE=1 SV=2	17	20	46.674	414	0	135.33	46.9	50.5	2772700000	238800000	250550000	21	24	45	AKLDNNTELSFFAK;ALEDVCIETIEAGFMTK;ATDFVVPGPGK;DIFQEIYDK;DIFQEIYDKK;FKDIFQEIYDK;GQETSTNPIASIFAWSR;GWPLYLSTK;IQGGSVVEMQGDEMTR;KIQGGSVVEMQGDEMTR;LDNNTELSFFAK;LIDDMVAQAMK;LILPYVELDLHSYDLGIENR;LVTGWVKPIIIGR;NILGGTVFR;SDYLNTFEFMDK;SEGGFIWACK;SIEDFAHSSFQMALSK;TVEAEAAHGTVTR;VEITYTPK;VTYMVHDFEEGGGVAMGMYNQDK
Q68FD5;Q5SXR6	Clathrin heavy chain 1;Clathrin heavy chain	Cltc	sp|Q68FD5|CLH1_MOUSE Clathrin heavy chain 1 OS=Mus musculus (Mouse) OX=10090 GN=Cltc PE=1 SV=3;tr|Q5SXR6|Q5SXR6_MOUSE Isoform of Q68FD5, Clathrin heavy chain OS=Mus musculus (Mouse) OX=10090 GN=Cltc PE=1 SV=1	49	50	191.55	1675	0	323.31	38.1	37.9	2759100000	92733000	98722000	61	62	123	AFMTADLPNELIELLEK;AHMGMFTELAILYSK;AHTMTDDVTFWK;ALEHFTDLYDIK;CNEPAVWSQLAK;DTELAEELLQWFLQEEK;DTELAEELLQWFLQEEKR;EDKLECSEELGDLVK;EHLELFWSR;ESYVETELIFALAK;EVCFACVDGK;FDFVHDLVLYLYR;FNALFAQGNYSEAAK;FQSVPAQPGQTSPLLQYFGILLDQGQLNK;GQFSTDELVAEVEKR;HDVVFLITK;HNIMDFAMPYFIQVMK;HSSLAGCQIINYR;ISGETIFVTAPHEATAGIIGVNR;IVLDNSVFSEHR;KDPELWGSVLLESNPYR;KFDVNTSAVQVLIEHIGNLDR;KFNALFAQGNYSEAAK;KVGYTPDWIFLLR;LAELEEFINGPN…
Q9DB20;A0A338P7G3	ATP synthase subunit O, mitochondrial	Atp5o	sp|Q9DB20|ATPO_MOUSE ATP synthase subunit O, mitochondrial OS=Mus musculus (Mouse) OX=10090 GN=Atp5po PE=1 SV=1;tr|A0A338P7G3|A0A338P7G3_MOUSE Isoform of Q9DB20, ATP synthase peripheral stalk subunit OSCP (Fragment) OS=Mus musculus (Mouse) OX=10090 GN=Atp5	8	8	23.363	213	0	55.182	54.5	54.5	2717500000	309020000	332170000	9	9	18	FSPLTANLMNLLAENGR;GEVPCTVTTASPLDDAVLSELK;LGNTQGIISAFSTIMSVHR;LVRPPVQVYGIEGR;SFLSPNQILK;TDPSIMGGMIVR;VSLAVLNPYIK;YATALYSAASK
Q9D023	Mitochondrial pyruvate carrier 2	Mpc2	sp|Q9D023|MPC2_MOUSE Mitochondrial pyruvate carrier 2 OS=Mus musculus (Mouse) OX=10090 GN=Mpc2 PE=1 SV=1	7	7	14.286	127	0	48.295	59.8	59.8	2696100000	495350000	527650000	11	10	21	LMDKVELLLPK;LRPLYNHPAGPR;LSTAQSTVLMATGFIWSR;TVFFWAPIMK;WGLVCAGLADMAR;WGLVCAGLADMARPAEK;YSLVIIPK
P68040	Guanine nucleotide-binding protein subunit beta-2-like 1;Guanine nucleotide-binding protein subunit beta-2-like 1, N-terminally processed	Gnb2l1	sp|P68040|RACK1_MOUSE Receptor of activated protein C kinase 1 OS=Mus musculus (Mouse) OX=10090 GN=Rack1 PE=1 SV=3	13	14	35.076	317	0	96.377	49.2	56.8	2689200000	176740000	178830000	16	19	35	DETNYGIPQR;DGQAMLWDLNEGK;DVLSVAFSSDNR;FSPNSSNPIIVSCGWDK;GHNGWVTQIATTPQFPDMILSASR;HLYTLDGGDIINALCFSPNR;IIVDELKQEVISTSSK;LTRDETNYGIPQR;LWDLTTGTTTR;LWNTLGVCK;VWNLANCK;VWQVTIGTR;YTVQDESHSEWVSCVR;YWLCAATGPSIK
P34914;A8JYK8;P34914-2	Bifunctional epoxide hydrolase 2;Cytosolic epoxide hydrolase 2;Lipid-phosphate phosphatase	Ephx2	sp|P34914|HYES_MOUSE Bifunctional epoxide hydrolase 2 OS=Mus musculus (Mouse) OX=10090 GN=Ephx2 PE=1 SV=2;tr|A8JYK8|A8JYK8_MOUSE Isoform of P34914, AB hydrolase-1 domain-containing protein OS=Mus musculus (Mouse) OX=10090 GN=Ephx2 PE=1 SV=1;sp|P34914-2|HYE	18	18	62.515	554	0	129.22	43.7	43.5	2678900000	350760000	357190000	24	25	49	ACGANLPENFSISQIFSQAMAAR;ASDETGFIAVHK;ATEIGGILVNTPEDPNLSK;DIVLRPEMSK;DMGMVTILVHNTASALR;EMVTFLDK;GFTTCIVTNNWLDDGDKR;GYGDSSSPPEIEEYAMELLCK;ILVPALMVTAEK;ITFSQWVPLMDESYR;ITFSQWVPLMDESYRK;ITTEEEIEFYIQQFK;KILVPALMVTAEK;RSEEALALPR;SEEALALPR;SINRPMLQAAIALK;VAAFDLDGVLALPSIAGAFR;WLQTEVQNPSVTSK;YQIPALAQAGFR
Q60928;F6WUX1	Gamma-glutamyltranspeptidase 1;Gamma-glutamyltranspeptidase 1 heavy chain;Gamma-glutamyltranspeptidase 1 light chain	Ggt1	sp|Q60928|GGT1_MOUSE Glutathione hydrolase 1 proenzyme OS=Mus musculus (Mouse) OX=10090 GN=Ggt1 PE=1 SV=1;tr|F6WUX1|F6WUX1_MOUSE Isoform of Q60928, Glutathione hydrolase 1 proenzyme (Fragment) OS=Mus musculus (Mouse) OX=10090 GN=Ggt1 PE=1 SV=1	14	12	61.562	568	0	94.484	32	30.6	2655000000	357490000	203620000	18	15	33	ASGGWAAASDSR;DIDQVVTAGLK;DIQEAGGIMTVEDLNNYR;DSEEGGLSVAVPGEIR;FVDVSQVIR;GLAIALDK;HHHTEVTPTFIAVVQAVVR;LADTLQILAQEGAK;LFQPSIQLAR;QPLSSMCPSIILDK;QPLSSMCPSIILDKDGQVR;TPALCEVFCR;VAPSPANFIKPGK;VSGILFNDEMDDFSSPNFINQFR
Q3UNZ8;A0A0A6YWV6	Quinone oxidoreductase-like protein 2	BC026585	sp|Q3UNZ8|QORL2_MOUSE Quinone oxidoreductase-like protein 2 OS=Mus musculus (Mouse) OX=10090 GN=Cryzl2 PE=1 SV=1;tr|A0A0A6YWV6|A0A0A6YWV6_MOUSE Isoform of Q3UNZ8, PKS_ER domain-containing protein OS=Mus musculus (Mouse) OX=10090 GN=Cryzl2 PE=1 SV=1	11	11	37.808	350	0	75.688	50	50	2652200000	227720000	204680000	15	14	29	GAQFSVNYSQGSLR;INDAFLHVMQR;IPENVSLQDAAVLPVSYGTAILAVDHR;IVVLGFAGGNIASVPSNLLLLK;LAGSGGVNVAIDMVGGDVFLESLR;NISAMGLYWGR;QPLTIQEVAPR;QPLTIQEVAPRPVGPQEVR;VDVHFCGVNFADILACR;VIGVSSFHAMAEQCITDQK;YQHQDFAVFSK
O35129;F6QPR1	Prohibitin-2	Phb2	sp|O35129|PHB2_MOUSE Prohibitin-2 OS=Mus musculus (Mouse) OX=10090 GN=Phb2 PE=1 SV=1;tr|F6QPR1|F6QPR1_MOUSE Isoform of O35129, Prohibitin (Fragment) OS=Mus musculus (Mouse) OX=10090 GN=Phb2 PE=1 SV=1	12	13	33.296	299	0	88.75	52.2	56.2	2650800000	286140000	234530000	19	19	38	AKDFSLILDDVAITELSFSR;AQVSLLIR;DLQMVNISLR;ESVFTVEGGHR;FNASQLITQR;IGGVQQDTILAEGLHFR;IPWFQYPIIYDIR;IVQAEGEAEAAK;IYLTADNLVLNLQDESFTR;LGLDYEER;LLLGAGAVAYGVR;VLPSIVNEVLK;VLSRPNAQELPSMYQR
P50247	Adenosylhomocysteinase	Ahcy	sp|P50247|SAHH_MOUSE Adenosylhomocysteinase OS=Mus musculus (Mouse) OX=10090 GN=Ahcy PE=1 SV=3	18	19	47.688	432	0	128.12	50.5	50.5	2623700000	292860000	430230000	22	24	46	AGIPVFAWK;ALDIAENEMPGLMR;DGPLNMILDDGGDLTNLIHTK;ESLIDGIK;FDNLYGCR;GETDEEYLWCIEQTLHFK;GISEETTTGVHNLYK;IILLAEGR;KALDIAENEMPGLMR;KLDEAVAEAHLGK;LDEAVAEAHLGK;SKFDNLYGCR;VADIGLAAWGR;VAVVAGYGDVGK;VIITEIDPINALQAAMEGYEVTTMDEACK;VPAINVNDSVTK;WLNENAVEK;WSSCNIFSTQDHAAAAIAK;YPQLLSGIR
Q6ZQM8	UDP-glucuronosyltransferase 1-7C	Ugt1a7c	sp|Q6ZQM8|UD17_MOUSE UDP-glucuronosyltransferase 1A7 OS=Mus musculus (Mouse) OX=10090 GN=Ugt1a7 PE=1 SV=1	14	15	59.757	531	0	103.05	35.2	37.5	2529000000	245020000	323260000	16	18	34	AMEIAEALGR;FTDTMTFK;GAGVTLNVLEMTADDLENALK;GFFELLFSHCR;GIFCHYLEDAAQCPSPPSYIPR;IFIDAQWK;IPQTVLWR;LLVVPMDGSHWFTMQTVVEK;NLLAYMGER;QTSFDAVFLDPFDVCGLTVAK;SQQEGGILPLLDSPAK;TDFVLEFPR;TYAVSHTQEDLNR;WLPQNDLLGHPK;YFSLPSVVFSR
P84244;P02301;E0CZ27;P84228;F8WI35;A0A1W2P768	Histone H3.3;Histone H3.3C;Histone H3;Histone H3.2	H3f3a;H3f3c;Hist1h3b	sp|P84244|H33_MOUSE Histone H3.3 OS=Mus musculus (Mouse) OX=10090 GN=H3-3b PE=1 SV=2;sp|P02301|H3C_MOUSE Histone H3.3C OS=Mus musculus (Mouse) OX=10090 GN=H3-5 PE=3 SV=3;tr|E0CZ27|E0CZ27_MOUSE Isoform of P84244, Histone H3 (Fragment) OS=Mus musculus (Mouse	3	3	15.328	136	0	20.155	38.2	38.2	2509600000	540640000	641260000	5	5	10	EIAQDFKTDLR;FQSAAIGALQEASEAYLVGLFEDTNLCAIHAK;YRPGTVALR
A0A0G2JEB6	Calponin-homology (CH) domain-containing protein	Cfap47	tr|A0A0G2JEB6|A0A0G2JEB6_MOUSE Calponin-homology (CH) domain-containing protein OS=Mus musculus (Mouse) OX=10090 GN=Cfap47 PE=4 SV=2	1	1	360.34	3184	0.0084145	6.4343	0.3	0.3	2489500000	2449700000	44375000	1	1	2	IECLLLFNMSK
P52480	Pyruvate kinase PKM	Pkm	sp|P52480|KPYM_MOUSE Pyruvate kinase PKM OS=Mus musculus (Mouse) OX=10090 GN=Pkm PE=1 SV=4	22	20	57.844	531	0	149.88	55.6	47.5	2479800000	170730000	152060000	24	23	47	AEGSDVANAVLDGADCIMLSGETAK;AGKPVICATQMLESMIK;CCSGAIIVLTK;CDENILWLDYK;DAVLNAWAEDVDLR;EAEAAIYHLQLFEELR;EAEAAIYHLQLFEELRR;EATESFASDPILYRPVAVALDTK;FGVEQDVDMVFASFIR;GADFLVTEVENGGSLGSK;GDLGIEIPAEK;GIFPVLCK;GVNLPGAAVDLPAVSEK;ITLDNAYMEK;IYVDDGLISLQVK;KGDVVIVLTGWR;KGVNLPGAAVDLPAVSEK;LAPITSDPTEAAAVGAVEASFK;LDIDSAPITAR;NTGIICTIGPASR;RFDEILEASDGIMVAR;VNLAMDVGK
Q99NB1	Acetyl-coenzyme A synthetase 2-like, mitochondrial	Acss1	sp|Q99NB1|ACS2L_MOUSE Acetyl-coenzyme A synthetase 2-like, mitochondrial OS=Mus musculus (Mouse) OX=10090 GN=Acss1 PE=1 SV=1	12	14	74.622	682	0	93.023	25.5	28.7	2446400000	650130000	1320300000	16	18	34	AYPGYYFTGDGAHR;DTLVWDTPYHTVWDCDFR;GEAAFAFIVLK;GLVHTQAGYLLYAAMTHK;GQDLGDTTTLEDPSVITEILSAFQK;INQFYGAPTAVR;MDDVINISGHR;PFFGIVPVLMDEK;SCPTVQHVLVAHR;SPETIALIWER;SPETIALIWERDEPGTEVR;TEGGYYQITGR;VAIYMPVSPLAVAAMLACAR;YAVPDQILVVK
Q9ERS2	NADH dehydrogenase [ubiquinone] 1 alpha subcomplex subunit 13	Ndufa13	sp|Q9ERS2|NDUAD_MOUSE NADH dehydrogenase [ubiquinone] 1 alpha subcomplex subunit 13 OS=Mus musculus (Mouse) OX=10090 GN=Ndufa13 PE=1 SV=3	9	9	16.859	144	0	59.267	51.4	51.4	2415300000	307890000	299400000	11	13	24	ENLEEEAIIMK;IALMPLFQAEK;IALMPLFQAEKDR;LLIEDLEAR;QDMPPPGGYGPIDYK;RLLIEDLEAR;VGESVFHTTR;VKQDMPPPGGYGPIDYK;WVPPLIGEMYGLR
P47962;D3YYV8	60S ribosomal protein L5	Rpl5	sp|P47962|RL5_MOUSE 60S ribosomal protein L5 OS=Mus musculus (Mouse) OX=10090 GN=Rpl5 PE=1 SV=3;tr|D3YYV8|D3YYV8_MOUSE Isoform of P47962, Ribosomal_L18_c domain-containing protein (Fragment) OS=Mus musculus (Mouse) OX=10090 GN=Rpl5 PE=1 SV=1	8	8	34.4	297	0	55.189	32.7	32.7	2410500000	721030000	726710000	12	13	25	DIICQIAYAR;GAVDGGLSIPHSTK;HIMGQNVADYMR;IEGDMIVCAAYAHELPK;NNVTPDMMEEMYK;NNVTPDMMEEMYKK;VGLTNYAAAYCTGLLLAR;YLMEEDEDAYKK
P35486	Pyruvate dehydrogenase E1 component subunit alpha, somatic form, mitochondrial	Pdha1	sp|P35486|ODPA_MOUSE Pyruvate dehydrogenase E1 component subunit alpha, somatic form, mitochondrial OS=Mus musculus (Mouse) OX=10090 GN=Pdha1 PE=1 SV=1	13	12	43.231	390	0	86.987	35.6	33.3	2406000000	257180000	259860000	17	15	32	AILAELTGR;GDFIPGLR;GPILMELQTYR;LEEGPPVTTVLTR;LPCIFICENNR;MVNSNLASVEELK;MVNSNLASVEELKEIDVEVR;NFYGGNGIVGAQVPLGAGIALACK;SDPIMLLK;SKSDPIMLLK;VDGMDILCVR;YGMGTSVER;YHGHSMSDPGVSYR
P06151;A0A1B0GSX0;A0A1B0GSR9;D3YZQ9;A0A1B0GT41;A0A1B0GQX5;A0A1B0GSL7	L-lactate dehydrogenase A chain;L-lactate dehydrogenase	Ldha	sp|P06151|LDHA_MOUSE L-lactate dehydrogenase A chain OS=Mus musculus (Mouse) OX=10090 GN=Ldha PE=1 SV=3;tr|A0A1B0GSX0|A0A1B0GSX0_MOUSE Isoform of P06151, L-lactate dehydrogenase OS=Mus musculus (Mouse) OX=10090 GN=Ldha PE=1 SV=1;tr|A0A1B0GSR9|A0A1B0GSR9_MO	17	16	36.498	332	0	114.16	59.9	58.1	2393900000	239100000	217270000	22	20	42	DLADELALVDVMEDK;DLADELALVDVMEDKLK;DQLIVNLLK;DQLIVNLLKEEQAPQNK;FIIPNIVK;GEMMDLQHGSLFLK;ITVVGVGAVGMACAISILMK;LKGYTSWAIGLSVADLAESIMK;LLIVSNPVDILTYVAWK;LVIITAGAR;NVNIFKFIIPNIVK;QVVDSAYEVIK;RVHPISTMIK;SADTLWGIQK;SLNPELGTDADKEQWK;VIGSGCNLDSAR;VTLTPEEEAR
Q99K67	Alpha-aminoadipic semialdehyde synthase, mitochondrial;Lysine ketoglutarate reductase;Saccharopine dehydrogenase	Aass	sp|Q99K67|AASS_MOUSE Alpha-aminoadipic semialdehyde synthase, mitochondrial OS=Mus musculus (Mouse) OX=10090 GN=Aass PE=1 SV=1	24	23	102.97	926	0	162.93	34	31.7	2371000000	251890000	274370000	27	27	54	AEGIVFNTQSTIK;AGGILQEDITEACLILGVK;AQEANMNLLDEVLK;AQEANMNLLDEVLKQEIR;DAGYEISLGLMPK;DAVITSNGLLTDK;DNNIEITLGSDMTNQMQQLSK;EAYPALRPEANPLTWK;GLMGPFTK;IQFLSMSTK;IVAFGQWAGVAGMINILHGMGLR;KYNINPVSLTVGK;LQSLVESQDLVISLLPYVLHPVVAK;MLLDGEIEAK;QDAQSLLVPVK;QLLCDLVGISR;SSVVPVEGCPELPHK;TVGLPTAMAAK;TYAFFSHTIK;VLIQPSNR;VLVLGSGYVSGPVLEYLSR;VNMVTASYITPAMK;YAEIYGISSAHTLLR;YNINPVSLTVGK
P47199;A0A0A6YXR4;A0A0A6YVS7;D3YUG9;V9GXY8	Quinone oxidoreductase	Cryz	sp|P47199|QOR_MOUSE Quinone oxidoreductase OS=Mus musculus (Mouse) OX=10090 GN=Cryz PE=1 SV=1;tr|A0A0A6YXR4|A0A0A6YXR4_MOUSE Isoform of P47199, PKS_ER domain-containing protein (Fragment) OS=Mus musculus (Mouse) OX=10090 GN=Cryz PE=1 SV=5;tr|A0A0A6YVS7|A0A	11	12	35.268	331	0	82.06	52.6	53.2	2368100000	209460000	262810000	15	16	31	AGESVLVHGASGGVGLATCQIAR;DKGVDVIIEMLANENLSNDLK;EEFQQFAGLLQAGIEK;ETSIIGVSLSSSTK;GPIEINPR;GVDVIIEMLANENLSNDLK;GWVKPVIGSEYPLEK;KPALPYTPGSDVAGIIESVGDK;LQSDVVVPVPQSHQVLIK;QGAALGIPYFTACR;VFEFGGPEVLK;VHACGVNPVETYIR
Q9CQ62	2,4-dienoyl-CoA reductase, mitochondrial	Decr1	sp|Q9CQ62|DECR_MOUSE 2,4-dienoyl-CoA reductase, mitochondrial OS=Mus musculus (Mouse) OX=10090 GN=Decr1 PE=1 SV=1	12	12	36.213	335	0	80.935	41.5	41.5	2346200000	215270000	225200000	19	18	37	AMTTFLSTLGAQCVIASR;CDVRDPDMVHNTVLELIK;DPDMVHNTVLELIK;EEWDIIEGLIR;FDGGEEVFLSGEFNSLK;FDGGEEVFLSGEFNSLKK;FFQPVLKPMLPPDAFQGK;FNIIQPGPIK;SLAAEWGR;VAFITGGGTGLGK;VAGHPDVVINNAAGNFISPSER;VTKEEWDIIEGLIR
Q91VD9	NADH-ubiquinone oxidoreductase 75 kDa subunit, mitochondrial	Ndufs1	sp|Q91VD9|NDUS1_MOUSE NADH-ubiquinone oxidoreductase 75 kDa subunit, mitochondrial OS=Mus musculus (Mouse) OX=10090 GN=Ndufs1 PE=1 SV=2	21	22	79.776	727	0	150.84	36.9	38.2	2338300000	251470000	259790000	26	27	53	ALSEIAGITLPYDTLDQVR;DDGAAILVAVSNMVQK;DFYMTDSISR;FASEIAGVDDLGTTGR;FEAPLFNAR;GLLTYTSWEDALSR;GNDMQVGTYIEK;GWNILTNSEK;IASQVAALDLGYKPGVEAIR;ILQDIASGR;KPMVVLGSSALQR;KTESIDVMDAVGSNIVVSTR;LEEVSPNLVR;LVNQEVLADPLVPPQLTIK;MCLVEIEK;MHEDINEEWISDK;MLFLLGADGGCITR;NRLEEVSPNLVR;VALIGSPVDLTYR;VAVTPPGLAR;VTTGVAAEWK;VVAACAMPVMK
P70404	Isocitrate dehydrogenase [NAD] subunit gamma 1, mitochondrial	Idh3g	sp|P70404|IDHG1_MOUSE Isocitrate dehydrogenase [NAD] subunit gamma 1, mitochondrial OS=Mus musculus (Mouse) OX=10090 GN=Idh3g PE=1 SV=1	8	8	42.785	393	0	53.586	30.5	30.5	2336900000	917330000	1.0006e+09	9	9	18	DIDILIVR;ENTEGEYSSLEHESVAGVVESLK;HACVPVDFEEVHVSSNADEEDIR;HKDIDILIVR;HTVTMIPGDGIGPELMLHVK;LGDGLFLQCCR;NIANPTATLLASCMMLDHLK;TSLDLYANVIHCK
Q99LB2;A0A2I3BRG8;Q9D2U3	Dehydrogenase/reductase SDR family member 4	Dhrs4	sp|Q99LB2|DHRS4_MOUSE Dehydrogenase/reductase SDR family member 4 OS=Mus musculus (Mouse) OX=10090 GN=Dhrs4 PE=1 SV=3;tr|A0A2I3BRG8|A0A2I3BRG8_MOUSE Isoform of Q99LB2, Dehydrogenase/reductase SDR family member 4 (Fragment) OS=Mus musculus (Mouse) OX=10090	10	10	29.884	279	0	68.83	41.6	41.6	2292400000	238330000	175710000	12	12	24	AVATLQGEGLSVTGIVCHVGK;FPSLGPYNVSK;FSSVLWEEK;GGGSVVIVGSVAGFTR;NFAAELAPK;RGGGSVVIVGSVAGFTR;RLAEDGAHVVVSSR;TALLGLTK;VALVTASTDGIGFAIAR;VNCLAPGLIK
Q9QXD6	Fructose-1,6-bisphosphatase 1	Fbp1	sp|Q9QXD6|F16P1_MOUSE Fructose-1,6-bisphosphatase 1 OS=Mus musculus (Mouse) OX=10090 GN=Fbp1 PE=1 SV=3	17	17	36.912	338	0	116.5	55.9	55.9	2230600000	161880000	222320000	23	21	44	AGGLATTGDKDILDIVPTEIHQK;APVVMGSSEDVQEFLEIYR;APVVMGSSEDVQEFLEIYRK;AQGTGELTQLLNSLCTAIK;DFDPAINEYLQR;DILDIVPTEIHQK;GNIYSLNEGYAK;KAQGTGELTQLLNSLCTAIK;KGNIYSLNEGYAK;KLDILSNDLVINMLK;LDILSNDLVINMLK;LLYECNPIAYVMEK;QAGIAQLYGIAGSTNVTGDQVK;SSYATCVLVSEENTNAIIIEPEKR;TLVYGGIFLYPANK;TLVYGGIFLYPANKK;YVGSMVADIHR
Q9DBE0;A0A2R8VHX0	Cysteine sulfinic acid decarboxylase	Csad	sp|Q9DBE0|CSAD_MOUSE Cysteine sulfinic acid decarboxylase OS=Mus musculus (Mouse) OX=10090 GN=Csad PE=1 SV=1;tr|A0A2R8VHX0|A0A2R8VHX0_MOUSE Isoform of Q9DBE0, Cysteine sulfinic acid decarboxylase OS=Mus musculus (Mouse) OX=10090 GN=Csad PE=1 SV=1	9	9	55.144	493	0	59.781	20.3	20.3	2212300000	799000000	673140000	11	10	21	ALPPLALFTSK;FFNQLFSGLDPHALAGR;FYDVALDTGDK;FYDVALDTGDKVVQCGR;GAAFLGLGTDSVR;HLLDGIQR;LLAAGLQCSALLLR;LSQVAPVLK;VCEWKEPEELK
P07901	Heat shock protein HSP 90-alpha	Hsp90aa1	sp|P07901|HS90A_MOUSE Heat shock protein HSP 90-alpha OS=Mus musculus (Mouse) OX=10090 GN=Hsp90aa1 PE=1 SV=4	17	10	84.787	733	0	80.653	30	16.9	2208500000	1165600000	815050000	13	7	20	ADLINNLGTIAK;APFDLFENR;DQVANSAFVER;ELHINLIPSK;HFSVEGQLEFR;HGLEVIYMIEPIDEYCVQQLK;HIYFITGETK;HLEINPDHSIIETLR;HNDDEQYAWESSAGGSFTVR;HSQFIGYPITLFVEK;NPDDITNEEYGEFYK;RAPFDLFENR;SLTNDWEEHLAVK;TLTIVDTGIGMTK;VILHLKEDQTEYLEER;YESLTDPSKLDSGK;YYTSASGDEMVSLK
Q9QXX4	Calcium-binding mitochondrial carrier protein Aralar2	Slc25a13	sp|Q9QXX4|CMC2_MOUSE Calcium-binding mitochondrial carrier protein Aralar2 OS=Mus musculus (Mouse) OX=10090 GN=Slc25a13 PE=1 SV=1	21	23	74.466	676	0	155.44	41.7	44.8	2205500000	274210000	317820000	24	26	50	ASGDAARPFLLQLAESAYR;DIPFSAIYFPCYAHVK;DLGFFGIYK;DVEVTKEEFALAAQK;FGLGSIAGAVGATAVYPIDLVK;FGLYLPLFK;FGLYLPLFKPSASTSK;FGQVTPMEVDILFQLADLYEPR;GLLPQLLGVAPEK;HLTYAEFTQFLLEIQLEHAK;IAPLEEGMLPFNLAEAQR;ITLPAPNPDHVGGYK;LAVATFAGIENK;LQVAGEITTGPR;LTVNDFVR;MTLADIER;PFLLQLAESAYR;SSPQFGVTLLTYELLQR;STGSFVGELMYK;TVELLSGVVDQTK;VSALSVVR;WFYVDFGGVKPVGSEPVPK;YEGFFGLYR
P47911	60S ribosomal protein L6	Rpl6	sp|P47911|RL6_MOUSE 60S ribosomal protein L6 OS=Mus musculus (Mouse) OX=10090 GN=Rpl6 PE=1 SV=3	8	10	33.509	296	0	65.144	31.8	37.8	2165400000	234380000	363930000	10	12	22	AVDLQILPK;AVPQLQGYLR;FVIATSTK;HLTDAYFK;HQEGEIFDTEKEK;QLDSGLLLVTGPLVINR;SQFSLTNGMYPHK;SSITPGTVLIILTGR;VDISDVKIPK;YYPTEDVPR
Q9D051	Pyruvate dehydrogenase E1 component subunit beta, mitochondrial	Pdhb	sp|Q9D051|ODPB_MOUSE Pyruvate dehydrogenase E1 component subunit beta, mitochondrial OS=Mus musculus (Mouse) OX=10090 GN=Pdhb PE=1 SV=1	13	12	38.937	359	0	89.495	54.9	48.5	2.0752e+09	149170000	149740000	16	16	32	DFLIPIGK;DNNPVVMLENELMYGVAFELPAEAQSK;EAINQGMDEELERDEK;EGIECEVINLR;IMEGPAFNFLDAPAVR;PVGHCLEAAAVLSK;TIRPMDIEAIEASVMK;TNHLVTVEGGWPQFGVGAEICAR;TYYMSAGLQPVPIVFR;VFLLGEEVAQYDGAYK;VLEDNSVPQVK;VTGADVPMPYAK;VVSPWNSEDAK
Q9D8E6	60S ribosomal protein L4	Rpl4	sp|Q9D8E6|RL4_MOUSE 60S ribosomal protein L4 OS=Mus musculus (Mouse) OX=10090 GN=Rpl4 PE=1 SV=3	15	16	47.153	419	0	109.39	36.8	37.9	2.0586e+09	197200000	237290000	18	19	37	APIRPDIVNFVHTNLR;FCIWTESAFR;GPCIIYNEDNGIIK;IEEVPELPLVVEDK;KLDELYGTWR;KLEAAATALATK;LDELYGTWR;LEAAATALATK;NIPGITLLNVSK;NIPGITLLNVSKLNILK;NVTLPAVFK;PLISVYSEK;PLISVYSEKGESSGK;QPYAVSELAGHQTSAESWGTGR;RGPCIIYNEDNGIIK;YAICSALAASALPALVMSK
Q8BH00	Aldehyde dehydrogenase family 8 member A1	Aldh8a1	sp|Q8BH00|AL8A1_MOUSE 2-aminomuconic semialdehyde dehydrogenase OS=Mus musculus (Mouse) OX=10090 GN=Aldh8a1 PE=1 SV=1	19	19	53.663	487	0	150.85	51.5	55.4	2.0364e+09	174070000	162820000	22	23	45	AGVPPGVINIVFGTGPR;DSYDFFTEIK;EAFPAWSSR;EEIEAAVEAAR;ELLMLENFIGGK;ELNLPFGGMK;IAPAIAAGNTVIAK;ILCGEGVDQLSLPLR;KLQSGLVWTNCWLIR;KLSLELGGK;LADVLEQSLEELAQAESK;LADVLEQSLEELAQAESKDQGK;NPAIIFEDANLEECIPATVR;NQAGYFMLPTVITDIKDESR;SIYSEFLK;SIYSEFLKR;SSFANQGEICLCTSR;TPVGIAGLISPWNLPLYLLTWK;VGEALVSHPEVPLISFTGSQPTAER;VGVPSDPSANMGALISK;VPNSGKEEIEAAVEAAR;YGLAATVWSK
Q8BWT1	3-ketoacyl-CoA thiolase, mitochondrial	Acaa2	sp|Q8BWT1|THIM_MOUSE 3-ketoacyl-CoA thiolase, mitochondrial OS=Mus musculus (Mouse) OX=10090 GN=Acaa2 PE=1 SV=3	13	15	41.829	397	0	101.29	46.1	50.1	1.9997e+09	74614000	251570000	15	22	37	AANEAGYFNEEMAPIEVK;DAEVVLCGGTESMSQSPYCVR;DFSATDLTEFAAR;DMDLIDVNEAFAPQFLSVQK;GVFIVAAK;HNFTPLAR;ITAHLVHELR;LCGSGFQSIVSGCQEICSK;LEDTLWAGLTDQHVK;LPMGMTAENLAAK;RTPFGAYGGLLK;TNVSGGAIALGHPLGGSGSR;TPFGAYGGLLK;VGVPTETGALTLNR;YALQSQQR
Q60931;J3QMG3	Voltage-dependent anion-selective channel protein 3	Vdac3	sp|Q60931|VDAC3_MOUSE Voltage-dependent anion-selective channel protein 3 OS=Mus musculus (Mouse) OX=10090 GN=Vdac3 PE=1 SV=1;tr|J3QMG3|J3QMG3_MOUSE Isoform of Q60931, Voltage-dependent anion-selective channel protein 3 OS=Mus musculus (Mouse) OX=10090 GN=	8	9	30.752	283	0	61.439	32.9	36.4	1.9981e+09	599200000	408820000	10	11	21	LSQNNFALGYK;LTLDTIFVPNTGK;LTLDTIFVPNTGKK;LTLSALIDGK;SCSGVEFSTSGHAYTDTGK;VCNYGLTFTQK;VNNASLIGLGYTQTLRPGVK;WNTDNTLGTEISWENK;YKVCNYGLTFTQK
Q9JHI5	Isovaleryl-CoA dehydrogenase, mitochondrial	Ivd	sp|Q9JHI5|IVD_MOUSE Isovaleryl-CoA dehydrogenase, mitochondrial OS=Mus musculus (Mouse) OX=10090 GN=Ivd PE=1 SV=1	13	12	46.325	424	0	88.934	38.4	32.5	1.9965e+09	231370000	234760000	15	13	28	AQEIDQTNDFK;ASGAVGLSYGAHSNLCVNQIVR;FLQENLAPK;FWITNGPDADILVVYAK;GITAFIVEK;GSNTCELVFEDCK;GSNTCELVFEDCKVPAANVLSQESK;GVYVLMSGLDLER;IGQFQLMQGK;LVLAGGPLGIMQAVLDHTIPYLHVR;LYEIGAGTSEVR;TDLTAVPASR;VPAANVLSQESK
P63101;A0A2I3BQ03	14-3-3 protein zeta/delta	Ywhaz	sp|P63101|1433Z_MOUSE 14-3-3 protein zeta/delta OS=Mus musculus (Mouse) OX=10090 GN=Ywhaz PE=1 SV=1;tr|A0A2I3BQ03|A0A2I3BQ03_MOUSE Isoform of P63101, 14_3_3 domain-containing protein (Fragment) OS=Mus musculus (Mouse) OX=10090 GN=Ywhaz PE=1 SV=1	9	10	27.771	245	0	67.437	44.1	44.5	1.9817e+09	342830000	174470000	14	15	29	DICNDVLSLLEK;DSTLIMQLLR;FLIPNASQPESK;GIVDQSQQAYQEAFEISK;IETELRDICNDVLSLLEK;KGIVDQSQQAYQEAFEISK;NLLSVAYK;SVTEQGAELSNEER;TAFDEAIAELDTLSEESYK;YDDMAACMK
Q80XN0;D3Z2Y8	D-beta-hydroxybutyrate dehydrogenase, mitochondrial	Bdh1	sp|Q80XN0|BDH_MOUSE D-beta-hydroxybutyrate dehydrogenase, mitochondrial OS=Mus musculus (Mouse) OX=10090 GN=Bdh1 PE=1 SV=2;tr|D3Z2Y8|D3Z2Y8_MOUSE Isoform of Q80XN0, D-beta-hydroxybutyrate dehydrogenase, mitochondrial (Fragment) OS=Mus musculus (Mouse) OX=1	10	10	38.299	343	0	68.972	35.6	35.6	1.9815e+09	180310000	178760000	13	14	27	EVAEVNLWGTVR;FGIEAFSDCLR;GFLVFAGCLMK;MQIMTHFPGAISDK;MWDDLPEVVR;TIQLNVCNSEEVEK;VSVVEPGNFIAATSLYSPER;VVNISSMLGR;YEMHPLGVK;YHPMDYYWWLR
Q9R0P3;H3BKH6;H3BJP2;H3BLJ9;H3BJL6;H3BK43	S-formylglutathione hydrolase	Esd	sp|Q9R0P3|ESTD_MOUSE S-formylglutathione hydrolase OS=Mus musculus (Mouse) OX=10090 GN=Esd PE=1 SV=1;tr|H3BKH6|H3BKH6_MOUSE Isoform of Q9R0P3, S-formylglutathione hydrolase OS=Mus musculus (Mouse) OX=10090 GN=Esd PE=1 SV=1;tr|H3BJP2|H3BJP2_MOUSE Isoform of	11	10	31.319	282	0	78.837	57.4	52.8	1.9628e+09	155390000	205130000	13	12	25	AFSGYLGPDESK;AYDATCLVK;AYSGSQIDILIDQGK;CPALYWLSGLTCTEQNFISK;FAVYLPPQAESGK;KAFSGYLGPDESK;LQEGYDHSYYFIATFIADHIR;MSIFGHSMGGHGALICALK;MYSYVTEELPQLINANFPVDPQR;SGYQQAASEHGLVVIAPDTSPR;SVSAFAPICNPVLCSWGK;VFEHSSVELK
P14148;F6XI62	60S ribosomal protein L7	Rpl7	sp|P14148|RL7_MOUSE 60S ribosomal protein L7 OS=Mus musculus (Mouse) OX=10090 GN=Rpl7 PE=1 SV=2;tr|F6XI62|F6XI62_MOUSE Isoform of P14148, 60S ribosomal protein L7 (Fragment) OS=Mus musculus (Mouse) OX=10090 GN=Rpl7 PE=1 SV=1	9	9	31.419	270	0	66.833	31.9	31.1	1.9523e+09	539310000	645960000	10	12	22	AGNFYVPAEPK;EANNFLWPFK;FGIICMEDLIHEIYTVGK;FKEANNFLWPFK;IALTDNSLIAR;IVEPYIAWGYPNLK;KAGNFYVPAEPK;KVPAVPETLK;RIALTDNSLIAR;SVNELIYK
P14206	40S ribosomal protein SA	Rpsa	sp|P14206|RSSA_MOUSE 40S ribosomal protein SA OS=Mus musculus (Mouse) OX=10090 GN=Rpsa PE=1 SV=4	9	9	32.838	295	0	61.747	38	38	1.9454e+09	647650000	747410000	11	9	20	AIVAIENPADVSVISSR;FAAATGATPIAGR;FLAAGTHLGGTNLDFQMEQYIYK;FTPGTFTNQIQAAFR;GAHSVGLMWWMLAR;KSDGIYIINLK;LLVVTDPR;SDGIYIINLK;YVDIAIPCNNK
P14131	40S ribosomal protein S16	Rps16	sp|P14131|RS16_MOUSE 40S ribosomal protein S16 OS=Mus musculus (Mouse) OX=10090 GN=Rps16 PE=1 SV=4	5	6	16.445	146	0	41.142	31.5	37	1.9362e+09	441190000	413070000	9	9	18	EIKDILIQYDR;GGGHVAQIYAIR;GPLQSVQVFGR;LLEPVLLLGK;TLLVADPR;VKGGGHVAQIYAIR
Q9D2G2;Q9D2G2-2	Dihydrolipoyllysine-residue succinyltransferase component of 2-oxoglutarate dehydrogenase complex, mitochondrial	Dlst	sp|Q9D2G2|ODO2_MOUSE Dihydrolipoyllysine-residue succinyltransferase component of 2-oxoglutarate dehydrogenase complex, mitochondrial OS=Mus musculus (Mouse) OX=10090 GN=Dlst PE=1 SV=1;sp|Q9D2G2-2|ODO2-2_MOUSE Isoform of Q9D2G2, Isoform 2 of Dihydrolipoyll	6	7	48.994	454	0	46.737	16.1	18.5	1.9338e+09	480190000	504310000	7	8	15	ASAFALQEQPVVNAVIDDATK;GLVVPVIR;KMVINSGSVFR;LGFMSAFVK;NVETMNYADIER;PMMYVALTYDHR;VEGGTPLFTLR
P42125;A0A3Q4EC00;A0A452J8A5	Enoyl-CoA delta isomerase 1, mitochondrial	Eci1	sp|P42125|ECI1_MOUSE Enoyl-CoA delta isomerase 1, mitochondrial OS=Mus musculus (Mouse) OX=10090 GN=Eci1 PE=1 SV=2;tr|A0A3Q4EC00|A0A3Q4EC00_MOUSE Isoform of P42125, Enoyl-CoA delta isomerase 1, mitochondrial OS=Mus musculus (Mouse) OX=10090 GN=Eci1 PE=1 SV	9	10	32.25	289	0	68.798	42.2	47.4	1.9248e+09	327020000	241530000	13	13	26	ALQLGTLFSPAEALK;DMYVNTIGHR;EADIQNFTSFISK;GVILTSECPGIFSAGLDLLEMYGR;NVQELWLR;SLHMYLEK;VGVVDEVVPEDQVHSK;VLVETEGPAGVAVMK;WLAIPDHSR;YTIGLNESLLGIVAPFWFK
P43274	Histone H1.4	Hist1h1e	sp|P43274|H14_MOUSE Histone H1.4 OS=Mus musculus (Mouse) OX=10090 GN=H1-4 PE=1 SV=2	5	5	21.977	219	0	13.787	22.4	22.4	1.9147e+09	844510000	1148600000	2	2	4	ALAAAGYDVEK;SETAPAAPAAPAPAEK;SGVSLAALK;SGVSLAALKK;TSGPPVSELITK
Q9WTI7;Q9WTI7-3;Q9WTI7-2;Q9WTI7-4	Unconventional myosin-Ic	Myo1c	sp|Q9WTI7|MYO1C_MOUSE Unconventional myosin-Ic OS=Mus musculus (Mouse) OX=10090 GN=Myo1c PE=1 SV=2;sp|Q9WTI7-3|MYO1C-3_MOUSE Isoform of Q9WTI7, Isoform 3 of Unconventional myosin-Ic OS=Mus musculus (Mouse) OX=10090 GN=Myo1c PE=1 SV=2;sp|Q9WTI7-2|MYO1C-2_MO	21	24	121.94	1063	0	163.54	28	30.7	1.9118e+09	130850000	171970000	28	31	59	ASFLLNLR;AVASEIFK;CPENAFFLDHVR;GAPVGGHILSYLLEK;GDVVLQSDHVIETLTK;GEELLSPLNLEQAAYAR;GIISILDEECLRPGEATDLTFLEK;GVSFYEVPPHLFAVADTVYR;LLGVEGTTLR;LLQFYAETCPAPER;LLQSNPVLEAFGNAK;MSLLQLVEILR;NFHVFYQLLEGGEEETLR;NPQSYLYLVK;NVLDTSWPTPPPALR;PQDGVAVLVR;QLLLTPSAVVIVEDAK;SAICIQSWWR;TLFATEDSLEVR;VLQSLGSEPIQYAVPVVK;VNNININQGSITFAGGPGR;VTMESALTAR;YLGLMENLR;YMDVQFDFK
Q9CPQ8	ATP synthase subunit g, mitochondrial	Atp5l	sp|Q9CPQ8|ATP5L_MOUSE ATP synthase subunit g, mitochondrial OS=Mus musculus (Mouse) OX=10090 GN=Atp5mg PE=1 SV=1	4	4	11.424	103	0	27.575	41.7	41.7	1.905e+09	430300000	540410000	7	7	14	APSMVAAAVTYSK;APSMVAAAVTYSKPR;LATFWHYAK;VELVPPTPAEIPTAIQSVK
Q91WS0	CDGSH iron-sulfur domain-containing protein 1	Cisd1	sp|Q91WS0|CISD1_MOUSE CDGSH iron-sulfur domain-containing protein 1 OS=Mus musculus (Mouse) OX=10090 GN=Cisd1 PE=1 SV=1	6	5	12.097	108	0	40.446	49.1	44.4	1.8841e+09	386470000	176240000	8	7	15	AMVNLQIQK;FPFCDGAHIK;HNEETGDNVGPLIIK;KFPFCDGAHIK;VVHAFDMEDLGDK;VVHAFDMEDLGDKAVYCR
P62908;A0A140LI77;D3YV43	40S ribosomal protein S3	Rps3	sp|P62908|RS3_MOUSE 40S ribosomal protein S3 OS=Mus musculus (Mouse) OX=10090 GN=Rps3 PE=1 SV=1;tr|A0A140LI77|A0A140LI77_MOUSE Isoform of P62908, KH type-2 domain-containing protein OS=Mus musculus (Mouse) OX=10090 GN=Rps3 PE=1 SV=1;tr|D3YV43|D3YV43_MOUSE	13	12	26.674	243	0	88.504	54.7	54.3	1.8814e+09	163230000	127120000	14	13	27	AELNEFLTR;DEILPTTPISEQK;ELAEDGYSGVEVR;FGFPEGSVELYAEK;FVADGIFK;FVDGLMIHSGDPVNYYVDTAVR;GLCAIAQAESLR;IMLPWDPSGK;KFVADGIFK;KPLPDHVSIVEPK;LLGGLAVR;RFGFPEGSVELYAEK;TEIIILATR
Q99JY0	Trifunctional enzyme subunit beta, mitochondrial;3-ketoacyl-CoA thiolase	Hadhb	sp|Q99JY0|ECHB_MOUSE Trifunctional enzyme subunit beta, mitochondrial OS=Mus musculus (Mouse) OX=10090 GN=Hadhb PE=1 SV=1	11	11	51.386	475	0	74.555	32	32	1.8544e+09	124470000	146550000	18	18	36	AALSGLLHR;AMDSDWFAQNYMGR;AQDEGHLSDIVPFK;DQLLLGPTYATPK;DVVDYIIFGTVIQEVK;EAALGAGFSDK;FNIWGGSLSLGHPFGATGCR;IPFLLSGTSYK;LNFLSPELPAVAEFSTNETMGHSADR;MEQDEYALR;NIVVVEGVR
Q9QZQ8;Q9QZQ8-2	Core histone macro-H2A.1	H2afy	sp|Q9QZQ8|H2AY_MOUSE Core histone macro-H2A.1 OS=Mus musculus (Mouse) OX=10090 GN=Macroh2a1 PE=1 SV=3;sp|Q9QZQ8-2|H2AY-2_MOUSE Isoform of Q9QZQ8, Isoform 1 of Core histone macro-H2A.1 OS=Mus musculus (Mouse) OX=10090 GN=Macroh2a1 PE=1 SV=3	13	13	39.735	372	0	88.292	40.9	40.9	1.8293e+09	190270000	212980000	17	17	34	AASADSTTEGTPTDGFTVLSTK;AGVIFPVGR;AISSYFVSTMSSSIK;EFVEAVLELR;FVIHCNSPVWGADK;GGKEFVEAVLELR;GKLEAIITPPPAK;GVTIASGGVLPNIHPELLAK;HILLAVANDEELNQLLK;LEAIITPPPAK;NCLALADDR;QTAAQLILK;SIAFPSIGSGR
P12970	60S ribosomal protein L7a	Rpl7a	sp|P12970|RL7A_MOUSE 60S ribosomal protein L7a OS=Mus musculus (Mouse) OX=10090 GN=Rpl7a PE=1 SV=2	12	12	29.976	266	0	88.138	41	33.8	1.8047e+09	180750000	169210000	15	15	30	AGVNTVTTLVENK;AGVNTVTTLVENKK;AQLVVIAHDVDPIELVVFLPALCR;HWGGNVLGPK;KMGVPYCIIK;KVVNPLFEK;LKVPPAINQFTQALDR;MGVPYCIIK;NFGIGQDIQPK;TCTTVAFTQVNSEDK;TCTTVAFTQVNSEDKGALAK;VPPAINQFTQALDR;VVNPLFEK
Q9JIY8;A0A0R4J157;E0CYR6	Probable N-acetyltransferase CML3	Cml3;Gm4477	sp|Q9JIY8|NT8F3_MOUSE N-acetyltransferase family 8 member 3 OS=Mus musculus (Mouse) OX=10090 GN=Nat8f3 PE=1 SV=1;tr|A0A0R4J157|A0A0R4J157_MOUSE Isoform of Q9JIY8, N-acetyltransferase domain-containing protein OS=Mus musculus (Mouse) OX=10090 GN=Nat8f3 PE=1	3	3	25.955	226	0	20.675	18.6	18.6	1.8005e+09	1106600000	701260000	3	3	6	HVMNCLHTDMADITR;TGETFYTYLSR;TYLSSHSSCFWVAESR
P32020;P32020-2	Non-specific lipid-transfer protein	Scp2	sp|P32020|NLTP_MOUSE Non-specific lipid-transfer protein OS=Mus musculus (Mouse) OX=10090 GN=Scp2 PE=1 SV=3;sp|P32020-2|NLTP-2_MOUSE Isoform of P32020, Isoform SCP2 of Non-specific lipid-transfer protein OS=Mus musculus (Mouse) OX=10090 GN=Scp2 PE=1 SV=3	9	9	59.125	547	0	60.861	14.4	14.4	1.7997e+09	302270000	270240000	10	10	20	ADCTITMADSDLLALMTGK;EATWVVDVK;IAGNMGLAMK;IGGIFAFK;KADCTITMADSDLLALMTGK;KLEEEGEQFVK;LEEEGEQFVK;LQNLQLQPGK;MNPQSAFFQGK
P57780;A0A1L1SV25;E9Q2W9	Alpha-actinin-4	Actn4	sp|P57780|ACTN4_MOUSE Alpha-actinin-4 OS=Mus musculus (Mouse) OX=10090 GN=Actn4 PE=1 SV=1;tr|A0A1L1SV25|A0A1L1SV25_MOUSE Isoform of P57780, Alpha-actinin-4 OS=Mus musculus (Mouse) OX=10090 GN=Actn4 PE=1 SV=1;tr|E9Q2W9|E9Q2W9_MOUSE Isoform of P57780, Alpha-	28	29	104.98	912	0	201.77	37.7	36	1.7952e+09	108840000	141840000	34	33	67	AGTQIENIDEDFR;AGTQIENIDEDFRDGLK;AIMTYVSSFYHAFSGAQK;ALDFIASK;CQLEINFNTLQTK;DGLAFNALIHR;DLLLDPAWEK;DYETATLSDIK;EGLLLWCQR;FAIQDISVEETSAK;GYEEWLLNEIR;GYEEWLLNEIRR;ICDQWDNLGSLTHSR;KDDPVTNLNNAFEVAEK;KTFTAWCNSHLR;LASDLLEWIR;LMLLLEVISGER;LSGSNPYTTVTPQIINSK;LSNRPAFMPSEGR;LVSIGAEEIVDGNAK;MLDAEDIVNTARPDEK;MTLGMIWTIILR;NFITAEELR;NVNVQNFHISWK;QLETIDQLHLEYAK;TFTAWCNSHLR;TINEVENQILTR;VGWEQLLTTIAR;VLAGDKNFITAEEL…
Q9CQQ7;A0A0G2JGX3	ATP synthase F(0) complex subunit B1, mitochondrial	Atp5f1	sp|Q9CQQ7|AT5F1_MOUSE ATP synthase F(0) complex subunit B1, mitochondrial OS=Mus musculus (Mouse) OX=10090 GN=Atp5pb PE=1 SV=1;tr|A0A0G2JGX3|A0A0G2JGX3_MOUSE Isoform of Q9CQQ7, ATP synthase F(0) complex subunit B1, mitochondrial (Fragment) OS=Mus musculus	11	10	28.948	256	0	74.097	33.6	32.8	1.7844e+09	252370000	284520000	13	13	26	HYLFDVQR;IAQLEEVK;LDYHISVQNMMR;LGLIPEEFFQFLYPK;NNIALALEVTYR;NNIALALEVTYRER;NRLDYHISVQNMMR;QIQDAIDMEK;RHYLFDVQR;YGASFGEFIDK;YGASFGEFIDKLNEEK
Q6RHW0	Keratin, type I cytoskeletal 9	Krt9	sp|Q6RHW0|K1C9_MOUSE Keratin, type I cytoskeletal 9 OS=Mus musculus (Mouse) OX=10090 GN=Krt9 PE=1 SV=3	2	2	72.494	743	0.0017847	10.886	3.5	3.5	1.7832e+09	1334600000	490990000	2	2	4	AETECQSQEYSILLSIK;TLVDIDNTR
P68033;P68134;A0A1D5RM20	Actin, alpha cardiac muscle 1;Actin, alpha skeletal muscle	Actc1;Acta1	sp|P68033|ACTC_MOUSE Actin, alpha cardiac muscle 1 OS=Mus musculus (Mouse) OX=10090 GN=Actc1 PE=1 SV=1;sp|P68134|ACTS_MOUSE Actin, alpha skeletal muscle OS=Mus musculus (Mouse) OX=10090 GN=Acta1 PE=1 SV=1;tr|A0A1D5RM20|A0A1D5RM20_MOUSE Isoform of P68134, A	15	13	42.019	377	0	31.041	46.2	37.7	1.7683e+09	1.0667e+09	41997000	5	4	9	AGFAGDDAPR;AVFPSIVGR;AVFPSIVGRPR;DLTDYLMK;DSYVGDEAQSK;EITALAPSTMK;GYSFVTTAER;HQGVMVGMGQK;IWHHTFYNELR;KDLYANNVLSGGTTMYPGIADR;LDLAGRDLTDYLMK;QEYDEAGPSIVHR;SYELPDGQVITIGNER;VAPEEHPTLLTEAPLNPK;YPIEHGIITNWDDMEK
P97742;A0A494BAD3	Carnitine O-palmitoyltransferase 1, liver isoform	Cpt1a	sp|P97742|CPT1A_MOUSE Carnitine O-palmitoyltransferase 1, liver isoform OS=Mus musculus (Mouse) OX=10090 GN=Cpt1a PE=1 SV=4;tr|A0A494BAD3|A0A494BAD3_MOUSE Isoform of P97742, Carnitine O-palmitoyltransferase (Fragment) OS=Mus musculus (Mouse) OX=10090 GN=Cp	18	17	88.25	773	0	121.43	29	27.9	1.7504e+09	231740000	229310000	22	21	43	AGNTIHAILLYR;ELEQQMQQILDDTSEPQPGEAK;EVLSEPWR;FCLTYEASMTR;HLFCLYVVSK;IPGEETDTIQHVK;KPMLYSFQTSLPR;LAALTAADRVPWAK;LAMTGAGIDR;LLGSTIPLCSAQWER;MTALAQDFAVNLGPK;QAMMDIITLFGLTANSK;QICLSGLHSWK;SITFVVFK;TSPDAFIQLALQLAHYK;VDPSLGMIAK;VWLYHDGR;YLAVDSPFLK
Q61941;Q8C9V5;Q8BGK0;E9Q8F4	NAD(P) transhydrogenase, mitochondrial	Nnt	sp|Q61941|NNTM_MOUSE NAD(P) transhydrogenase, mitochondrial OS=Mus musculus (Mouse) OX=10090 GN=Nnt PE=1 SV=2;tr|Q8C9V5|Q8C9V5_MOUSE Isoform of Q61941, Proton-translocating NAD(P)(+) transhydrogenase OS=Mus musculus (Mouse) OX=10090 GN=Nnt PE=1 SV=1;tr|Q8B	21	0	113.84	1086	0	141.73	22.8	0	1.7496e+09	0	0	25	0	25	AQYPIADLVK;AVVLAANHFGR;DDFDFGTMSHVIR;EANSIVITPGYGLCAAK;EVDILISTALIPGK;EVDILISTALIPGKK;EVLASDLVVK;FFTGQITAAGK;GITHIGYTDLPSR;ILIVGGGVAGLASAGAAK;KTTVLAMDQVPR;QGFNVVVESGAGEASK;RVALSPAGVQALVK;SAPLLLPGR;SLGAEPLEVDLK;SLGAEPLEVDLKESGEGQGGYAK;SLGVGYAAVDNPIFYKPNTAMLLGDAK;TTVLAMDQVPR;VALSPAGVQALVK;VIFPAPTPK;VTIAQGYDALSSMANISGYK
Q9WTP7	GTP:AMP phosphotransferase AK3, mitochondrial	Ak3	sp|Q9WTP7|KAD3_MOUSE GTP:AMP phosphotransferase AK3, mitochondrial OS=Mus musculus (Mouse) OX=10090 GN=Ak3 PE=1 SV=3	7	8	25.426	227	0	54.658	41	44.9	1.7274e+09	351010000	378660000	9	10	19	AYEAQTEPVLQYYQK;GVLETFSGTETNK;IWPHVYSFLQTK;LIPDDVMTR;QNMLQGTEIGVLAK;TLTQCSWLLDGFPR;TVGIDDLTGEPLIQR;VYNIEFNPPK
Q8JZZ0	UDP-glucuronosyltransferase 3A2	Ugt3a2	sp|Q8JZZ0|UD3A2_MOUSE UDP-glucuronosyltransferase 3A2 OS=Mus musculus (Mouse) OX=10090 GN=Ugt3a2 PE=1 SV=2	13	12	59.672	523	0	87.617	32.1	26.8	1.7061e+09	156190000	121220000	15	13	28	AESFALTMK;DVSLAPNVK;EILSQYDSTIQEHFVEGSQPVLSDLLLK;EMNSAFAHLPQGVLWTCK;IHQYFGDLCSQLLSR;ILTISTLSASHYIVISR;IMDWLPQTDLLAHPSIR;KDIMDFLK;LLYESANIPDFR;LLYESANIPDFRK;LTEEITYGR;NLGVSIQLQTLK;VKNFLMFLDFSMK
Q9CPY7-2;Q9CPY7	Cytosol aminopeptidase	Lap3	sp|Q9CPY7-2|AMPL-2_MOUSE Isoform of Q9CPY7, Isoform 2 of Cytosol aminopeptidase OS=Mus musculus (Mouse) OX=10090 GN=Lap3 PE=1 SV=3;sp|Q9CPY7|AMPL_MOUSE Cytosol aminopeptidase OS=Mus musculus (Mouse) OX=10090 GN=Lap3 PE=1 SV=3	20	18	52.75	488	0	135.43	56.8	54.1	1.7048e+09	147570000	143820000	25	24	49	ADMGGAATICSAIVSAAK;DKDDDLPQFTSAGESFNK;EMLNISGPPLK;GITFDSGGISIK;GLVLGIYAK;GSEEPPVFLEIHYMGSPNATEAPLVFVGK;GVLFASGQNLAR;HLMESPANEMTPTR;LFEASVETGDR;LHGSGDLEAWEK;LILADALCYAHTFNPK;LNLPINIIGLAPLCENMPSGK;MPLFEHYTR;QVIDCQLADVNNLGK;SAGACTAAAFLR;SWIEEQEMGSFLSVAK;TFYGLHQDFPSVVVVGLGK;TKGLVLGIYAK;TLIEFLLR;WAHLDIAGVMTNK
Q9R112;F6ZKZ3	Sulfide:quinone oxidoreductase, mitochondrial	Sqrdl	sp|Q9R112|SQOR_MOUSE Sulfide:quinone oxidoreductase, mitochondrial OS=Mus musculus (Mouse) OX=10090 GN=Sqor PE=1 SV=3;tr|F6ZKZ3|F6ZKZ3_MOUSE Isoform of Q9R112, Pyr_redox_2 domain-containing protein OS=Mus musculus (Mouse) OX=10090 GN=Sqor PE=1 SV=1	16	16	50.282	450	0	108.2	37.6	37.6	1.6959e+09	177260000	143980000	22	20	42	ANIIFNTALGTIFGVK;ANIIFNTALGTIFGVKK;EGNALFTFPNTPVK;GYWGGPAFLR;HFYQPIWTLVGAGAK;IMYLSEAYFR;KYADALQEIIR;KYDGYTSCPLVTGYNR;NHYEVLVLGGGAGGITMATR;RVGAENVAIVEPSER;STLSVIPSGVQWIQDR;TAAAVAAQSGILDR;VAELNPDENCIR;VGAENVAIVEPSER;YADALQEIIR;YDGYTSCPLVTGYNR
P50285;Q3UNX7	Dimethylaniline monooxygenase [N-oxide-forming] 1	Fmo1	sp|P50285|FMO1_MOUSE Dimethylaniline monooxygenase [N-oxide-forming] 1 OS=Mus musculus (Mouse) OX=10090 GN=Fmo1 PE=1 SV=1;tr|Q3UNX7|Q3UNX7_MOUSE Isoform of P50285, Dimethylaniline monooxygenase [N-oxide-forming] 1 OS=Mus musculus (Mouse) OX=10090 GN=Fmo1 P	16	17	59.914	532	0	115	34	37.2	1.692e+09	103150000	90448000	21	21	42	AILTQWDR;ALQTDYITYIDDLLTSINAK;ALQTDYITYIDDLLTSINAKPDLR;AMLLTDPR;CCLEEGLEPTCFER;EPVLNDELPGR;HSGFGLCYCK;KAILTQWDR;KVFLSTTGGAWVISR;LALSIFFGPCTPYHFR;LYSTQFNLQR;MNSWFNHVNYGVAPEDR;NLLPTPIVSWLISK;SSDLGGLWR;TQLREPVLNDELPGR;VAIVGAGVSGLASIK;VLVVGMGNSGTDIAVEASHLAK
Q9D0K2;Q3UJQ9	Succinyl-CoA:3-ketoacid coenzyme A transferase 1, mitochondrial;Succinyl-CoA:3-ketoacid-coenzyme A transferase	Oxct1	sp|Q9D0K2|SCOT1_MOUSE Succinyl-CoA:3-ketoacid coenzyme A transferase 1, mitochondrial OS=Mus musculus (Mouse) OX=10090 GN=Oxct1 PE=1 SV=1;tr|Q3UJQ9|Q3UJQ9_MOUSE Isoform of Q9D0K2, Succinyl-CoA:3-ketoacid-coenzyme A transferase OS=Mus musculus (Mouse) OX=10	13	13	55.988	520	0	88.396	40.6	40.6	1.6827e+09	118400000	140610000	18	16	34	AGGAGVPAFYTSTGYGTLVQEGGSPIK;DIPNGATLLVGGFGLCGIPENLIGALLK;DLTAVSNNAGVDNFGLGLLLR;EFNGQHFILEEAITGDFALVK;ETVTVLPGASFFSSDESFAMIR;FYTDPVEAVK;GGHVNLTMLGAMQVSK;GMGGAMDLVSSSK;MISSYVGENAEFER;NFNLPMCK;NGLTLIELWEGLTVDDIK;NGLTLIELWEGLTVDDIKK;YGDLANWMIPGK
Q9CZ13	Cytochrome b-c1 complex subunit 1, mitochondrial	Uqcrc1	sp|Q9CZ13|QCR1_MOUSE Cytochrome b-c1 complex subunit 1, mitochondrial OS=Mus musculus (Mouse) OX=10090 GN=Uqcrc1 PE=1 SV=2	11	12	52.851	480	0	82.294	30.4	30.4	1.6328e+09	162270000	186550000	14	15	29	EVESIGAHLNAYSTR;IPLAEWESR;IQEVDAQMLR;LCTSATESEVTR;MVLAAAGGVEHQQLLDLAQK;NALVSHLDGTTPVCEDIGR;NNGAGYFLEHLAFK;RIPLAEWESR;TDLTDYLNR;VVELLADIVQNSSLEDSQIEK;VVELLADIVQNSSLEDSQIEKER;VYEEDAVPGLTPCR
Q62468	Villin-1	Vil1	sp|Q62468|VILI_MOUSE Villin-1 OS=Mus musculus (Mouse) OX=10090 GN=Vil1 PE=1 SV=3	25	25	92.774	827	0	169.07	35.7	35.7	1.6312e+09	107820000	62011000	28	27	55	AAATTVQEYLK;AAISDSVVEPAAK;ALGMTPAAFSALPR;ATSLNSNDVFILK;DLETPIIVVK;EGDSPQLMAIMNHVLGPR;EPPHLMSIFK;EVATRPLTQDLLK;FDALTMHVQPQVAAQQK;GDVFLLDLGK;GSLNITTPGIQIWR;HEDCYILDQGGLK;IEDLELVPVESK;LIIQWNGPESNR;LQEENQVITPR;MVDDGSGEVQVWR;MVVYQGGTSR;NVLAGEVEMSWK;QGHEPPTFTGWFLAWDPFK;RLQEENQVITPR;SFNRGDVFLLDLGK;SGAMSQALNFIK;SVEDLPEGVDPSR;TPSCCYLWCGK;YNDEPVQIR
P51660	Peroxisomal multifunctional enzyme type 2;(3R)-hydroxyacyl-CoA dehydrogenase;Enoyl-CoA hydratase 2	Hsd17b4	sp|P51660|DHB4_MOUSE Peroxisomal multifunctional enzyme type 2 OS=Mus musculus (Mouse) OX=10090 GN=Hsd17b4 PE=1 SV=3	17	18	79.481	735	0	121.65	33.9	35	1.63e+09	174480000	120460000	20	21	41	AAVAVPNRPPDAVLR;ALHGEQYLELYKPLPR;ANAVFEWHITK;AYALAFAER;CEAVIADILDK;DATSLNQAALYR;FAKPVYPGQTLQTEMWK;GALVIVNDLGGDFK;GSSAADKVVAEIR;HVLQQFADNDVSR;IDVVVNNAGILR;ILMTSSASGIYGNFGQANYSAAK;ISDEDWDIIHR;LGILGLCNTLAIEGR;LPSFSSSYTELQSIMYALGVGASVK;TALDTFGR;TSHAAPAATSGFVGAVGHK;VVLVTGAGGGLGR
P50544;B1AR28	Very long-chain specific acyl-CoA dehydrogenase, mitochondrial	Acadvl	sp|P50544|ACADV_MOUSE Very long-chain specific acyl-CoA dehydrogenase, mitochondrial OS=Mus musculus (Mouse) OX=10090 GN=Acadvl PE=1 SV=3;tr|B1AR28|B1AR28_MOUSE Isoform of P50544, Very long-chain-specific acyl-CoA dehydrogenase, mitochondrial OS=Mus muscul	22	23	70.875	656	0	166.18	44.1	42.7	1.6158e+09	107900000	125650000	26	26	52	ASNTSEVYFDGVK;DFQIEAAISK;EATQAVLDKPETLSSDASTR;ELGAFGLQVPSELGGLGLSNTQYAR;ELVGPVAR;FGMAATLAGTMK;GILLYGTK;GIVNEQFLLQR;IFCSEAAWK;IFEGANDILR;IHNFGVIQEK;ITAFVVER;IWISNGGLADIFTVFAK;KGIVNEQFLLQR;LADGAIDLYAMVVVLSR;LFVALQGCMDK;MLCDSWCIEAATR;NPFGNVGLLMGEAGK;SFAVGMFK;SFGGVTHGLPEK;SGELAVQALDQFATVVEAK;TGIGSGLSLSGIVHPELSR;VADECIQIMGGMGFMK;VAVNILNNGR;VPSENVLGEVGDGFK
Q9CR62;Q5SX46	Mitochondrial 2-oxoglutarate/malate carrier protein	Slc25a11	sp|Q9CR62|M2OM_MOUSE Mitochondrial 2-oxoglutarate/malate carrier protein OS=Mus musculus (Mouse) OX=10090 GN=Slc25a11 PE=1 SV=3;tr|Q5SX46|Q5SX46_MOUSE Isoform of Q9CR62, Mitochondrial 2-oxoglutarate/malate carrier protein (Fragment) OS=Mus musculus (Mouse)	12	12	34.155	314	0	82.464	49.4	49.4	1.6108e+09	132040000	136240000	14	13	27	ALIGMTAGATGAFVGTPAEVALIR;AVVVNAAQLASYSQSK;EEGVPTLWR;FLFGGLAGMGATVFVQPLDLVK;GIYTGLSAGLLR;IAREEGVPTLWR;LGIYTVLFER;LGPHTVLTFIFLEQMNK;LTGADGTPPGFLLK;NVFNALVR;TSFHALTSILK;YEGFFSLWK
P50518;A0A0N4SW07	V-type proton ATPase subunit E 1	Atp6v1e1	sp|P50518|VATE1_MOUSE V-type proton ATPase subunit E 1 OS=Mus musculus (Mouse) OX=10090 GN=Atp6v1e1 PE=1 SV=2;tr|A0A0N4SW07|A0A0N4SW07_MOUSE Isoform of P50518, V-type proton ATPase subunit E 1 (Fragment) OS=Mus musculus (Mouse) OX=10090 GN=Atp6v1e1 PE=1 SV	6	7	26.157	226	0	47.968	31.4	35.4	1.6001e+09	627240000	711610000	8	9	17	AEEEFNIEK;ARDDLITDLLNEAK;DDLITDLLNEAK;HMMAFIEQEANEK;IQMSNLMNQAR;LDLIAQQMMPEVR;YQVLLDGLVLQGLYQLLEPR
P61922;P61922-2	4-aminobutyrate aminotransferase, mitochondrial	Abat	sp|P61922|GABT_MOUSE 4-aminobutyrate aminotransferase, mitochondrial OS=Mus musculus (Mouse) OX=10090 GN=Abat PE=1 SV=1;sp|P61922-2|GABT-2_MOUSE Isoform of P61922, Isoform 2 of 4-aminobutyrate aminotransferase, mitochondrial OS=Mus musculus (Mouse) OX=1009	13	14	56.451	500	0	107.48	41	42	1.5934e+09	258700000	276460000	15	16	31	CLEEVEDLIVK;FWAHEHWGLDDPADVMTFSK;GMSQLITMACGSCSNENAFK;GNYLVDVDGNR;GTFCSFDTPDEAIR;IDIPSFDWPIAPFPR;IFNTWLGDPSK;LQESLMSVAPR;MLDLYSQISSVPIGYNHPALAK;MMTGGFFHK;NLLLAEVINIIK;QLNTIQNAEAVHFFCNYEESR;REDLLNNVAR;TLLTGLLDLQAQYPQFISR;TVAGIIVEPIQSEGGDNHASDDFFR;VDIEFDYDGPLMK
P99029;P99029-2;G3UZJ4;H3BJQ7;A0A494BAZ4	Peroxiredoxin-5, mitochondrial	Prdx5	sp|P99029|PRDX5_MOUSE Peroxiredoxin-5, mitochondrial OS=Mus musculus (Mouse) OX=10090 GN=Prdx5 PE=1 SV=2;sp|P99029-2|PRDX5-2_MOUSE Isoform of P99029, Isoform Cytoplasmic+peroxisomal of Peroxiredoxin-5, mitochondrial OS=Mus musculus (Mouse) OX=10090 GN=Prdx	12	12	21.897	210	0	82.505	46.7	46.7	1.5825e+09	128560000	165210000	15	14	29	ATDLLLDDSLVSLFGNR;ATDLLLDDSLVSLFGNRR;FSMVIDNGIVK;GVLFGVPGAFTPGCSK;KGVLFGVPGAFTPGCSK;KVNLAELFK;LLADPTGAFGK;RFSMVIDNGIVK;THLPGFVEQAGALK;VGDAIPSVEVFEGEPGK;VGDAIPSVEVFEGEPGKK;VNLAELFK
P62880;E9QKR0;D3Z1M1;D3YZX3;D3Z1T4;E9PWM7	Guanine nucleotide-binding protein G(I)/G(S)/G(T) subunit beta-2	Gnb2	sp|P62880|GBB2_MOUSE Guanine nucleotide-binding protein G(I)/G(S)/G(T) subunit beta-2 OS=Mus musculus (Mouse) OX=10090 GN=Gnb2 PE=1 SV=3;tr|E9QKR0|E9QKR0_MOUSE Isoform of P62880, WD_REPEATS_REGION domain-containing protein OS=Mus musculus (Mouse) OX=10090	8	8	37.331	340	0	54.969	31.8	31.8	1.5746e+09	351510000	281540000	12	10	22	ACGDSTLTQITAGLDPVGR;ELPGHTGYLSCCR;IYAMHWGTDSR;KACGDSTLTQITAGLDPVGR;LIIWDSYTTNK;LLLAGYDDFNCNIWDAMK;TFVSGACDASIK;VSCLGVTDDGMAVATGSWDSFLK
Q9Z0S1;A0A1B0GRV0;D3Z0E6	3(2),5-bisphosphate nucleotidase 1	Bpnt1	sp|Q9Z0S1|BPNT1_MOUSE 3(2),5-bisphosphate nucleotidase 1 OS=Mus musculus (Mouse) OX=10090 GN=Bpnt1 PE=1 SV=2;tr|A0A1B0GRV0|A0A1B0GRV0_MOUSE Isoform of Q9Z0S1, 3(2),5-bisphosphate nucleotidase 1 OS=Mus musculus (Mouse) OX=10090 GN=Bpnt1 PE=1 SV=1;tr|D	13	12	33.196	308	0	88.113	55.8	52.3	1.5467e+09	272820000	271260000	15	16	31	AIAGIINQPYYNYQAGPDAALGR;ASAYVFASPGCK;CVIAEGDLGIVQK;HMNSAGVLAALR;IIQLIEGK;KWDTCAPEVILHAVGGK;LTDIHGNALQYNK;LVASAYSIAQK;LVQMSICSSLAR;NYEYYASHVPESVK;SHSNQLVTDCISAMNPDTVLR;TIWGVLGLGAFGFQLK;WDTCAPEVILHAVGGK
Q9D964	Glycine amidinotransferase, mitochondrial	Gatm	sp|Q9D964|GATM_MOUSE Glycine amidinotransferase, mitochondrial OS=Mus musculus (Mouse) OX=10090 GN=Gatm PE=1 SV=1	16	16	48.297	423	0	108.23	44.7	44.7	1.4876e+09	94174000	99644000	25	21	46	AENACVPPFTVEVK;AVAEVEEMCNILSMEGVTVR;DCPVSSYNEWDPLEEVIVGR;DILMVVGNEIIEAPMAWR;FVTTEFEPCFDAADFIR;KAVAEVEEMCNILSMEGVTVR;NANSLGGGFHCWTCDVR;NGGLYFPK;RPDPIDWSLK;SIIKDYFHR;SQVTNYLGIEWMR;TPDFESTGLYSAMPR;VMVDANEVPIQK;WLSMNVLMLDEK;WLSMNVLMLDEKR;YKTPDFESTGLYSAMPR
Q9Z2I8;Q9Z2I8-2	Succinyl-CoA ligase [GDP-forming] subunit beta, mitochondrial	Suclg2	sp|Q9Z2I8|SUCB2_MOUSE Succinate--CoA ligase [GDP-forming] subunit beta, mitochondrial OS=Mus musculus (Mouse) OX=10090 GN=Suclg2 PE=1 SV=3;sp|Q9Z2I8-2|SUCB2-2_MOUSE Isoform of Q9Z2I8, Isoform 2 of Succinate--CoA ligase [GDP-forming] subunit beta, mitochond	12	12	46.839	433	0	86.855	33	32.3	1.4799e+09	112060000	139210000	15	15	30	DIFAMDDKSENEPIENEAAR;EAQVYEAFK;EQIDIFEGIK;EQIDIFEGIKDSQAQR;ETYLAILMDR;INFDDNAEFR;LEGTNVQEAQNILK;MAENLGFLGSLK;PANFLDLGGGVK;SSGLPITSAVDLEDAAK;SSGLPITSAVDLEDAAKK;VMVAEALDISR;VVGELAQQMIGYNLATK
P27773	Protein disulfide-isomerase A3	Pdia3	sp|P27773|PDIA3_MOUSE Protein disulfide-isomerase A3 OS=Mus musculus (Mouse) OX=10090 GN=Pdia3 PE=1 SV=2	14	17	56.678	505	0	113.56	31.7	38.6	1.4744e+09	248670000	251690000	16	19	35	ALEQFLQEYFDGNLK;ALEQFLQEYFDGNLKR;DASVVGFFR;DLFSDGHSEFLK;DLLTAYYDVDYEK;ELNDFISYLQR;FAHTNIESLVK;FISDKDASVVGFFR;FVMQEEFSR;GFPTIYFSPANK;IFRDGEEAGAYDGPR;LAPEYEAAATR;LNFAVASR;LSKDPNIVIAK;MDATANDVPSPYEVK;SEPIPESNEGPVK;TFSHELSDFGLESTTGEVPVVAIR
Q8VEK3;Q8VEK3-2	Heterogeneous nuclear ribonucleoprotein U	Hnrnpu	sp|Q8VEK3|HNRPU_MOUSE Heterogeneous nuclear ribonucleoprotein U OS=Mus musculus (Mouse) OX=10090 GN=Hnrnpu PE=1 SV=1;sp|Q8VEK3-2|HNRPU-2_MOUSE Isoform of Q8VEK3, Isoform 2 of Heterogeneous nuclear ribonucleoprotein U OS=Mus musculus (Mouse) OX=10090 GN=Hnr	15	13	87.917	800	0	100.64	18.4	18	1.4737e+09	153240000	145580000	19	16	35	DCEVVMMIGLPGAGK;DLPEHAVLK;DRLSASSLTMESFAFLWAGGR;EKPYFPIPEDCTFIQNVPLEDR;GYFEYIEENK;GYFEYIEENKYSR;KDCEVVMMIGLPGAGK;KMCLFAGFQR;LSASSLTMESFAFLWAGGR;MCLFAGFQR;NFILDQTNVSAAAQR;NGQDLGVAFK;RNFILDQTNVSAAAQR;SSGPTSLFAVTVAPPGAR;YNILGTNTIMDK
Q8BGH2	Sorting and assembly machinery component 50 homolog	Samm50	sp|Q8BGH2|SAM50_MOUSE Sorting and assembly machinery component 50 homolog OS=Mus musculus (Mouse) OX=10090 GN=Samm50 PE=1 SV=1	13	14	51.863	469	0	95.422	33.3	35.8	1.4733e+09	146750000	141360000	15	16	31	DDIIICEIGEVFK;DVVVQHVHFDGLGR;ETSYGLSFFKPQPGNFER;FYLGGPTSVR;GVSAEYSFPLWK;ICDGVQFGAGIR;LELNYCIPMGVQGGDR;NFSVNLYK;SSLSHAMVIDSR;THFFLNAGNLCNLNYGEGPK;TKDDIIICEIGEVFK;VTFQFSYGTK;VTGQFPWSSLR;WSYGAGVVLR
P18894;A0A0R4J203;Q91WH3	D-amino-acid oxidase	Dao	sp|P18894|OXDA_MOUSE D-amino-acid oxidase OS=Mus musculus (Mouse) OX=10090 GN=Dao PE=1 SV=3;tr|A0A0R4J203|A0A0R4J203_MOUSE Isoform of P18894, DAO domain-containing protein OS=Mus musculus (Mouse) OX=10090 GN=Dao PE=1 SV=1;tr|Q91WH3|Q91WH3_MOUSE Isoform of	9	7	38.661	345	0	61.01	30.1	27.5	1449500000	506850000	345890000	10	7	17	DEVPDPFWK;GQIIQVEAPWIK;HFILTHDPSLGIYNSPYIIPGSK;IVGELTGFR;MGLALISGYNLFR;MGLALISGYNLFRDEVPDPFWK;SYLPWLTER;TVTLGGIFQLGNWSGLNSVR;VESLEEVAR
P62242	40S ribosomal protein S8	Rps8	sp|P62242|RS8_MOUSE 40S ribosomal protein S8 OS=Mus musculus (Mouse) OX=10090 GN=Rps8 PE=1 SV=2	8	6	24.205	208	0	55.164	44.7	38	1446800000	203700000	153970000	10	7	17	IIDVVYNASNNELVR;ISSLLEEQFQQGK;LDVGNFSWGSECCTR;LLACIASR;LLACIASRPGQCGR;LTPEEEEILNK;NCIVLIDSTPYR;QWYESHYALPLGR
P55264;P55264-2;A0A286YCD7;A0A286YCN3	Adenosine kinase	Adk	sp|P55264|ADK_MOUSE Adenosine kinase OS=Mus musculus (Mouse) OX=10090 GN=Adk PE=1 SV=2;sp|P55264-2|ADK-2_MOUSE Isoform of P55264, Isoform Short of Adenosine kinase OS=Mus musculus (Mouse) OX=10090 GN=Adk PE=1 SV=2;tr|A0A286YCD7|A0A286YCD7_MOUSE Isoform of	5	6	40.148	361	0	39.52	15.5	15.5	1445000000	670450000	691700000	6	6	12	AATFFGCIGIDK;AGHYAASVIIR;ELFDELVK;ELFDELVKK;SLVANLAAANCYK;VAQWLIQEPHK
P40936	Indolethylamine N-methyltransferase	Inmt	sp|P40936|INMT_MOUSE Indolethylamine N-methyltransferase OS=Mus musculus (Mouse) OX=10090 GN=Inmt PE=1 SV=1	9	11	29.459	264	0	73.785	58	58	1444800000	127320000	179900000	10	13	23	AIQDAGCQVLK;DYLTTYYSFHSGPVAEQEIVK;EIIVTDYTPQNLQELQK;EPGAYDWSSIVQHACELEGDR;FQHYMVGPK;FSGVYLEK;KFSGVYLEK;LAGLLKPGGHLVTLVTLR;TPPLGSAQVPLADCVLTFLAMECACPDIDTYR;VYIGGEDYEK;VYIGGEDYEKEFTPK
Q9EPL9;Q3TAW3;E9Q296;Q8C178	Peroxisomal acyl-coenzyme A oxidase 3;Acyl-coenzyme A oxidase	Acox3	sp|Q9EPL9|ACOX3_MOUSE Peroxisomal acyl-coenzyme A oxidase 3 OS=Mus musculus (Mouse) OX=10090 GN=Acox3 PE=1 SV=2;tr|Q3TAW3|Q3TAW3_MOUSE Isoform of Q9EPL9, Acyl-coenzyme A oxidase OS=Mus musculus (Mouse) OX=10090 GN=Acox3 PE=1 SV=1;tr|E9Q296|E9Q296_MOUSE Iso	19	15	78.403	700	0	131.88	37.1	30.6	1425000000	201940000	180500000	23	19	42	AAWWPEFSANK;ADWMDSAAPLAAYR;ASFNSGELLLFWDGQDVIHFK;DSALWSDTPK;EIHALASAGKPLASWTAQR;FHEHIHSSGLSPSLR;FWVGNLGK;ILPYLAAAYALDHFSK;ISIISMSVVNLK;LGASLGSLSSGR;LSTLYGLWCLSQHMALLYR;PLALAFMELTVMQR;SYGADLPLEK;TGNITSEGTYNSPFK;TIFMDLIEVQSAR;TIFSTLENDPLFAR;TLLPMTGVMVGDIGKK;TVDFLEAYPGILGQK;VFEYGFFK;WLVCYLLQESHR
Q8C6B0;A0A2R8VK72;A0A2R8VI07;Q9D7S5		Mettl7a1;mCG_20149	tr|Q8C6B0|Q8C6B0_MOUSE Methyltransf_11 domain-containing protein OS=Mus musculus (Mouse) OX=10090 GN=Mettl7a1 PE=1 SV=1;tr|A0A2R8VK72|A0A2R8VK72_MOUSE Isoform of Q8C6B0, Methyltransferase-like 7A1 OS=Mus musculus (Mouse) OX=10090 GN=Mettl7a1 PE=1 SV=1;tr|A	9	9	28.096	244	0	67.052	42.6	46.3	1417300000	236460000	218260000	10	10	20	ELFSNLQEFAGPSGK;FSVMYNEQMASQK;LQHIQAPLSWTLVR;LTLLEVGCGTGANFK;PGGAFYFMEHVADER;PHIYGYAVK;TIEQASFSK;TLAVLALR;VLKPGGAFYFMEHVADER;VTCIDPNPNFEK
P97807;P97807-2	Fumarate hydratase, mitochondrial	Fh	sp|P97807|FUMH_MOUSE Fumarate hydratase, mitochondrial OS=Mus musculus (Mouse) OX=10090 GN=Fh PE=1 SV=3;sp|P97807-2|FUMH-2_MOUSE Isoform of P97807, Isoform Cytoplasmic of Fumarate hydratase, mitochondrial OS=Mus musculus (Mouse) OX=10090 GN=Fh PE=1 SV=3	12	13	54.356	507	0	87.88	31.4	34.3	1412900000	117560000	165070000	14	17	31	AAAEVNQEYGLDPK;AIEMLGGELGSK;ETAIELGYLTAEQFDEWVKPK;IYELAAGGTAVGTGLNTR;LMNESLMLVTALNPHIGYDK;MPIPVIQAFGILK;MPIPVIQAFGILKR;SKEFAQVIK;THTQDAVPLTLGQEFSGYVQQVQYAMVR;VAALTGLPFVTAPNK;VEFDTFGELK;VEFDTFGELKVPTDK;VLLPGLQK
O09174	Alpha-methylacyl-CoA racemase	Amacr	sp|O09174|AMACR_MOUSE Alpha-methylacyl-CoA racemase OS=Mus musculus (Mouse) OX=10090 GN=Amacr PE=1 SV=4	10	10	41.704	381	0	67.281	38.1	38.1	1406900000	261980000	209760000	11	11	22	ADVLLEPFR;ASFITDGEQLPSPR;EYGFSQEEILQLHSDR;GQNILDGGAPFYTTYK;LGSTGENFLAR;LQLGPETLLQDNPK;LSGFGQSGIFSK;RDPSVGEHTVEVLR;TADGEFMAVGAIEPQFYALLLK;VAGHDINYLALSGVLSK
Q9D0M3;Q9D0M3-2;A0A2R8VHK1	Cytochrome c1, heme protein, mitochondrial	Cyc1	sp|Q9D0M3|CY1_MOUSE Cytochrome c1, heme protein, mitochondrial OS=Mus musculus (Mouse) OX=10090 GN=Cyc1 PE=1 SV=1;sp|Q9D0M3-2|CY1-2_MOUSE Isoform of Q9D0M3, Isoform 2 of Cytochrome c1, heme protein, mitochondrial OS=Mus musculus (Mouse) OX=10090 GN=Cyc1 PE	8	8	35.327	325	0	60.24	49.5	37.5	1405000000	194190000	163340000	13	12	25	AANNGALPPDLSYIVR;ALAEEVEVQDGPNDDGEMFMRPGK;EGLYFNPYFPGQAIGMAPPIYTEVLEYDDGTPATMSQVAK;GLLSSLDHTSIR;HGGEDYVFSLLTGYCEPPTGVSLR;HLVGVCYTEEEAK;LSDYFPKPYPNPEAAR;MLLMMGLLLPLTYAMK;MLLMMGLLLPLTYAMKR
Q91YT0;D3YUM1;D3Z1U9	NADH dehydrogenase [ubiquinone] flavoprotein 1, mitochondrial	Ndufv1	sp|Q91YT0|NDUV1_MOUSE NADH dehydrogenase [ubiquinone] flavoprotein 1, mitochondrial OS=Mus musculus (Mouse) OX=10090 GN=Ndufv1 PE=1 SV=1;tr|D3YUM1|D3YUM1_MOUSE Isoform of Q91YT0, NADH dehydrogenase [ubiquinone] flavoprotein 1, mitochondrial OS=Mus musculus	14	15	50.834	464	0	102.41	39.2	39.2	1391700000	105980000	98799000	17	17	34	EAYEAGLIGK;GAGAYICGEETALIESIEGK;GDARPAEIDSLWEISK;GEFYNEASNLQVAIR;GGTWFAGFGR;GPDWILGEMK;HAGGVTGGWDNLLAVIPGGSSTPLIPK;IFTNLYGR;LVEGCLVGGR;NACGSDYDFDVFVVR;PAEIDSLWEISK;QIEGHTICALGDGAAWPVQGLIR;RGGTWFAGFGR;YLVVNADEGEPGTCK;YLVVNADEGEPGTCKDR
P08113	Endoplasmin	Hsp90b1	sp|P08113|ENPL_MOUSE Endoplasmin OS=Mus musculus (Mouse) OX=10090 GN=Hsp90b1 PE=1 SV=2	14	14	92.475	802	0	92.904	19.7	17.6	1379400000	435510000	435170000	15	13	28	EATEKEFEPLLNWMK;EEEAIQLDGLNASQIR;EFEPLLNWMK;ELISNASDALDK;ELISNASDALDKIR;FAFQAEVNR;FQSSHHSTDITSLDQYVER;GTTITLVLK;GVVDSDDLPLNVSR;IYFMAGSSR;KYSQFINFPIYVWSSK;LIINSLYK;NLLHVTDTGVGMTR;SGYLLPDTK;SILFVPTSAPR;VFITDDFHDMMPK
P63001;Q3TLP8	Ras-related C3 botulinum toxin substrate 1	Rac1	sp|P63001|RAC1_MOUSE Ras-related C3 botulinum toxin substrate 1 OS=Mus musculus (Mouse) OX=10090 GN=Rac1 PE=1 SV=1;tr|Q3TLP8|Q3TLP8_MOUSE Isoform of P63001, Ras-related C3 botulinum toxin substrate 1 OS=Mus musculus (Mouse) OX=10090 GN=Rac1 PE=1 SV=1	5	4	21.45	192	0	33.573	24.5	20.3	1374500000	449650000	503020000	6	4	10	HHCPNTPIILVGTK;KLTPITYPQGLAMAK;LTPITYPQGLAMAK;TVFDEAIR;YLECSALTQR
P70398;Q4FE56;G3UZS3	Probable ubiquitin carboxyl-terminal hydrolase FAF-X;Ubiquitin carboxyl-terminal hydrolase	Usp9x	sp|P70398|USP9X_MOUSE Probable ubiquitin carboxyl-terminal hydrolase FAF-X OS=Mus musculus (Mouse) OX=10090 GN=Usp9x PE=1 SV=2;tr|Q4FE56|Q4FE56_MOUSE Isoform of P70398, USP domain-containing protein OS=Mus musculus (Mouse) OX=10090 GN=Usp9x PE=1 SV=1;tr|G3	2	1	290.71	2559	0.001804	11.292	0.7	0.3	1373800000	988530000	370940000	3	1	4	LYSVVSQLIR;WVVPVLPK
P61205;P84078	ADP-ribosylation factor 3;ADP-ribosylation factor 1	Arf3;Arf1	sp|P61205|ARF3_MOUSE ADP-ribosylation factor 3 OS=Mus musculus (Mouse) OX=10090 GN=Arf3 PE=2 SV=2;sp|P84078|ARF1_MOUSE ADP-ribosylation factor 1 OS=Mus musculus (Mouse) OX=10090 GN=Arf1 PE=1 SV=2	8	9	20.601	181	0	60.744	43.1	54.7	1367300000	202380000	188810000	9	11	20	DAVLLVFANK;HYFQNTQGLIFVVDSNDR;HYFQNTQGLIFVVDSNDRER;ILMVGLDAAGK;LGEIVTTIPTIGFNVETVEYK;MLAEDELR;MLAEDELRDAVLLVFANK;NISFTVWDVGGQDK;QDLPNAMNAAEITDK
P62983;P0CG50;P0CG49;P62984;A0A0A6YW67;E9Q9J0;E9Q4P0;E9Q5F6;E9QNP0;Q5SX22	Ubiquitin-40S ribosomal protein S27a;Ubiquitin;40S ribosomal protein S27a;Polyubiquitin-C;Ubiquitin;Ubiquitin-related 1;Ubiquitin-related 2;Polyubiquitin-B;Ubiquitin;Ubiquitin-60S ribosomal protein L40;Ubiquitin;60S ribosomal protein L40	Rps27a;Ubc;Ubb;Uba52;Gm8797;Kxd1	sp|P62983|RS27A_MOUSE Ubiquitin-40S ribosomal protein S27a OS=Mus musculus (Mouse) OX=10090 GN=Rps27a PE=1 SV=2;sp|P0CG50|UBC_MOUSE Polyubiquitin-C OS=Mus musculus (Mouse) OX=10090 GN=Ubc PE=1 SV=2;sp|P0CG49|UBB_MOUSE Polyubiquitin-B OS=Mus musculus (Mouse	6	6	17.951	156	0	41.294	42.9	42.9	1359700000	245440000	169030000	8	9	17	CCLTYCFNKPEDK;ECPSDECGAGVFMGSHFDR;ESTLHLVLR;RECPSDECGAGVFMGSHFDR;TITLEVEPSDTIENVK;TLSDYNIQK
Q99LC3	NADH dehydrogenase [ubiquinone] 1 alpha subcomplex subunit 10, mitochondrial	Ndufa10	sp|Q99LC3|NDUAA_MOUSE NADH dehydrogenase [ubiquinone] 1 alpha subcomplex subunit 10, mitochondrial OS=Mus musculus (Mouse) OX=10090 GN=Ndufa10 PE=1 SV=1	9	9	40.603	355	0	60.697	37.2	37.2	1348600000	139430000	153910000	12	10	22	LLQYADALEHLLSTGQGVVLER;LQSWLYASR;QDDWTFHYLR;SIYSDFVFLEAMYNQGYIR;TEVLNYTTIPVYLPEITIGAHQGSR;VITVDGNICSGK;VTSAYLQDIENAYKK;VVEDIEYLK;YGLLAAILGDK
P58252	Elongation factor 2	Eef2	sp|P58252|EF2_MOUSE Elongation factor 2 OS=Mus musculus (Mouse) OX=10090 GN=Eef2 PE=1 SV=2	23	23	95.313	858	0	162.07	36	37.4	1347500000	73989000	63907000	26	24	50	ALLELQLEPEELYQTFQR;AYLPVNESFGFTADLR;CELLYEGPPDDEAAMGIK;CLYASVLTAQPR;DLEEDHACIPIKK;DSVVAGFQWATK;EDLYLKPIQR;ETVSEESNVLCLSK;FSVSPVVR;GGGQIIPTAR;GHVFEESQVAGTPMFVVK;IKPVLMMNK;KIWCFGPDGTGPNILTDITK;LMEPIYLVEIQCPEQVVGGIYGVLNR;RCLYASVLTAQPR;STAISLFYELSENDLNFIK;STLTDSLVCK;TFCQLILDPIFK;TGTITTFEHAHNMR;VFDAIMNFR;VFSGVVSTGLK;VNFTVDQIR;WLPAGDALLQMITIHLPSPVTAQK;YEWDVAEAR
Q923I7;A0A0U1RNI5;A0A0U1RNI8	Sodium/glucose cotransporter 2	Slc5a2	sp|Q923I7|SC5A2_MOUSE Sodium/glucose cotransporter 2 OS=Mus musculus (Mouse) OX=10090 GN=Slc5a2 PE=1 SV=1;tr|A0A0U1RNI5|A0A0U1RNI5_MOUSE Isoform of Q923I7, Sodium/glucose cotransporter 2 (Fragment) OS=Mus musculus (Mouse) OX=10090 GN=Slc5a2 PE=1 SV=1;tr|A0	11	10	73.007	670	0	75.685	18.5	17	1328600000	194200000	147750000	16	14	30	AGCILCGYLK;CLLWFCGMSK;GAFWGLVGGLLMGLAR;GTVGGYFLAGR;ILYPDEVACVVPEVCK;ILYPDEVACVVPEVCKR;LMPMFLMVMPGMISR;RVCGTEVGCSNIAYPR;SGSGSPPPTTEEVAATTR;VCGTEVGCSNIAYPR;YLGAMTSLTVSK
Q9Z0X1;B1AU25;Q9Z0X1-2	Apoptosis-inducing factor 1, mitochondrial	Aifm1	sp|Q9Z0X1|AIFM1_MOUSE Apoptosis-inducing factor 1, mitochondrial OS=Mus musculus (Mouse) OX=10090 GN=Aifm1 PE=1 SV=1;tr|B1AU25|B1AU25_MOUSE Isoform of Q9Z0X1, Apoptosis-inducing factor 1, mitochondrial OS=Mus musculus (Mouse) OX=10090 GN=Aifm1 PE=1 SV=1;sp	17	18	66.765	612	0	122.84	34.3	37.7	1321700000	126830000	96418000	19	20	39	AIASATEGGSVPQIR;APSHVPFLLIGGGTAAFAAAR;CLIATGGTPR;DKVVVGIVLWNVFNR;ELWFSDDPNVTK;ILPQYLSNWTMEK;KSQASGIEVIQLFPEK;KVETDHIVTAVGLEPNVELAK;LNDGSQITFEK;RAIASATEGGSVPQIR;SITVIGGGFLGSELACALGR;SNIWVAGDAACFYDIK;SQASGIEVIQLFPEK;TGGLEIDSDFGGFR;VETDHIVTAVGLEPNVELAK;VLIVSEDPELPYMRPPLSK;VMGLGLSPEEK;VMPNAIVQSVGVSGGR
Q99JR1	Sideroflexin-1	Sfxn1	sp|Q99JR1|SFXN1_MOUSE Sideroflexin-1 OS=Mus musculus (Mouse) OX=10090 GN=Sfxn1 PE=1 SV=3	9	9	35.649	322	0	61.157	47.8	47.8	1313600000	188840000	129330000	12	12	24	ASHFFTVTDPR;FVPFAAVAAANCINIPLMR;ILMAAPGMAIPPFIMNTLEK;NILLTNEQLENAR;QAITQVVISR;QGIVPAGLTENELWR;SGDAPLTVNELGTAYVSATTGAVATALGLNALTK;SSMSVTSLEDELQASIQR;YAYDSAFHPDTGEK
P51150	Ras-related protein Rab-7a	Rab7a	sp|P51150|RAB7A_MOUSE Ras-related protein Rab-7a OS=Mus musculus (Mouse) OX=10090 GN=Rab7a PE=1 SV=2	9	8	23.489	207	0	61.602	47.8	42.5	1309100000	303010000	354560000	11	10	21	ATIGADFLTK;DEFLIQASPR;DPENFPFVVLGNK;EAINVEQAFQTIAR;FQSLGVAFYR;LVTMQIWDTAGQER;NNIPYFETSAK;TLDSWRDEFLIQASPR;VIILGDSGVGK
Q8BFR5;Q8BFR5-2	Elongation factor Tu, mitochondrial	Tufm	sp|Q8BFR5|EFTU_MOUSE Elongation factor Tu, mitochondrial OS=Mus musculus (Mouse) OX=10090 GN=Tufm PE=1 SV=1;sp|Q8BFR5-2|EFTU-2_MOUSE Isoform of Q8BFR5, Isoform 2 of Elongation factor Tu, mitochondrial OS=Mus musculus (Mouse) OX=10090 GN=Tufm PE=1 SV=1	11	11	49.508	452	0	81.334	33.2	32.5	1302200000	250710000	191790000	12	12	24	ADAVQDSEMVELVELEIR;AEAGDNLGALVR;DLDKPFLLPVESVYSIPGR;ELAMPGEDLK;ELLTEFGYK;GEETPVIVGSALCALEQR;GITINAAHVEYSTAAR;GTVVTGTLER;LLDAVDTYIPVPTR;QIGVEHVVVYVNK;TVVTGIEMFHK;VEAQVYILSK
Q80TE0;Q80TE0-2	RNA polymerase II-associated protein 1	Rpap1	sp|Q80TE0|RPAP1_MOUSE RNA polymerase II-associated protein 1 OS=Mus musculus (Mouse) OX=10090 GN=Rpap1 PE=1 SV=2;sp|Q80TE0-2|RPAP1-2_MOUSE Isoform of Q80TE0, Isoform 2 of RNA polymerase II-associated protein 1 OS=Mus musculus (Mouse) OX=10090 GN=Rpap1 PE=1	1	2	155.27	1409	0.00065232	12.501	0.7	1.3	1294400000	892160000	436660000	1	2	3	LVAALLAR;TWLLTDEGLR
P05064;A6ZI44;Q9CPQ9;D3Z510;A0A0U1RPN8;D3YWI1;A6ZI46	Fructose-bisphosphate aldolase A;Fructose-bisphosphate aldolase	Aldoa;Aldoart1	sp|P05064|ALDOA_MOUSE Fructose-bisphosphate aldolase A OS=Mus musculus (Mouse) OX=10090 GN=Aldoa PE=1 SV=2;tr|A6ZI44|A6ZI44_MOUSE Isoform of P05064, Fructose-bisphosphate aldolase OS=Mus musculus (Mouse) OX=10090 GN=Aldoa PE=1 SV=1;tr|Q9CPQ9|Q9CPQ9_MOUSE I	10	10	39.355	364	0	68.015	34.9	34.9	1291000000	224660000	234000000	11	12	23	ADDGRPFPQVIK;ALANSLACQGK;CPLLKPWALTFSYGR;FSNEEIAMATVTALR;FSNEEIAMATVTALRR;GILAADESTGSIAK;IGEHTPSALAIMENANVLAR;PHPYPALTPEQK;QLLLTADDR;VNPCIGGVILFHETLYQK
Q8CG76	Aflatoxin B1 aldehyde reductase member 2	Akr7a2	sp|Q8CG76|ARK72_MOUSE Aflatoxin B1 aldehyde reductase member 2 OS=Mus musculus (Mouse) OX=10090 GN=Akr7a2 PE=1 SV=3	5	6	40.612	367	0	40.658	18.8	24.3	1287700000	258210000	277080000	6	8	14	AASGAPLRPATVLGTMEMGR;EHHFEAIALVEK;FFGNNWAETYR;FYAYNPLAGGLLTGK;QVEAELLPCLR;VDLFYLHAPDHSTPVEETLR
Q91V41;Q50HX3	Ras-related protein Rab-14	Rab14	sp|Q91V41|RAB14_MOUSE Ras-related protein Rab-14 OS=Mus musculus (Mouse) OX=10090 GN=Rab14 PE=1 SV=3;tr|Q50HX3|Q50HX3_MOUSE Isoform of Q91V41, RAB14 protein variant OS=Mus musculus (Mouse) OX=10090 GN=Rab14 PE=1 SV=1	9	7	23.897	215	0	59.633	48.8	43.7	1286800000	310410000	282210000	12	10	22	FMADCPHTIGVEFGTR;GAAGALMVYDITR;LQIWDTAGQER;NLTNPNTVIILIGNK;SCLLHQFTEK;STYNHLSSWLTDAR;TGENVEDAFLEAAK;TGENVEDAFLEAAKK;YIIIGDMGVGK
Q9CQA3	Succinate dehydrogenase [ubiquinone] iron-sulfur subunit, mitochondrial	Sdhb	sp|Q9CQA3|SDHB_MOUSE Succinate dehydrogenase [ubiquinone] iron-sulfur subunit, mitochondrial OS=Mus musculus (Mouse) OX=10090 GN=Sdhb PE=1 SV=1	8	9	31.814	282	0	60.368	31.6	36.2	1283200000	152780000	137980000	10	11	21	CGPMVLDALIK;CHTIMNCTQTCPK;DLVPDLSNFYAQYK;IKNEVDSTLTFR;IYPLPHMYVIK;LQDPFSVYR;MQTYEVDLNK;QQYLQSIEDR;YLGPAVLMQAYR
P97351	40S ribosomal protein S3a	Rps3a	sp|P97351|RS3A_MOUSE 40S ribosomal protein S3a OS=Mus musculus (Mouse) OX=10090 GN=Rps3a PE=1 SV=3	8	8	29.885	264	0	53.746	35.6	35.6	1274700000	135560000	141330000	10	12	22	ACQSIYPLHDVFVR;KWQTMIEAHVDVK;LFCVGFTK;LIPDSIGKDIEK;LITEDVQGK;NCLTNFHGMDLTR;TTDGYLLR;VFEVSLADLQNDEVAFR
Q6IFX2	Keratin, type I cytoskeletal 42	Krt42	sp|Q6IFX2|K1C42_MOUSE Keratin, type I cytoskeletal 42 OS=Mus musculus (Mouse) OX=10090 GN=Krt42 PE=1 SV=1	9	9	50.133	452	0	20.639	16.2	13.9	1273600000	510970000	234060000	4	3	7	DAEEWFFTK;GQVGGDVNVEMDAAPGVDLSR;ILNEMRDQYEK;KDAEEWFFTK;LEQEIATYR;MSVEADINGLR;MSVEADINGLRR;RVLDELTLAR;TKYETELNLR;TRLEQEIATYR;VLDELTLAR
P47963	60S ribosomal protein L13	Rpl13	sp|P47963|RL13_MOUSE 60S ribosomal protein L13 OS=Mus musculus (Mouse) OX=10090 GN=Rpl13 PE=1 SV=3	5	5	24.305	211	0	34.155	24.2	24.2	1271600000	227700000	209530000	5	5	10	GFSLEELR;LATQLTGPVMPIR;PASGPIRPIVR;TIGISVDPR;VDTWFNQPAR
P27659	60S ribosomal protein L3	Rpl3	sp|P27659|RL3_MOUSE 60S ribosomal protein L3 OS=Mus musculus (Mouse) OX=10090 GN=Rpl3 PE=1 SV=3	9	10	46.109	403	0	68.194	24.6	24.8	1268900000	136400000	166130000	10	11	21	AHLMEIQVNGGTVAEK;DDASKPVHLTAFLGYK;ERLEQQVPVNQVFGQDEMIDVIGVTK;HGSLGFLPR;IGQGYLIK;KVACIGAWHPAR;LEQQVPVNQVFGQDEMIDVIGVTK;TVFAEHISDECK;TVFAEHISDECKR;VACIGAWHPAR
Q3ULD5	Methylcrotonoyl-CoA carboxylase beta chain, mitochondrial	Mccc2	sp|Q3ULD5|MCCB_MOUSE Methylcrotonoyl-CoA carboxylase beta chain, mitochondrial OS=Mus musculus (Mouse) OX=10090 GN=Mccc2 PE=1 SV=1	14	15	61.378	563	0	109.52	36.6	35	1268600000	81800000	75317000	22	22	44	AATGEEVSAEDLGGADLHCR;ALYGDTLVTGFAR;FLYMWPNAR;GAHFVQLCCQR;GGTYYPVTVK;IFYNQAIMSSK;ISVMGGEQAATVLATVAR;ITVIIGGSYGAGNYGMCGR;KGAHFVQLCCQR;LPCIYLVDSGGANLPR;LWDDGIIDPVDTR;NIPLLFLQNITGFMVGR;QFSSAEEAALKEPIIK;QGTIFLAGPPLVK;RFEEEGNPYYSSAR;VSGVECMIVANDATVK
P62814	V-type proton ATPase subunit B, brain isoform	Atp6v1b2	sp|P62814|VATB2_MOUSE V-type proton ATPase subunit B, brain isoform OS=Mus musculus (Mouse) OX=10090 GN=Atp6v1b2 PE=1 SV=1	17	15	56.55	511	0	121.13	48.3	45	1263900000	90080000	105300000	23	19	42	AVVGEEALTSDDLLYLEFLQK;AVVQVFEGTSGIDAK;DHADVSNQLYACYAIGK;GPVVLAEDFLDIMGQPINPQCR;HVLVILTDMSSYAEALR;IPIFSAAGLPHNEIAAQICR;IPQSTLSEFYPR;IYPEEMIQTGISAIDGMNSIAR;KDHADVSNQLYACYAIGK;LALTTAEFLAYQCEK;NFITQGPYENR;QIYPPINVLPSLSR;SAIGEGMTR;TPVSEDMLGR;TSCEFTGDILR;TVSGVNGPLVILDHVK;TVYETLDIGWQLLR;YAEIVHLTLPDGTK
Q9WVL0;A0A1Y7VJZ2;A0A1Y7VNC1	Maleylacetoacetate isomerase	Gstz1	sp|Q9WVL0|MAAI_MOUSE Maleylacetoacetate isomerase OS=Mus musculus (Mouse) OX=10090 GN=Gstz1 PE=1 SV=1;tr|A0A1Y7VJZ2|A0A1Y7VJZ2_MOUSE Isoform of Q9WVL0, Maleylacetoacetate isomerase OS=Mus musculus (Mouse) OX=10090 GN=Gstz1 PE=1 SV=1;tr|A0A1Y7VNC1|A0A1Y7VNC	10	10	24.275	216	0	67.454	69.9	69.9	1262700000	153250000	170520000	13	12	25	DGGQQFTEEFQTLNPMK;ELLALEVFQVSHPR;FKVDLSPYPTISHINK;GIDYEIVPINLIK;IDGITIVQSLAIMEYLEETRPIPR;MISDLIASGIQPLQNLSVLK;QVGQENQMQWAQK;VDLSPYPTISHINK;VITSGFNALEK;YCVGDEVSMADVCLVPQVANAER
P06801;Q3TQP6	NADP-dependent malic enzyme;Malic enzyme	Me1	sp|P06801|MAOX_MOUSE NADP-dependent malic enzyme OS=Mus musculus (Mouse) OX=10090 GN=Me1 PE=1 SV=2;tr|Q3TQP6|Q3TQP6_MOUSE Isoform of P06801, Malic enzyme OS=Mus musculus (Mouse) OX=10090 GN=Me1 PE=1 SV=1	14	16	63.953	572	0	109.09	33.7	36.9	1257700000	76730000	97302000	19	20	39	AIFASGSPFDPVTLPDGR;AIVVTDGER;DLAFTLEER;DMAAFNERPIIFALSNPTSK;GHIASVLNAWPEDVVK;GLFISIHDK;GPEYDAFLDEFMEAASSK;IKPTALIGVAAIGGAFTEQILK;LFYSVLMSDVEK;NLEAIVQK;VFLTTAEVISQQVSDK;VRGPEYDAFLDEFMEAASSK;YCTFNDDIQGTASVAVAGLLAALR;YGMNCLIQFEDFANR;YLLLMDLQDR;YLLLMDLQDRNEK
E9Q557;E9PZW0	Desmoplakin	Dsp	sp|E9Q557|DESP_MOUSE Desmoplakin OS=Mus musculus (Mouse) OX=10090 GN=Dsp PE=1 SV=1;tr|E9PZW0|E9PZW0_MOUSE Isoform of E9Q557, SH3 domain-containing protein OS=Mus musculus (Mouse) OX=10090 GN=Dsp PE=1 SV=1	23	22	332.91	2883	0	179.83	11.3	9.7	1254700000	86986000	37530000	34	26	60	AITGFDDPFSGK;ALLQAILQTEDMLK;AQQIHSQSSQQYPLYDLDLGK;AVTGYNDPETGNIISLFQAMNK;DLIDFDDR;EHLMLEEELR;FLDQNLQK;GFFDPNTEENLTYLQLK;GLVGIEFK;GYFNEELSEILSDPSDDTK;IEPHTGLLLLSVQK;IEVLEEELR;IGLVRPGTALELLEAQAATGFIVDPVSNLR;ITNLTQQLEQASIVK;LLEAQIATGGIIDPK;LLQLQEQMR;LNDSILQATEQR;LTYEIEDEK;NMPLQHLLEQIK;NQFETEINITK;QLQNIIQATSR;QQIQNDLNQWK;SAIYQLEEEYENLLK;SMVEDITGLR;SVQNDSQALAEVLNQLK;TLELQGLINDLQR;WEYENELSK
P17751;H7BXC3	Triosephosphate isomerase	Tpi1	sp|P17751|TPIS_MOUSE Triosephosphate isomerase OS=Mus musculus (Mouse) OX=10090 GN=Tpi1 PE=1 SV=4;tr|H7BXC3|H7BXC3_MOUSE Isoform of P17751, Triosephosphate isomerase OS=Mus musculus (Mouse) OX=10090 GN=Tpi1 PE=1 SV=1	9	9	32.191	299	0	65.663	36.1	33.1	1248800000	423880000	483610000	11	10	21	DLGATWVVLGHSER;FFVGGNWK;HVFGESDELIGQK;IAVAAQNCYK;IIYGGSVTGATCK;KFFVGGNWK;RHVFGESDELIGQK;VSHALAEGLGVIACIGEK;VTNGAFTGEISPGMIK;VVLAYEPVWAIGTGK
Q9CQ69	Cytochrome b-c1 complex subunit 8	Uqcrq	sp|Q9CQ69|QCR8_MOUSE Cytochrome b-c1 complex subunit 8 OS=Mus musculus (Mouse) OX=10090 GN=Uqcrq PE=1 SV=3	3	2	9.7681	82	0	20.543	28	25.6	1241500000	332240000	333230000	4	3	7	AFPSYFSK;HVISYSLSPFEQR;IRHVISYSLSPFEQR
Q497I4	Keratin, type I cuticular Ha5	Krt35	sp|Q497I4|KRT35_MOUSE Keratin, type I cuticular Ha5 OS=Mus musculus (Mouse) OX=10090 GN=Krt35 PE=1 SV=1	2	11	50.529	455	0	48.225	5.1	20.7	1239100000	3870600	289210000	2	10	12	ARLECEINTYR;ILDDLTLCK;LASYLEKVR;LECEINTYR;LNVEVDAAPPVDLNR;LVVQIDNAK;LVVQIDNAKLAADDFR;QLVEADINGLR;QLVEADINGLRR;QNQEYQVLLDVR;TKYETEVSLR
P11352;A0A0A6YY34;A0A0A6YVV2	Glutathione peroxidase 1;Glutathione peroxidase	Gpx1	sp|P11352|GPX1_MOUSE Glutathione peroxidase 1 OS=Mus musculus (Mouse) OX=10090 GN=Gpx1 PE=1 SV=2;tr|A0A0A6YY34|A0A0A6YY34_MOUSE Isoform of P11352, Glutathione peroxidase OS=Mus musculus (Mouse) OX=10090 GN=Gpx1 PE=1 SV=1;tr|A0A0A6YVV2|A0A0A6YVV2_MOUSE Isof	9	9	22.329	201	0	61.989	51.2	51.2	1216100000	101160000	116120000	12	12	24	AHPLFTFLR;FLVGPDGVPVR;FLVGPDGVPVRR;LSAAAQSTVYAFSAR;NALPTPSDDPTALMTDPK;NDIAWNFEK;PLTGGEPVSLGSLR;YIIWSPVCR;YVRPGGGFEPNFTLFEK
Q9CPU4	Microsomal glutathione S-transferase 3	Mgst3	sp|Q9CPU4|MGST3_MOUSE Microsomal glutathione S-transferase 3 OS=Mus musculus (Mouse) OX=10090 GN=Mgst3 PE=1 SV=1	3	3	16.958	153	0	20.699	18.3	18.3	1182900000	493610000	187360000	5	5	10	IASGLGLAWIIGR;VLYAYGYYTGDPSK;VLYAYGYYTGDPSKR
Q61598;Q61598-2;A0A1Y7VL99	Rab GDP dissociation inhibitor beta	Gdi2	sp|Q61598|GDIB_MOUSE Rab GDP dissociation inhibitor beta OS=Mus musculus (Mouse) OX=10090 GN=Gdi2 PE=1 SV=1;sp|Q61598-2|GDIB-2_MOUSE Isoform of Q61598, Isoform 2 of Rab GDP dissociation inhibitor beta OS=Mus musculus (Mouse) OX=10090 GN=Gdi2 PE=1 SV=1;tr|A	19	20	50.537	445	0	137.3	50.6	52.6	1177500000	87263000	96104000	21	21	42	DLGTDSQIFISR;DWNVDLIPK;EIRPALELLEPIEQK;FDLGQDVIDFTGHSLALYR;FKLPGQPPASMGR;FLVYVANFDEKDPR;FVSISDLFVPK;GRDWNVDLIPK;IYKVPSTEAEALASSLMGLFEK;KFDLGQDVIDFTGHSLALYR;MLLFTEVTR;MTGSEFDFEEMKR;NTNDANSCQIIIPQNQVNR;QLICDPSYVK;SPYLYPLYGLGELPQGFAR;TDDYLDQPCCETINR;VICILSHPIK;VIEGSFVYK;VPSTEAEALASSLMGLFEK;YIAIVSTTVETK
Q9DCT2	NADH dehydrogenase [ubiquinone] iron-sulfur protein 3, mitochondrial	Ndufs3	sp|Q9DCT2|NDUS3_MOUSE NADH dehydrogenase [ubiquinone] iron-sulfur protein 3, mitochondrial OS=Mus musculus (Mouse) OX=10090 GN=Ndufs3 PE=1 SV=2	10	10	30.149	263	0	68.547	42.2	42.2	1172400000	105680000	110780000	13	12	25	DFPLTGYVELR;EVWDMFGVFFFNHPDLR;FDLNSPWEAFPAYR;FEIVYNLLSLR;ILTDYGFEGHPFR;KFDLNSPWEAFPAYR;QLSAFGEYVAEILPK;QNRFEIVYNLLSLR;SLADLTAVDVPTR;VVAEPVELAQEFR
P67778;Q5SQG5	Prohibitin	Phb	sp|P67778|PHB_MOUSE Prohibitin OS=Mus musculus (Mouse) OX=10090 GN=Phb PE=1 SV=1;tr|Q5SQG5|Q5SQG5_MOUSE Isoform of P67778, Prohibitin (Fragment) OS=Mus musculus (Mouse) OX=10090 GN=Phb PE=1 SV=1	10	9	29.82	272	0	68.206	44.1	40.1	1157900000	134320000	140210000	13	11	24	AAELIANSLATAGDGLIELR;AAIISAEGDSK;AATFGLILDDVSLTHLTFGK;DLQNVNITLR;FDAGELITQR;ILFRPVASQLPR;IYTSIGEDYDER;KLEAAEDIAYQLSR;LEAAEDIAYQLSR;VLPSITTEILK
Q8BWF0	Succinate-semialdehyde dehydrogenase, mitochondrial	Aldh5a1	sp|Q8BWF0|SSDH_MOUSE Succinate-semialdehyde dehydrogenase, mitochondrial OS=Mus musculus (Mouse) OX=10090 GN=Aldh5a1 PE=1 SV=1	8	9	55.968	523	0	59.869	18.4	21.8	1155500000	461200000	551410000	9	10	19	AAYDAFNSWK;AKEVGEVLCTDPLVSK;DMLCITEETFGPLAPVIK;EVGEVLCTDPLVSK;HQSGGNFFEPTLLSNVTR;IYGDIIYTSAK;LGTVADCGVPEAR;VGNGFEEGTTQGPLINEK;YGIDEYLEVK
Q8K010;E9Q484	5-oxoprolinase	Oplah	sp|Q8K010|OPLA_MOUSE 5-oxoprolinase OS=Mus musculus (Mouse) OX=10090 GN=Oplah PE=1 SV=1;tr|E9Q484|E9Q484_MOUSE Isoform of Q8K010, 5-oxoprolinase (Fragment) OS=Mus musculus (Mouse) OX=10090 GN=Oplah PE=1 SV=8	17	15	137.61	1288	0	112.93	19.5	16.4	1154900000	474360000	438130000	20	17	37	AGDFGAAFVER;AITLSALIYCLR;EEALLSVLTER;EFGFIIPER;FMSIAEQMGR;GCTGDLLEIQQPVDLAALR;GGTFTDVFAQCPGGHVR;GHTACADAYLTPTIQR;ISVGAEAPSMIDTK;KGGPVTVTDANLVLGR;LDPIQLSIFSHR;LEEQCVDALQAQGFSR;LLSEDPANYADAPTEGIR;LVQGGVFQEEAVTEALQAPGK;MGTTVATNALLER;SDGGLAPMDAFSGSR;SGLFVVGPESAGAHPGPACYR
Q60759;A0A0A0MQ68	Glutaryl-CoA dehydrogenase, mitochondrial	Gcdh	sp|Q60759|GCDH_MOUSE Glutaryl-CoA dehydrogenase, mitochondrial OS=Mus musculus (Mouse) OX=10090 GN=Gcdh PE=1 SV=2;tr|A0A0A0MQ68|A0A0A0MQ68_MOUSE Isoform of Q60759, Glutaryl-CoA dehydrogenase, mitochondrial OS=Mus musculus (Mouse) OX=10090 GN=Gcdh PE=1 SV=1	9	10	48.605	438	0	74.117	31.1	32.9	1138600000	136870000	148590000	13	13	26	AITGIQAFTVGK;ATPEMVSMLK;DILGGNGISDEYHVIR;DIVYEMGELGVLGPTIK;DPLILEEQLTADEK;GELLGCFGLTEPNHGSDPGGMETR;GYGCAGVSSVAYGLLTR;IQFGVPLAR;SMMSVQSSLVMHPIYTYGSEEQR;SSRPVFDWK;TWITNSPVADLFIVWAR
Q8BJ03-2;Q8BJ03	Cytochrome c oxidase assembly protein COX15 homolog	Cox15	sp|Q8BJ03-2|COX15-2_MOUSE Isoform of Q8BJ03, Isoform 2 of Cytochrome c oxidase assembly protein COX15 homolog OS=Mus musculus (Mouse) OX=10090 GN=Cox15 PE=1 SV=1;sp|Q8BJ03|COX15_MOUSE Cytochrome c oxidase assembly protein COX15 homolog OS=Mus musculus (Mou	8	9	44.005	396	0	59.527	27.5	31.1	1133700000	398530000	468010000	9	11	20	AVGLAYILPAAYFWR;EMKPPTSQEEWEAEFQK;FIWYMEYSHR;ILNHDMTLAEFK;LTESGLSMVDWHLIK;MGESWIPEDLLTFSPVLK;NVFENPTMVQFDHR;SGLEEKPESYDIPR;YQQFPEFK
Q04857	Collagen alpha-1(VI) chain	Col6a1	sp|Q04857|CO6A1_MOUSE Collagen alpha-1(VI) chain OS=Mus musculus (Mouse) OX=10090 GN=Col6a1 PE=1 SV=1	8	7	108.49	1025	0	53.52	9.5	9.4	1132300000	500830000	366920000	10	8	18	GLEELLIGGSHLK;IALVITDGR;KGLEELLIGGSHLK;NNVEQVCCSFECQAAR;VAVVQYSGQGQQQPGR;VFSVAITPDHLEPR;VLLFSDGNSQGATAEAIEK;VPNYQALLR
A8DUK4;E9Q223		Hbbt1;Hbb-bs	tr|A8DUK4|A8DUK4_MOUSE GLOBIN domain-containing protein OS=Mus musculus (Mouse) OX=10090 GN=Hbb-bs PE=1 SV=1;tr|E9Q223|E9Q223_MOUSE Isoform of A8DUK4, GLOBIN domain-containing protein (Fragment) OS=Mus musculus (Mouse) OX=10090 GN=Hbb-bs PE=1 SV=1	9	10	15.748	147	0	20.487	70.7	82.3	1126300000	0	0	0	4	4	AAVSGLWGK;DFTPAAQAAFQK;GTFASLSELHCDK;KVITAFNDGLNHLDSLK;LHVDPENFR;LLGNMIVIVLGHHLGK;LLVVYPWTQR;VHLTDAEK;VITAFNDGLNHLDSLK;VNADEVGGEALGR;VVAGVAAALAHK;YFDSFGDLSSASAIMGNAK
P16331	Phenylalanine-4-hydroxylase	Pah	sp|P16331|PH4H_MOUSE Phenylalanine-4-hydroxylase OS=Mus musculus (Mouse) OX=10090 GN=Pah PE=1 SV=4	14	14	51.899	453	0	106.17	36.4	40.2	1121900000	99983000	97385000	16	17	33	AYGAGLLSSFGELQYCLSDKPK;DFLGGLAFR;ILADSINSEVGILCHALQK;KQFADIAYNYR;LFEENEINLTHIESR;LLPLELEK;LRPVAGLLSSR;NDIGATVHELSR;NTVPWFPR;QFADIAYNYR;SKPVLGSIIK;TACQEYTVTEFQPLYYVAESFNDAK;TFAATIPR;TFAATIPRPFSVR;VEVLDNTQQLK;VFHCTQYIR
Q78IK4;B1AV14	MICOS complex subunit Mic27	Apool	sp|Q78IK4|MIC27_MOUSE MICOS complex subunit Mic27 OS=Mus musculus (Mouse) OX=10090 GN=Apool PE=1 SV=1;tr|B1AV14|B1AV14_MOUSE Isoform of Q78IK4, MICOS complex subunit OS=Mus musculus (Mouse) OX=10090 GN=Apool PE=1 SV=1	2	2	29.26	265	0	13.075	11.3	11.3	1121400000	545080000	511410000	4	4	8	KAYATSQQIFQAIK;MGVITASGLAGLLSAR
Q5U5V2	Hydroxylysine kinase	Hykk	sp|Q5U5V2|HYKK_MOUSE Hydroxylysine kinase OS=Mus musculus (Mouse) OX=10090 GN=Hykk PE=1 SV=2	8	8	42.356	376	0	60.584	24.2	24.2	1119800000	391670000	302820000	10	10	20	AAGFPTASVCR;AVEEIWFETAK;EIVEQVIR;ENFIWNLK;EYLMITAK;HLQQLFDMGQK;IQPLPSYEDQNFR;QALFLLVCSR;TKGDNTISLISIDSGSGVK
Q78KK3;A0A0R4J0P7	Solute carrier family 22 member 18	Slc22a18	sp|Q78KK3|S22AI_MOUSE Solute carrier family 22 member 18 OS=Mus musculus (Mouse) OX=10090 GN=Slc22a18 PE=1 SV=2;tr|A0A0R4J0P7|A0A0R4J0P7_MOUSE Isoform of Q78KK3, MFS domain-containing protein OS=Mus musculus (Mouse) OX=10090 GN=Slc22a18 PE=1 SV=1	4	3	43.012	406	0	27.486	13.3	7.9	1117000000	260580000	158090000	6	4	10	AVSASDTGTMLGLSASVQPLTR;LSTHFPEEALLR;TLGPTLGGLLYR;VLPVFLVK
P11499	Heat shock protein HSP 90-beta	Hsp90ab1	sp|P11499|HS90B_MOUSE Heat shock protein HSP 90-beta OS=Mus musculus (Mouse) OX=10090 GN=Hsp90ab1 PE=1 SV=3	17	16	83.28	724	0	120.4	32	28.6	1116500000	120390000	69101000	20	18	38	ADLINNLGTIAK;APFDLFENK;ELISNASDALDK;ELISNASDALDKIR;EQVANSAFVER;GFEVVYMTEPIDEYCVQQLK;HFSVEGQLEFR;HLEINPDHPIVETLR;HNDDEQYAWESSAGGSFTVR;HSQFIGYPITLYLEK;IDIIPNPQER;NPDDITQEEYGEFYK;SIYYITGESK;SLTNDWEDHLAVK;VFIMDSCDELIPEYLNFIR;VILHLKEDQTEYLEER;YESLTDPSKLDSGK;YHTSQSGDEMTSLSEYVSR
Q8BMF4	Dihydrolipoyllysine-residue acetyltransferase component of pyruvate dehydrogenase complex, mitochondrial	Dlat	sp|Q8BMF4|ODP2_MOUSE Dihydrolipoyllysine-residue acetyltransferase component of pyruvate dehydrogenase complex, mitochondrial OS=Mus musculus (Mouse) OX=10090 GN=Dlat PE=1 SV=2	13	14	67.941	642	0	93.126	29.1	30.4	1114800000	87595000	97960000	15	16	31	AAPAAAAAMAPPGPR;DIDSFVPSK;DVPLGAPLCIIVEK;GFDVASVMSVTLSCDHR;GIDLTQVK;GLETIASDVVSLASK;ISVNDFIIK;LQPHEFQGGTFTISNLGMFGIK;NFSAIINPPQACILAIGASEDKLIPADNEK;VAPAPAGVFTDIPISNIR;VFVSPLAK;VPEANSSWMDTVIR;VVDGAVGAQWLAEFK;VVDGAVGAQWLAEFKK
F8WGB3;Q9CZB0	Succinate dehydrogenase cytochrome b560 subunit, mitochondrial	Sdhc	tr|F8WGB3|F8WGB3_MOUSE Isoform of Q9CZB0, Succinate dehydrogenase cytochrome b560 subunit, mitochondrial OS=Mus musculus (Mouse) OX=10090 GN=Sdhc PE=1 SV=1;sp|Q9CZB0|C560_MOUSE Succinate dehydrogenase cytochrome b560 subunit, mitochondrial OS=Mus musculus	4	4	14.51	135	0	26.387	36.3	36.3	1113400000	250200000	224990000	5	4	9	FVLVFPLMYHSLNGIR;HLLWDLGK;SLCLGPTLIYSAK;WSLPMALSVCHR
P07356;B0V2N7;B0V2N8;B0V2N5	Annexin A2;Annexin	Anxa2	sp|P07356|ANXA2_MOUSE Annexin A2 OS=Mus musculus (Mouse) OX=10090 GN=Anxa2 PE=1 SV=2;tr|B0V2N7|B0V2N7_MOUSE Isoform of P07356, Annexin (Fragment) OS=Mus musculus (Mouse) OX=10090 GN=Anxa2 PE=1 SV=1;tr|B0V2N8|B0V2N8_MOUSE Isoform of P07356, Annexin (Fragmen	15	15	38.676	339	0	100.89	49.3	49.3	1110200000	184940000	180040000	19	17	36	AEDGSVIDYELIDQDAR;DALNIETAVK;DIISDTSGDFR;GDLENAFLNLVQCIQNKPLYFADR;GLGTDEDSLIEIICSR;GVDEVTIVNILTNR;QDIAFAYQR;RAEDGSVIDYELIDQDAR;SALSGHLETVILGLLK;SLYYYIQQDTK;SYSPYDMLESIKK;TDLEKDIISDTSGDFR;TKGVDEVTIVNILTNR;TNQELQEINR;WISIMTER
P35980;A0A1B0GQU8;A0A1B0GSA8;A0A1B0GSS8;A0A1B0GSF7	60S ribosomal protein L18	Rpl18	sp|P35980|RL18_MOUSE 60S ribosomal protein L18 OS=Mus musculus (Mouse) OX=10090 GN=Rpl18 PE=1 SV=3;tr|A0A1B0GQU8|A0A1B0GQU8_MOUSE Isoform of P35980, Ribosomal_L18e/L15P domain-containing protein OS=Mus musculus (Mouse) OX=10090 GN=Rpl18 PE=1 SV=1;tr|A0A1B0	6	5	21.644	188	0	39.573	26.1	25.5	1109400000	197200000	227770000	6	6	12	ILTFDQLALESPK;RTNSTFNQVVLK;TAVVVGTVTDDVR;TNRPPLSLSR;TNSTFNQVVLK;TNSTFNQVVLKR
Q9JHU4	Cytoplasmic dynein 1 heavy chain 1	Dync1h1	sp|Q9JHU4|DYHC1_MOUSE Cytoplasmic dynein 1 heavy chain 1 OS=Mus musculus (Mouse) OX=10090 GN=Dync1h1 PE=1 SV=2	44	42	532.04	4644	0	323.31	11.2	11.2	1108700000	183320000	173740000	47	45	92	AHQANQLYPFAISLIESVR;ASVVTLPVYLNFTR;DLFQVAFNR;DLPPVSGSIIWAK;DSAIQQQVANLQMK;DYIPVDQEELR;ESPEVLLTLDILK;EVQALIAEGIALVWESYK;EWTDGLFTHVLR;FQSISTEFLALMK;GTVGEPTYDAEFQHFLR;GWDDLFNK;IFVFEPPPGVK;ILDDDTIITTLENLKR;IMALFDVWIDVQR;IMFEVQDLK;INEWLTLVEK;INMLVIELK;IQFVGACNPPTDPGR;IQGLTVEQAEAVVR;KASVVTLPVYLNFTR;KLEHLITELVHQR;LKVNFLPEIITLSK;LLNTFLER;LSLSNAISTVLPLTQLR;LVPLLLEDGGDAPAALEAALEEK;LYQEMFAWK;MVVLSLPR;NTISLL…
Q3UNX5;Q3UNX5-2	Acyl-coenzyme A synthetase ACSM3, mitochondrial	Acsm3	sp|Q3UNX5|ACSM3_MOUSE Acyl-coenzyme A synthetase ACSM3, mitochondrial OS=Mus musculus (Mouse) OX=10090 GN=Acsm3 PE=1 SV=2;sp|Q3UNX5-2|ACSM3-2_MOUSE Isoform of Q3UNX5, Isoform 2 of Acyl-coenzyme A synthetase ACSM3, mitochondrial OS=Mus musculus (Mouse) OX=1	15	15	65.622	580	0	102.25	32.6	32.6	1104400000	183130000	154960000	19	19	38	AFIVLNPDYK;CIITDDTLAPAVDAVAAK;DVLDQWTNMEK;FANILTEACSLQR;FESTSILQTLSK;FPITVFCSAPTAYR;HCVSAGEPINPEVMEQWR;HDEMMAIYFTSGTTGPPK;IPEWWLANVACLR;KFANILTEACSLQR;KVEFIEELPK;SDDIILSSGYR;TATPQNFSNYESMK;TGTVLIPGTTQLTQK;WSFEELGLLSR
P85094	Isochorismatase domain-containing protein 2A, mitochondrial	Isoc2a	sp|P85094|ISC2A_MOUSE Isochorismatase domain-containing protein 2A OS=Mus musculus (Mouse) OX=10090 GN=Isoc2a PE=1 SV=1	5	5	22.417	206	0	34.491	36.9	36.9	1103100000	236480000	302980000	7	8	15	FRPSIAYFPQIVSVAAR;GLQVHVVVDACSSR;ILPESSILFLCDLQEK;QSGAFLATSESLILQLVR;TCFSMVPALQK
P25444;D3YVC1;D3YWJ3	40S ribosomal protein S2	Rps2	sp|P25444|RS2_MOUSE 40S ribosomal protein S2 OS=Mus musculus (Mouse) OX=10090 GN=Rps2 PE=1 SV=3;tr|D3YVC1|D3YVC1_MOUSE Isoform of P25444, 40S ribosomal protein S2 (Fragment) OS=Mus musculus (Mouse) OX=10090 GN=Rps2 PE=1 SV=1;tr|D3YWJ3|D3YWJ3_MOUSE Isoform	9	10	31.231	293	0	67.826	31.4	35.5	1084100000	158260000	153410000	10	11	21	AEDKEWIPVTK;ESEIIDFFLGASLK;ESEIIDFFLGASLKDEVLK;GCTATLGNFAK;GTGIVSAPVPK;KLLMMAGIDDCYTSAR;LLMMAGIDDCYTSAR;SLEEIYLFSLPIK;SPYQEFTDHLVK;TYSYLTPDLWK
Q921G7;Q6PF96	Electron transfer flavoprotein-ubiquinone oxidoreductase, mitochondrial	Etfdh	sp|Q921G7|ETFD_MOUSE Electron transfer flavoprotein-ubiquinone oxidoreductase, mitochondrial OS=Mus musculus (Mouse) OX=10090 GN=Etfdh PE=1 SV=1;tr|Q6PF96|Q6PF96_MOUSE Isoform of Q921G7, Electron transfer flavoprotein-ubiquinone oxidoreductase OS=Mus muscu	11	14	68.09	616	0	93.363	22.6	28.1	1076500000	75034000	86159000	12	17	29	AAQIGAHTLSGACLDPAAFK;ALNEGGLQSIPK;ASCDAQTYGIGLK;ELWIIDEK;FCPAGVYEFVPLEQGDGFR;GAPLNTPVTEDR;GMEPWTLK;LQINAQNCVHCK;NLSIYDGPEQR;SGSLAAESIFK;TTGLHVTEYEDNLK;VDHTVGWPLDR;VTVFAEGCHGHLAK;WEGVNMER
Q9CQR4	Acyl-coenzyme A thioesterase 13;Acyl-coenzyme A thioesterase 13, N-terminally processed	Acot13	sp|Q9CQR4|ACO13_MOUSE Acyl-coenzyme A thioesterase 13 OS=Mus musculus (Mouse) OX=10090 GN=Acot13 PE=1 SV=1	5	5	15.183	140	0	34.491	56.4	56.4	1075900000	256450000	224270000	6	5	11	GAPGVSVDMNITYMSPAK;IGEEIVITAHILK;LGTLHGGLTATLVDSISTMALMCTER;TLAFASVDLTNK;VTLVSAAPEK
Q922U2	Keratin, type II cytoskeletal 5	Krt5	sp|Q922U2|K2C5_MOUSE Keratin, type II cytoskeletal 5 OS=Mus musculus (Mouse) OX=10090 GN=Krt5 PE=1 SV=1	15	13	61.766	580	0	66.33	23.4	20	1.0569e+09	207060000	115340000	13	10	23	FASFIDKVR;HEISEMNR;LALDVEIATYR;LALDVEIATYRK;LLEGEECR;LLREYQELMNTK;QNLDPLFEQYINNLR;SFSAASAITPSVSR;SLDLDSIIAEVK;SRTEAESWYQTK;TEAESWYQTK;TTAENEFVMLK;TTAENEFVMLKK;VDALMDEINFMK;YEELQQTAGR
Q8BH59	Calcium-binding mitochondrial carrier protein Aralar1	Slc25a12	sp|Q8BH59|CMC1_MOUSE Calcium-binding mitochondrial carrier protein Aralar1 OS=Mus musculus (Mouse) OX=10090 GN=Slc25a12 PE=1 SV=1	20	20	74.569	677	0	121.38	43.6	43	1.0547e+09	91296000	88535000	21	21	42	AGQTTYSGVVDCFR;DIEVTKEEFAQSAIR;DIPFSAIYFPVYAHCK;FKSPSVAVAQPK;GLIPQLIGVAPEK;GTGSVVGELMYK;IADLPPANPDHIGGYR;IAPLAEGALPYNLAELQR;ILREEGPSAFWK;LATATFAGIENK;LQVAGEITTGPR;LTLADIER;LTVNDFVR;PIWLQIAESAYR;SSPQFGVTLVTYELLQR;VGGINLLTAGALAGVPAASLVTPADVIK;VSALNVLQDLGLFGLYK;WFYIDFGGLKPSGSEPTPK;YEGFFGLYR;YGQVTPLEIDILYQLADLYNASGR;YLGLYNDPNSNPK
P15392;P20852;Q91X75	Cytochrome P450 2A4;Cytochrome P450 2A5	Cyp2a4;Cyp2a5	sp|P15392|CP2A4_MOUSE Cytochrome P450 2A4 OS=Mus musculus (Mouse) OX=10090 GN=Cyp2a4 PE=2 SV=3;sp|P20852|CP2A5_MOUSE Cytochrome P450 2A5 OS=Mus musculus (Mouse) OX=10090 GN=Cyp2a5 PE=2 SV=1;tr|Q91X75|Q91X75_MOUSE Isoform of P20852, Cyp2a4 protein OS=Mus mu	12	13	56.781	494	0	93.289	29.4	31.6	1.0524e+09	209700000	282440000	14	15	29	DFIDSFLIR;EALVDQAEEFSGR;ELQGLEDFITK;FADLIPMGLAR;GEQATFDWLFK;GTEVFPMLGSVLKDPK;IQEEAGFLIDSFR;IQEEAGFLIDSFRK;IVVLCGQETVK;LPPGPTPLPFVGNFLQLNTEQMYNSLMK;MPYTEAVIHEIQR;STQEPQDIDVSPR;YCFGEGLAR;YGFLLLMK
Q01853	Transitional endoplasmic reticulum ATPase	Vcp	sp|Q01853|TERA_MOUSE Transitional endoplasmic reticulum ATPase OS=Mus musculus (Mouse) OX=10090 GN=Vcp PE=1 SV=4	20	21	89.321	806	0	140.19	31.8	33.3	1.0511e+09	121570000	115870000	26	26	52	AIANECQANFISIK;DVDLEFLAK;EAVCIVLSDDTCSDEK;ELQELVQYPVEHPDK;EMVELPLR;ETVVEVPQVTWEDIGGLEDVKR;EVDIGIPDATGR;GILLYGPPGTGK;IVSQLLTLMDGLK;KGDIFLVR;KYEMFAQTLQQSR;LDQLIYIPLPDEK;LEILQIHTK;LGDVISIQPCPDVK;LIVDEAINEDNSVVSLSQPK;MDELQLFR;NAPAIIFIDELDAIAPK;QAAPCVLFFDELDSIAK;RIVSQLLTLMDGLK;VINQILTEMDGMSTK;WALSQSNPSALR
Q02013	Aquaporin-1	Aqp1	sp|Q02013|AQP1_MOUSE Aquaporin-1 OS=Mus musculus (Mouse) OX=10090 GN=Aqp1 PE=1 SV=3	3	2	28.793	269	0	20.478	11.5	10.8	1.0511e+09	292320000	74922000	5	4	9	MKVWTSGQVEEYDLDADDINSR;SFGSAVLTR;VWTSGQVEEYDLDADDINSR
Q9DCW4;A0A0U1RNP5;A0A0N4SVE0;A0A0N4SWE9;A0A0U1RNR3;A0A0U1RQB4	Electron transfer flavoprotein subunit beta	Etfb	sp|Q9DCW4|ETFB_MOUSE Electron transfer flavoprotein subunit beta OS=Mus musculus (Mouse) OX=10090 GN=Etfb PE=1 SV=3;tr|A0A0U1RNP5|A0A0U1RNP5_MOUSE Isoform of Q9DCW4, Electron transfer flavoprotein subunit beta (Fragment) OS=Mus musculus (Mouse) OX=10090 GN	8	8	27.623	255	0	55.186	38.8	38.8	1.0477e+09	74137000	120160000	12	12	24	AGDLGVDLTSK;EIIAVSCGPSQCQETIR;EKVDLLFLGK;GIHVEIPGAQAESLGPLQVAR;HSMNPFCEIAVEEAVR;LKLPAVVTADLR;VDLLFLGK;VSVISVEEPPQR
Q61656;Q8BTS0;S4R1I6	Probable ATP-dependent RNA helicase DDX5	Ddx5	sp|Q61656|DDX5_MOUSE Probable ATP-dependent RNA helicase DDX5 OS=Mus musculus (Mouse) OX=10090 GN=Ddx5 PE=1 SV=2;tr|Q8BTS0|Q8BTS0_MOUSE Isoform of Q61656, DEAD box protein 5 OS=Mus musculus (Mouse) OX=10090 GN=Ddx5 PE=1 SV=1;tr|S4R1I6|S4R1I6_MOUSE Isoform	10	12	69.289	614	0	79.764	17.6	21.7	1.0421e+09	111540000	91532000	14	16	30	APILIATDVASR;ELAQQVQQVAAEYCR;GDGPICLVLAPTR;GVEICIATPGR;LIDFLECGK;LLQLVEDR;MLDMGFEPQIR;NFYQEHPDLAR;QVSDLISVLR;TGTAYTFFTPNNIK;TTYLVLDEADR;WNLDELPK
P62702	40S ribosomal protein S4, X isoform	Rps4x	sp|P62702|RS4X_MOUSE 40S ribosomal protein S4, X isoform OS=Mus musculus (Mouse) OX=10090 GN=Rps4x PE=1 SV=2	9	10	29.597	263	0	66.047	36.9	40.7	1.0357e+09	113620000	114470000	9	10	19	ECLPLIIFLR;FDTGNLCMVTGGANLGR;GNKPWISLPR;HPGSFDVVHVK;LRECLPLIIFLR;LSNIFVIGK;LTGVFAPR;TDITYPAGFMDVISIDK;TIRYPDPLIK;VNDTIQIDLETGK
Q99KP3	Lambda-crystallin homolog	Cryl1	sp|Q99KP3|CRYL1_MOUSE Lambda-crystallin homolog OS=Mus musculus (Mouse) OX=10090 GN=Cryl1 PE=1 SV=3	9	8	35.208	319	0	61.149	38.9	38.6	1.0275e+09	168160000	267660000	11	11	22	ASPAAGGVVIVGSGLIGR;EIDGFVLNR;HVLSTFGPVPEFSGATVER;LQYAVISEAWR;LVEEEIVSPSDLDLVMSDGLGMR;LYDIEQQQITDALENIR;LYDIEQQQITDALENIRK;SWAMLFASGGFK;VILSSSSSCLLPSK
P26150;B1ARP0;E9PXG7	3 beta-hydroxysteroid dehydrogenase/Delta 5-->4-isomerase type 3;3-beta-hydroxy-Delta(5)-steroid dehydrogenase;Steroid Delta-isomerase	Hsd3b3	sp|P26150|3BHS3_MOUSE 3 beta-hydroxysteroid dehydrogenase/Delta 5-->4-isomerase type 3 OS=Mus musculus (Mouse) OX=10090 GN=Hsd3b3 PE=1 SV=3;tr|B1ARP0|B1ARP0_MOUSE Isoform of P26150, 3Beta_HSD domain-containing protein (Fragment) OS=Mus musculus (Mouse) OX=	9	9	42.031	373	0	59.463	29.5	29.5	1.0186e+09	140660000	112750000	11	10	21	DLGYEPLVSWEEAK;EQFFNLGTSIK;ESTWSDPYPYSK;IIQLLVQEK;PGWSCLVTGAGGFLGQR;QTILDVNLK;SQFLSNTIIK;TSEWIGTLVEQHR;VTVLEGDILDTQYLR
Q9Z2Z6	Mitochondrial carnitine/acylcarnitine carrier protein	Slc25a20	sp|Q9Z2Z6|MCAT_MOUSE Mitochondrial carnitine/acylcarnitine carrier protein OS=Mus musculus (Mouse) OX=10090 GN=Slc25a20 PE=1 SV=1	6	8	33.026	301	0	51.882	19.6	25.2	995280000	342210000	273970000	7	9	16	CLLQIQASSGENK;CLLQIQASSGENKYSGTLDCAK;EGITGLYR;ELIREEGVTSLYK;GFNAVMIR;GTVLTLMR;NLFTPEGK;SVSDLSVPR
Q8BJ64	Choline dehydrogenase, mitochondrial	Chdh	sp|Q8BJ64|CHDH_MOUSE Choline dehydrogenase, mitochondrial OS=Mus musculus (Mouse) OX=10090 GN=Chdh PE=1 SV=1	10	9	66.414	596	0	68.346	22.1	18.8	982740000	145590000	125730000	10	10	20	AEVQTLVSR;DHPVIHPNYLSTETDVEDFR;EGAEGWDYAHCLPYFR;EIFAQEALAPFR;KPTQQEAYQVHVGTMR;NVPVYKPQTLDTQR;TNHPLHQAFLQAAR;VIGVENLR;VLLLEAGPK;WSTACAYLHPVLSR
Q9Z2I9	Succinyl-CoA ligase [ADP-forming] subunit beta, mitochondrial	Sucla2	sp|Q9Z2I9|SUCB1_MOUSE Succinate--CoA ligase [ADP-forming] subunit beta, mitochondrial OS=Mus musculus (Mouse) OX=10090 GN=Sucla2 PE=1 SV=2	11	12	50.113	463	0	94.321	25.1	24.6	981400000	111860000	128000000	13	13	26	ALIADSGLK;CDVIAQGIVMAVK;EPIDIVEGIK;EPIDIVEGIKK;EYYFAITMER;ICNQVLVCER;IFDLQDWSQEDER;INFDSNSAYR;IVFSPEEAK;KVQAILVNIFGGIMR;LHGGTPANFLDVGGGATVQQVTEAFK;LSEIVTLAK;REYYFAITMER;VQAILVNIFGGIMR
Q9WUR9;A2ARF6;F6TEU8	Adenylate kinase 4, mitochondrial	Ak4	sp|Q9WUR9|KAD4_MOUSE Adenylate kinase 4, mitochondrial OS=Mus musculus (Mouse) OX=10090 GN=Ak4 PE=1 SV=1;tr|A2ARF6|A2ARF6_MOUSE Isoform of Q9WUR9, Nucleoside-diphosphate kinase (Fragment) OS=Mus musculus (Mouse) OX=10090 GN=Ak4 PE=1 SV=1;tr|F6TEU8|F6TEU8_M	8	8	25.061	223	0	54.082	43	43	977750000	145530000	110410000	9	10	19	AVILGPPGSGK;DAAKPVIELYK;GLLVPDHVITR;GVLHQFSGTETNR;IAQNFGLQHLSSGHLLR;IWPYVYTLFSNK;LMMSELETR;SAQHWLLDGFPR
Q9Z2K1	Keratin, type I cytoskeletal 16	Krt16	sp|Q9Z2K1|K1C16_MOUSE Keratin, type I cytoskeletal 16 OS=Mus musculus (Mouse) OX=10090 GN=Krt16 PE=1 SV=3	9	9	51.606	469	0	41.31	17.1	17.1	974930000	119070000	127050000	7	10	17	ASLENSLEETK;ASLENSLEETKGR;GQTGGDVNVEMDAAPGVDLSR;ILNEMRDQYEQMAEK;KNHEEEMLALR;LEQEIATYR;NHEEEMLALR;TRLEQEIATYR;VTMQNLNDR
E9PVU0;E9Q175;E9Q174;V9GXM4;V9GX76;E9Q3L1		Myo6	tr|E9PVU0|E9PVU0_MOUSE Isoform of Q64331, Unconventional myosin-6 OS=Mus musculus (Mouse) OX=10090 GN=Myo6 PE=1 SV=1;tr|E9Q175|E9Q175_MOUSE Isoform of Q64331, Unconventional myosin-6 OS=Mus musculus (Mouse) OX=10090 GN=Myo6 PE=1 SV=1;tr|E9Q174|E9Q174_MOUSE	24	25	146.31	1266	0	185.64	22.7	22.9	968640000	177040000	156430000	26	27	53	ALGLNEVDYK;ASFHELYNMYK;CGGIQYLQSAIESR;DTINTSCDIELLAACR;EMSEILSR;FAEFDQIMK;FNEVVSALK;FVEIHFNEK;GWWYAHFDGPWIAR;HFAGAVCYETTQFVEK;IGLDDEEKLDLFR;ILKEEQELYQK;IVEANPLLEAFGNAK;LVGILDILDEENR;MSQSIIVSGESGAGK;NLEISIDALMAK;NLRDDEGFIIR;QARPTYATAMLQNLLK;QFEEIWER;RVNLWLVCSR;SDPDHLAELVK;SSEDLLSALQK;SSVVGGFVSHYLLEK;SVTDYAQQNPAAQLPAR;TQLNLLLDK;TVYSHLFDHVVNR;VNLWLVCSR;YLTESYGTGQDIDDR
P28825;A0A0R4J043	Meprin A subunit alpha	Mep1a	sp|P28825|MEP1A_MOUSE Meprin A subunit alpha OS=Mus musculus (Mouse) OX=10090 GN=Mep1a PE=1 SV=4;tr|A0A0R4J043|A0A0R4J043_MOUSE Isoform of P28825, Meprin A subunit OS=Mus musculus (Mouse) OX=10090 GN=Mep1a PE=1 SV=1	10	10	84.23	747	0	68.252	18.3	18.3	965130000	170420000	242730000	15	16	31	GAILHAFEMFR;GDSLIIFVDFK;IPEFNTIIGQLPDFSAIDLIR;IQTFQGDSDHNWK;MSLTLMFTTSK;QAIMTILDQEADTR;QQCLQFFYK;SCVDFKPYEGESSYIIFQK;SLDWGWGQAISHQLLK;VGVYDKDCDCFR
Q8CHT0	Delta-1-pyrroline-5-carboxylate dehydrogenase, mitochondrial	Aldh4a1	sp|Q8CHT0|AL4A1_MOUSE Delta-1-pyrroline-5-carboxylate dehydrogenase, mitochondrial OS=Mus musculus (Mouse) OX=10090 GN=Aldh4a1 PE=1 SV=3	8	9	61.84	562	0	58.894	19.4	23.5	943570000	135910000	132490000	9	10	19	AADMLSGPR;AIDAALAAR;EEIFGPVLTVYVYPDDKYR;ETLQLVDSTTSYGLTGAVFAQDK;IKVGDPAEDFGTFFSAVIDAK;NFHFVHSSADVDSVVSGTLR;STGSVVGQQPFGGAR;VGDPAEDFGTFFSAVIDAK;VTNEPILAFSQGSPER
G5E829;Q6Q477;E9Q828;A0A1W2P7C7;Q6Q477-2;F7AAP4	Plasma membrane calcium-transporting ATPase 1;Calcium-transporting ATPase	Atp2b1;Atp2b4	sp|G5E829|AT2B1_MOUSE Plasma membrane calcium-transporting ATPase 1 OS=Mus musculus (Mouse) OX=10090 GN=Atp2b1 PE=1 SV=1;sp|Q6Q477|AT2B4_MOUSE Plasma membrane calcium-transporting ATPase 4 OS=Mus musculus (Mouse) OX=10090 GN=Atp2b4 PE=1 SV=1;tr|E9Q828|E9Q8	2	2	134.75	1220	0.00064185	12.36	2.6	2.6	943120000	508240000	505910000	2	2	4	TECALLGFLLDLKR;YGDLLPADGILIQGNDLK
Q9D6R2;A0A1L1STE6;Q9D6R2-2	Isocitrate dehydrogenase [NAD] subunit alpha, mitochondrial	Idh3a	sp|Q9D6R2|IDH3A_MOUSE Isocitrate dehydrogenase [NAD] subunit alpha, mitochondrial OS=Mus musculus (Mouse) OX=10090 GN=Idh3a PE=1 SV=1;tr|A0A1L1STE6|A0A1L1STE6_MOUSE Isoform of Q9D6R2, Isocitrate dehydrogenase [NAD] subunit, mitochondrial OS=Mus musculus (M	9	8	39.638	366	0	67.162	25.1	20.5	939350000	105230000	171250000	9	9	18	APIQWEER;DMANPTALLLSAVMMLR;HMGLFDHAAK;IAEFAFEYAR;IEAACFATIK;MSDGLFLQK;RIAEFAFEYAR;TPIAAGHPSMNLLLR;TPYTDVNIVTIR;WMIPPEAK
Q3UV17	Keratin, type II cytoskeletal 2 oral	Krt76	sp|Q3UV17|K22O_MOUSE Keratin, type II cytoskeletal 2 oral OS=Mus musculus (Mouse) OX=10090 GN=Krt76 PE=1 SV=1	8	8	62.844	594	0	13.438	10.4	10.4	936080000	436330000	257530000	3	2	5	AQYEDIAQK;CLDLDSIIAEVK;EYQELMNVK;FASFIDKVR;LALDVEIATYR;LALDVEIATYRK;LLEGEECR;LLKEYQELMNVK
Q9DCG6;K3W4L7;Q9CXN7	Phenazine biosynthesis-like domain-containing protein 1;Phenazine biosynthesis-like domain-containing protein 2	Pbld1;Pbld2	sp|Q9DCG6|PBLD1_MOUSE Phenazine biosynthesis-like domain-containing protein 1 OS=Mus musculus (Mouse) OX=10090 GN=Pbld1 PE=1 SV=2;tr|K3W4L7|K3W4L7_MOUSE Isoform of Q9DCG6, Phenazine biosynthesis-like domain-containing protein 1 OS=Mus musculus (Mouse) OX=1	7	9	32.047	288	0	58.644	30.9	35.8	933290000	235080000	256540000	7	9	16	AAIGDTLVQDIR;EMNLSETAFIR;GEPGGQTAPYDFYSR;GNPAAVCLLER;LPIFIADAFTATAFR;MKLPIFIADAFTATAFR;NSTLTFVTMSGELK;TLEEDAHQQIAR;VNTEPLPAIEK
P48193;A0A571BEG4;A2A839;A2A838;A2AD32;A2A841;P48193-2;A2A842;A0A1D5RLV1	Protein 4.1	Epb41;Epb4.1	sp|P48193|41_MOUSE Protein 4.1 OS=Mus musculus (Mouse) OX=10090 GN=Epb41 PE=1 SV=2;tr|A0A571BEG4|A0A571BEG4_MOUSE Isoform of P48193, Band 4.1 OS=Mus musculus (Mouse) OX=10090 GN=Epb41 PE=1 SV=1;tr|A2A839|A2A839_MOUSE Isoform of P48193, Band 4.1 OS=Mus musc	5	5	95.91	858	0	18.686	6.3	6.3	931430000	503780000	448710000	3	3	6	GVPWNFTFNVK;NFMESVPEPR;VCVEHHTFFR;VSLLDDTVYECVVEK;YYLCLQLR
P13707;E0CXN5	Glycerol-3-phosphate dehydrogenase [NAD(+)], cytoplasmic;Glycerol-3-phosphate dehydrogenase [NAD(+)]	Gpd1	sp|P13707|GPDA_MOUSE Glycerol-3-phosphate dehydrogenase [NAD(+)], cytoplasmic OS=Mus musculus (Mouse) OX=10090 GN=Gpd1 PE=1 SV=3;tr|E0CXN5|E0CXN5_MOUSE Isoform of P13707, Glycerol-3-phosphate dehydrogenase [NAD(+)] OS=Mus musculus (Mouse) OX=10090 GN=Gpd1	10	10	37.572	349	0	81.567	37.8	33.8	931250000	149540000	166630000	11	11	22	ANTIGISLIK;DLMQTPNFR;FCETTIGCKDPAQGQLLK;FPLFTAVYK;GLVDKFPLFTAVYK;KLTEIINTQHENVK;LGIPMSVLMGANIASEVAEEK;LGLMEMIAFAK;LISEVIGER;LTEIINTQHENVK;VCYEGQPVGEFIR;VTMWVFEEDIGGR
P62897	Cytochrome c, somatic	Cycs	sp|P62897|CYC_MOUSE Cytochrome c, somatic OS=Mus musculus (Mouse) OX=10090 GN=Cycs PE=1 SV=2	5	5	11.605	105	0	34.473	48.6	48.6	927550000	179440000	170980000	9	8	17	ADLIAYLK;GITWGEDTLMEYLENPK;GITWGEDTLMEYLENPKK;TGPNLHGLFGR;TGQAAGFSYTDANK
Q9D7B6;A0A0R4J0P1;D3YTT4	Isobutyryl-CoA dehydrogenase, mitochondrial	Acad8	sp|Q9D7B6|ACAD8_MOUSE Isobutyryl-CoA dehydrogenase, mitochondrial OS=Mus musculus (Mouse) OX=10090 GN=Acad8 PE=1 SV=2;tr|A0A0R4J0P1|A0A0R4J0P1_MOUSE Isoform of Q9D7B6, Isobutyryl-CoA dehydrogenase, mitochondrial OS=Mus musculus (Mouse) OX=10090 GN=Acad8 PE	12	14	45.019	413	0	96.213	33.4	37.8	926700000	65782000	65765000	14	15	29	AAQLGFGGVYVR;AVIFEDCAVPVANR;DYAVQQYMR;ELFPVDVMR;EMAPNMAEWDQK;FASYCLTEPGSGSDAASLLTSAK;FCPPLCTMEK;GISCIVVEK;GTPGLSFGK;IGTEGQGFLIAMK;KAAQLGFGGVYVR;SQYLQFQLADMATK;VAFDFAAR;VHQILEGSNEVMR
Q91WD5;D3YXT0	NADH dehydrogenase [ubiquinone] iron-sulfur protein 2, mitochondrial	Ndufs2	sp|Q91WD5|NDUS2_MOUSE NADH dehydrogenase [ubiquinone] iron-sulfur protein 2, mitochondrial OS=Mus musculus (Mouse) OX=10090 GN=Ndufs2 PE=1 SV=1;tr|D3YXT0|D3YXT0_MOUSE Isoform of Q91WD5, Complex I-49kD OS=Mus musculus (Mouse) OX=10090 GN=Ndufs2 PE=1 SV=1	10	10	52.625	463	0	73.668	27	25.7	921760000	67388000	71854000	14	15	29	APGFAHLAGLDK;ETAHWKPPPWNDVDILK;GEFGVYLVSDGSSR;GEFGVYLVSDGSSRPYR;GSGIQWDLR;IDEVEEMLTNNR;LLNIQPPPR;LVLELSGEMVR;PGGVHQDLPLGLLDDIYEFSK;TVDIGVVTAEDALNYGFSGVMLR;TYLQALPYFDR
Q9DC70	NADH dehydrogenase [ubiquinone] iron-sulfur protein 7, mitochondrial	Ndufs7	sp|Q9DC70|NDUS7_MOUSE NADH dehydrogenase [ubiquinone] iron-sulfur protein 7, mitochondrial OS=Mus musculus (Mouse) OX=10090 GN=Ndufs7 PE=1 SV=1	4	4	24.683	224	0	26.696	26.3	26.3	919870000	240440000	203640000	7	6	13	IVPVDIYVPGCPPTAEALLYGILQLQR;LDDLINWAR;QADVMIVAGTLTNK;VYDQMPEPR
Q9CQN1	Heat shock protein 75 kDa, mitochondrial	Trap1	sp|Q9CQN1|TRAP1_MOUSE Heat shock protein 75 kDa, mitochondrial OS=Mus musculus (Mouse) OX=10090 GN=Trap1 PE=1 SV=1	13	10	80.208	706	0	86.717	24.6	17.3	906360000	233830000	149060000	15	11	26	AFLEALQNQAETSSK;AQLLQPTLEINPR;DISEFQHEEFYR;EGIVTTAEQDIKEDIAK;ELGSSVALYSR;ELISNASDALEK;ELLQESALIR;ETEDLMAWMR;FFEDYGLFMR;GVVDSEDIPLNLSR;INTLQAIWMMDPK;KGTITIQDTGIGMTQEELVSNLGTIAR;NIYYLCAPNR
Q9JIL4;A0A0R4J1V0	Na(+)/H(+) exchange regulatory cofactor NHE-RF3	Pdzk1	sp|Q9JIL4|NHRF3_MOUSE Na(+)/H(+) exchange regulatory cofactor NHE-RF3 OS=Mus musculus (Mouse) OX=10090 GN=Pdzk1 PE=1 SV=1;tr|A0A0R4J1V0|A0A0R4J1V0_MOUSE Isoform of Q9JIL4, Na(+)/H(+) exchange regulatory cofactor NHE-RF3 OS=Mus musculus (Mouse) OX=10090 GN=	14	12	56.498	519	0	96.45	26.2	23.9	898200000	97587000	58279000	16	12	28	DIEPGSPAEAAGLK;EAESIYSLAR;EDDSYGFHLNAIR;EGNSFGFSLK;GGDQTTLLVLDK;HVTLLVCGK;IMFLLVDK;IMFLLVDKETAR;KSGNSVTLLVLDGDSYEK;LLKEDDSYGFHLNAIR;MAYSYFQAK;QEGQNYGFFLR;SGNSVTLLVLDGDSYEK;SVEALDHDGVVEMIR
F8VQC1;E9Q740	Signal recognition particle subunit SRP72	Srp72	tr|F8VQC1|F8VQC1_MOUSE Signal recognition particle subunit SRP72 OS=Mus musculus (Mouse) OX=10090 GN=Srp72 PE=1 SV=1;tr|E9Q740|E9Q740_MOUSE Isoform of F8VQC1, Signal recognition particle subunit SRP72 OS=Mus musculus (Mouse) OX=10090 GN=Srp72 PE=1 SV=1	11	11	74.656	671	0	72.186	24.3	24.3	897820000	305390000	322190000	11	11	22	ALLAMYTNQAEQCR;DIHTLAQLISAYSLVDPEK;EAVSDLEQLWK;ELYGQVLYR;IAASLQSQSPEYLLPVLIQAAQLCR;KTNLSAVVAAQSNWEK;LKPTDVALLAVIANNIITINK;LTNAEGVEFK;TEEALQLYNQIIK;VDVEALENSPGATYIR;YDECLAVYR
P62889;A0A2I3BQF4	60S ribosomal protein L30	Rpl30	sp|P62889|RL30_MOUSE 60S ribosomal protein L30 OS=Mus musculus (Mouse) OX=10090 GN=Rpl30 PE=1 SV=2;tr|A0A2I3BQF4|A0A2I3BQF4_MOUSE Isoform of P62889, 60S ribosomal protein L30 OS=Mus musculus (Mouse) OX=10090 GN=Rpl30 PE=1 SV=1	5	5	12.784	115	0	33.732	51.3	51.3	892060000	332730000	225690000	7	7	14	KSEIEYYAMLAK;LVILANNCPALR;SEIEYYAMLAK;TGVHHYSGNNIELGTACGK;VCTLAIIDPGDSDIIR
Q9QWL7	Keratin, type I cytoskeletal 17	Krt17	sp|Q9QWL7|K1C17_MOUSE Keratin, type I cytoskeletal 17 OS=Mus musculus (Mouse) OX=10090 GN=Krt17 PE=1 SV=3	11	10	48.161	433	0	27.314	26.1	21.2	888500000	409790000	166870000	6	4	10	DAEDWFFSK;EVATNSELVQSGK;GQVGGEINVEMDAAPGVDLSR;LASYLDKVR;LEQEIATYR;MSVEADINGLR;MSVEADINGLRR;RVLDELTLAR;TEELNREVATNSELVQSGK;TRLEQEIATYR;VLDELTLAR;YCVQLSQIQGLIGSVEEQLAQLR
Q8C165	Probable carboxypeptidase PM20D1	Pm20d1	sp|Q8C165|P20D1_MOUSE N-fatty-acyl-amino acid synthase/hydrolase PM20D1 OS=Mus musculus (Mouse) OX=10090 GN=Pm20d1 PE=1 SV=1	13	3	55.662	503	0	87.851	36.6	8	887120000	165400000	17996000	16	4	20	ETSIGILSAAVSR;FNPLPLNPQDFSGVHGINEK;IHPSQTVHEVLELVK;ISALLQAR;LEQTPMPNMFGGGPLKK;LLANEFSFPINIVLR;NLWLFHPIVSR;NPITNALVR;SFFIALGHDEEVSGEK;SVFPEVDIVVPGICIANTDTR;TTTALTMFNAGIK;VNVIPPLAQATINCR;VSVQNYQNQVK
Q64516;B1ASZ3;Q64516-1;Q64516-2	Glycerol kinase	Gk;Gyk	sp|Q64516|GLPK_MOUSE Glycerol kinase OS=Mus musculus (Mouse) OX=10090 GN=Gk PE=1 SV=2;tr|B1ASZ3|B1ASZ3_MOUSE Isoform of Q64516, Glycerol kinase OS=Mus musculus (Mouse) OX=10090 GN=Gk PE=1 SV=1;sp|Q64516-1|GLPK-1_MOUSE Isoform of Q64516, Isoform 1 of Glycer	14	12	61.227	559	0	100.31	38.6	32.7	882770000	74847000	67133000	15	13	28	CVFSEHGLLTTVAYK;DCGIPLSHLQVDGGMTSNK;DKPVYYALEGSVAIAGAVIR;EILDAMNR;EILQSVYECIEK;EVGTSYGCYFVPAFSGLYAPYWEPSAR;FEPQINAEESEIR;GIICGLTQFTNK;KAVLGPLVGAVDQGTSSTR;LGQLNIDISNIK;NTYGTGCFLLCNTGHK;SKTGLPLSTYFSAVK;SSSEIYGLMK;TAELLSHHQVEIK;TMLFNIHSLEWDK
P45376;D3YVJ7	Aldose reductase	Akr1b1;Akr1b3	sp|P45376|ALDR_MOUSE Aldo-keto reductase family 1 member B1 OS=Mus musculus (Mouse) OX=10090 GN=Akr1b1 PE=1 SV=3;tr|D3YVJ7|D3YVJ7_MOUSE Isoform of P45376, Aldo_ket_red domain-containing protein (Fragment) OS=Mus musculus (Mouse) OX=10090 GN=Akr1b3 PE=1 SV=	6	6	35.732	316	0	40.183	21.5	21.5	881760000	145150000	172110000	7	7	14	MPTLGLGTWK;RQDLFIVSK;TIGVSNFNPLQIER;VAIDLGYR;VCALMSCAK;YKPAVNQIECHPYLTQEK
Q9EQ06;Q9EQ06-2	Estradiol 17-beta-dehydrogenase 11	Hsd17b11	sp|Q9EQ06|DHB11_MOUSE Estradiol 17-beta-dehydrogenase 11 OS=Mus musculus (Mouse) OX=10090 GN=Hsd17b11 PE=1 SV=1;sp|Q9EQ06-2|DHB11-2_MOUSE Isoform of Q9EQ06, Isoform 2 of Estradiol 17-beta-dehydrogenase 11 OS=Mus musculus (Mouse) OX=10090 GN=Hsd17b11 PE=1 S	8	8	32.88	298	0	54.989	33.6	33.6	865670000	142440000	96606000	13	11	24	AFLPVMMK;ALTDELAALGR;FDAVVGYK;KLGAQAHPFVVDCSQR;LVLWDINK;QMIFVPSSIALLTVLER;SVAGEIVLITGAGHGIGR;TFEVNVLAHFWTTK
Q3U2G2;Q61316	Heat shock 70 kDa protein 4	Hspa4	tr|Q3U2G2|Q3U2G2_MOUSE Isoform of Q61316, Heat shock 70 kDa protein 4 OS=Mus musculus (Mouse) OX=10090 GN=Hspa4 PE=1 SV=1;sp|Q61316|HSP74_MOUSE Heat shock 70 kDa protein 4 OS=Mus musculus (Mouse) OX=10090 GN=Hspa4 PE=1 SV=1	13	14	94.208	842	0	99.417	20.9	22.4	865580000	311560000	309500000	14	15	29	AGGIETIANEYSDR;EDIYAVEIVGGATR;ELSTTLNADEAVTR;ELTSICSPIISK;EMLGLYTENEGK;FLEMCDDLLAR;GCALQCAILSPAFK;KPVVDCVVSVPSFYTDAER;NAVEEYVYEMR;NFTTEQVTAMLLSK;NKEDQYEHLDAADVTK;QDLPALEEKPR;QSLTVDPVVK;SNLAYDIVQLPTGLTGIK;VLATAFDTTLGGR
Q9DBX3;Q9DBX3-2	Sushi domain-containing protein 2	Susd2	sp|Q9DBX3|SUSD2_MOUSE Sushi domain-containing protein 2 OS=Mus musculus (Mouse) OX=10090 GN=Susd2 PE=1 SV=1;sp|Q9DBX3-2|SUSD2-2_MOUSE Isoform of Q9DBX3, Isoform 2 of Sushi domain-containing protein 2 OS=Mus musculus (Mouse) OX=10090 GN=Susd2 PE=1 SV=1	11	5	90.641	820	0	73.092	20	6.1	862790000	272330000	129650000	12	5	17	ALWTNDHALAWHLGDDFR;DFVVQHLK;GHDWGAPPYR;GLLGTLNNNPR;GMFLSVAAQDK;GTGLTAVAVQEDNSDVIEVR;SFPHAGTWLAAHPYK;VLEVLLNQK;WSYLYPLATNIPNTGFFTFTPK;WTDPTDGVICR;YGSGQQCCYTAAGTQLLTSDSTSGSTPDR
E9PZF0;Q01768;P15532;Q5NC80	Nucleoside diphosphate kinase;Nucleoside diphosphate kinase B;Nucleoside diphosphate kinase A	Gm20390;Nme2;Nme1	tr|E9PZF0|E9PZF0_MOUSE Gm20390 readthrough, Nucleoside diphosphate kinase OS=Mus musculus (Mouse) OX=10090 GN=Gm20390 PE=3 SV=1;sp|Q01768|NDKB_MOUSE Nucleoside diphosphate kinase B OS=Mus musculus (Mouse) OX=10090 GN=Nme2 PE=1 SV=1;sp|P15532|NDKA_MOUSE Nuc	7	9	30.2	267	0	59.796	49.1	55.1	848990000	93518000	151600000	9	12	21	DRPFFPGLVK;FLQASEDLLK;GDFCIQVGR;GLVGEIIK;GLVGEIIKR;NIIHGSDSVESAEK;TFIAIKPDGVQR;VMLGETNPADSKPGTIR;YMNSGPVVAMVWEGLNVVK
O88343-2;O88343;E9Q8N8;A7E1Z5;A0A668KM61	Electrogenic sodium bicarbonate cotransporter 1;Anion exchange protein	Slc4a4	sp|O88343-2|S4A4-2_MOUSE Isoform of O88343, Isoform 2 of Electrogenic sodium bicarbonate cotransporter 1 OS=Mus musculus (Mouse) OX=10090 GN=Slc4a4 PE=1 SV=2;sp|O88343|S4A4_MOUSE Electrogenic sodium bicarbonate cotransporter 1 OS=Mus musculus (Mouse) OX=10	7	6	116.18	1035	0	47.224	9.7	8.8	847270000	121610000	137950000	8	7	15	AIATLMSDEVFHDIAYK;FLFILLGPK;HQPDFIYLR;LADYYPINSDFK;LIVPSEFKPTSPNR;LQQAVMLGALTEVPVPTR;VFQPMFNHSIFTSAVSPAAER
P97447;A2AEX8;A2AEX6;A2AEY1;A2AEY2;P97447-2;A2AEX7	Four and a half LIM domains protein 1	Fhl1	sp|P97447|FHL1_MOUSE Four and a half LIM domains protein 1 OS=Mus musculus (Mouse) OX=10090 GN=Fhl1 PE=1 SV=3;tr|A2AEX8|A2AEX8_MOUSE Isoform of P97447, Four and a half LIM domains protein 1 OS=Mus musculus (Mouse) OX=10090 GN=Fhl1 PE=1 SV=1;tr|A2AEX6|A2AEX	9	9	31.888	280	0	59.946	41.8	41.8	843940000	92809000	106620000	9	11	20	AIVAGDQNVEYK;CLHPLASETFVSK;FCANTCVDCR;FTAVEDQYYCVDCYK;FVFHNEQVYCPDCAK;GEDFYCVTCHETK;GSSVVAYEGQSWHDYCFHCK;QVIGTGSFFPK;YWHDNCFR
Q91WU0	Carboxylic ester hydrolase	Ces1f	sp|Q91WU0|EST1F_MOUSE Carboxylesterase 1F OS=Mus musculus (Mouse) OX=10090 GN=Ces1f PE=1 SV=1	15	17	61.612	561	0	114.18	44.6	49.6	843730000	63443000	71478000	21	21	42	AIALLEQFASMTGIPEDIIPVAVEK;AISESGVAFIPGMFTK;DTGAPTYMYEYQYYPSFSSPQRPK;DVRPITEQIAVTAGCK;EGASEEEINLSK;EGVLDAMGDVAFGVPSVIVSR;EGYLHIGGTTQQAQR;FAPPQPAEPWSSVK;LKEEEVTFWTQSLAK;LPVMVWIHGGGLK;LSIWGFFSTGDEHSR;NFNTVPYIVGINK;NSDQFVTSVLDGVVLPK;NVVGDHADDVYSVFGAPILR;QECGWLLPTMTGFLPADVK;TEEELLEIMHK;TTTSAVIVHCMR
Q9CR68	Cytochrome b-c1 complex subunit Rieske, mitochondrial;Cytochrome b-c1 complex subunit 11	Uqcrfs1	sp|Q9CR68|UCRI_MOUSE Cytochrome b-c1 complex subunit Rieske, mitochondrial OS=Mus musculus (Mouse) OX=10090 GN=Uqcrfs1 PE=1 SV=1	5	5	29.367	274	0	33.489	16.4	16.4	840330000	201490000	184080000	8	6	14	EIDQEAAVEVSQLR;KEIDQEAAVEVSQLR;NVVSQFVSSMSASADVLAMSK;VPDFSDYR;VPDFSDYRR
Q78IK2	Up-regulated during skeletal muscle growth protein 5	Usmg5	sp|Q78IK2|ATPMD_MOUSE ATP synthase membrane subunit DAPIT, mitochondrial OS=Mus musculus (Mouse) OX=10090 GN=Atp5md PE=1 SV=1	3	3	6.3814	58	0	20.69	44.8	44.8	835570000	236100000	227760000	3	3	6	AGAESDGQFQFTGIK;AGAESDGQFQFTGIKK;YFNSYTLTGR
P62717;A0A1D5RLW5;A0A1D5RM85;A0A1D5RM79;A0A1D5RMC7	60S ribosomal protein L18a	Rpl18a	sp|P62717|RL18A_MOUSE 60S ribosomal protein L18a OS=Mus musculus (Mouse) OX=10090 GN=Rpl18a PE=1 SV=1;tr|A0A1D5RLW5|A0A1D5RLW5_MOUSE Isoform of P62717, 60S ribosomal protein L18a OS=Mus musculus (Mouse) OX=10090 GN=Rpl18a PE=1 SV=1;tr|A0A1D5RM85|A0A1D5RM85	7	7	20.732	176	0	47.02	33	33	832200000	228810000	198210000	10	8	18	DLTTAGAVTQCYR;FWYFVSQLK;FWYFVSQLKK;IFAPNHVVAK;SRFWYFVSQLK;SSGEIVYCGQVFEK;VKNFGIWLR
Q7TMS5;A0A0R4J0B6;S4R2E1	ATP-binding cassette sub-family G member 2	Abcg2	sp|Q7TMS5|ABCG2_MOUSE Broad substrate specificity ATP-binding cassette transporter ABCG2 OS=Mus musculus (Mouse) OX=10090 GN=Abcg2 PE=1 SV=1;tr|A0A0R4J0B6|A0A0R4J0B6_MOUSE Isoform of Q7TMS5, ATP-binding cassette sub-family G member 2 OS=Mus musculus (Mouse	9	11	72.977	657	0	74.758	16.4	19.5	828190000	170800000	135030000	10	13	23	AELDQLPGAQEK;ENLQFSAALR;EPVYVTSFCHQLR;LFDSLTLLASGK;LFIHEYISGYYR;SSLLDVLAAR;TIGPWLSWLQYFSIPR;TIIFSIHQPR;TLAEGDVLSFHHITYR;VMSDLLPMR;VSSYFFGK
Q9DBT9	Dimethylglycine dehydrogenase, mitochondrial	Dmgdh	sp|Q9DBT9|M2GD_MOUSE Dimethylglycine dehydrogenase, mitochondrial OS=Mus musculus (Mouse) OX=10090 GN=Dmgdh PE=1 SV=1	20	2	97.254	869	0	135.65	32.2	2.4	827440000	341220000	29845000	21	2	23	DGLLFGPYESQEK;DSTQLLDHLFANVIPK;FLSDWILHGEPPFDLIELDPNR;IHELFPLLNMNK;IMSAGQEEGIGDFGTYALNALR;ISDHLEAAMEMIPVLK;ISYTGELGWELYHR;IVNAAGFWAR;LATTPVRVDEFK;LEEETGQVVGFHQPGSIR;LNKPADFIGK;LTSEDLSDDAFK;NYWVATGFGYGIIHAGGVGK;RTNWFEPVGSEYK;SFNISDIPVTAIR;SLAFAYVPVQLSEVGQQVEVELLGK;TNWFEPVGSEYK;VGFTNISHMLTPR;VGVIDLSPFGK;WIEEAAFR
P47740;B1AV77;B1ATI0	Fatty aldehyde dehydrogenase;Aldehyde dehydrogenase	Aldh3a2	sp|P47740|AL3A2_MOUSE Aldehyde dehydrogenase family 3 member A2 OS=Mus musculus (Mouse) OX=10090 GN=Aldh3a2 PE=1 SV=2;tr|B1AV77|B1AV77_MOUSE Isoform of P47740, Aldehyde dehydrogenase OS=Mus musculus (Mouse) OX=10090 GN=Aldh3a2 PE=1 SV=1;tr|B1ATI0|B1ATI0_MO	11	11	53.97	484	0	75.849	27.1	27.1	824500000	62399000	65457000	16	15	31	EILAAIAADLSK;EKEILAAIAADLSK;EKPLALYVFSR;FDHILYTGNTAVGK;HLTPVTLELGGK;IAFGGEMDEATR;LQQLEALR;NVDEAINFINDR;SPCYIDRDCDLDVACR;VMQEEIFGPILPIVSVK;YLAPTILTDVDPNSK
Q91Z53;D6REG4	Glyoxylate reductase/hydroxypyruvate reductase	Grhpr	sp|Q91Z53|GRHPR_MOUSE Glyoxylate reductase/hydroxypyruvate reductase OS=Mus musculus (Mouse) OX=10090 GN=Grhpr PE=1 SV=1;tr|D6REG4|D6REG4_MOUSE Isoform of Q91Z53, Glyoxylate reductase/hydroxypyruvate reductase OS=Mus musculus (Mouse) OX=10090 GN=Grhpr PE=1	10	11	35.328	328	0	75.452	43.6	46.6	814590000	110440000	124980000	12	12	24	AALAQAADCEVEQWNSDDPIPR;DLEQGVVGAHGLLCR;KDLEQGVVGAHGLLCR;LLDAAGANLR;NCVILPHIGSATYK;NTAIFINISR;NTMSLLAANNLLAGLR;RLPEAIEEVK;VFVTGPLPAEGR;VGYTPGVLTDATAELAVSLLLTTCR;VISTLSVGVDHLALDEIK
Q8CC88;Q8CC88-2	von Willebrand factor A domain-containing protein 8	Vwa8	sp|Q8CC88|VWA8_MOUSE von Willebrand factor A domain-containing protein 8 OS=Mus musculus (Mouse) OX=10090 GN=Vwa8 PE=1 SV=2;sp|Q8CC88-2|VWA8-2_MOUSE Isoform of Q8CC88, Isoform 2 of von Willebrand factor A domain-containing protein 8 OS=Mus musculus (Mouse)	17	16	213.42	1905	0	122.94	10.4	10.1	811730000	153100000	146710000	20	16	36	AGTAFYIDQCAVR;DIYFLPFQDQLK;DTTVQSLTLQPTVK;ENLVAIHPDFR;FLPSLAQSALEK;FPTEGLSSVVR;GGLIVYEDSPLVK;LVAAFGELR;LVVDVSGSMYR;NGFFVDFFDIFPR;NLADQGIINYPYSTR;NVFDFDSYNNDMR;NVLPVLNNLLENR;REVEYIALSR;SMEAVCMVMEAFENYEEK;SVAMQYLELTK;TLVLEGLEK;VIALGLPVPR;VNAGTLAVLQR
Q922Q1	Mitochondrial amidoxime reducing component 2	2025-03-02	sp|Q922Q1|MARC2_MOUSE Mitochondrial amidoxime reducing component 2 OS=Mus musculus (Mouse) OX=10090 GN=Mtarc2 PE=1 SV=1	8	8	38.194	338	0	54.206	24.3	24.3	811570000	109220000	78603000	12	10	22	CVLTTVDPDTGIIDR;CVLTTVDPDTGIIDRK;DCGDEVAQWFTNYLK;DRFWMVVK;GRDCGDEVAQWFTNYLK;GVSVCETECTDMGLR;LVQFDTSMK;SIYQSSPLFGMYFSVEK
P53395	Lipoamide acyltransferase component of branched-chain alpha-keto acid dehydrogenase complex, mitochondrial	Dbt	sp|P53395|ODB2_MOUSE Lipoamide acyltransferase component of branched-chain alpha-keto acid dehydrogenase complex, mitochondrial OS=Mus musculus (Mouse) OX=10090 GN=Dbt PE=1 SV=2	11	12	53.246	482	0	81.466	29	30.9	806410000	93870000	97589000	14	14	28	AQIMNVSWSADHR;ASHNIGIAMDTELGLIVPNVK;EDILSFLEK;ILKEDILSFLEK;IPHFGYCDEIDLTQLVK;LSDIGEGIR;LSFMPFFLK;PVILPPEVAIGALGAIK;QTGAILPPSPK;SVFEIAMELNR;SYLENPAFMLLDLK;TFPTPIAKPPVFTGK
Q3TLP5;Q3TLP5-3;Q3TLP5-2;F6Z5N5;F6YTG0	Enoyl-CoA hydratase domain-containing protein 2, mitochondrial	Echdc2	sp|Q3TLP5|ECHD2_MOUSE Enoyl-CoA hydratase domain-containing protein 2, mitochondrial OS=Mus musculus (Mouse) OX=10090 GN=Echdc2 PE=1 SV=2;sp|Q3TLP5-3|ECHD2-3_MOUSE Isoform of Q3TLP5, Isoform 3 of Enoyl-CoA hydratase domain-containing protein 2, mitochondri	3	4	31.852	296	0	27.357	15.5	18.2	804030000	234030000	197980000	7	7	14	ALALAQEILPQAPIAVR;EQMSDVEVGTFVQR;IAASSAVMGLIETTR;LEGMAAFR
Q5SWY8;F6UXY4	Sodium/glucose cotransporter 5	Slc5a10	sp|Q5SWY8|SC5AA_MOUSE Sodium/glucose cotransporter 5 OS=Mus musculus (Mouse) OX=10090 GN=Slc5a10 PE=1 SV=1;tr|F6UXY4|F6UXY4_MOUSE Isoform of Q5SWY8, Sodium/glucose cotransporter 5 (Fragment) OS=Mus musculus (Mouse) OX=10090 GN=Slc5a10 PE=1 SV=1	6	6	64.705	596	0	45.331	14.6	13.9	795820000	238250000	148950000	9	6	15	ACGAEIGCSNIAYPK;AGSILASYLK;LVMELMPIGLR;MLPMGLMIMPGMISR;NTVSGYFLAGR;QIENLTWWTLAPNWSLGTK;VLFPDDVGCVVPSECLR
Q02788;D3Z7D5	Collagen alpha-2(VI) chain	Col6a2	sp|Q02788|CO6A2_MOUSE Collagen alpha-2(VI) chain OS=Mus musculus (Mouse) OX=10090 GN=Col6a2 PE=1 SV=3;tr|D3Z7D5|D3Z7D5_MOUSE Isoform of Q02788, Collagen alpha-2(VI) chain OS=Mus musculus (Mouse) OX=10090 GN=Col6a2 PE=1 SV=1	7	6	110.33	1034	0	46.895	7.5	6.8	794720000	160650000	188010000	8	7	15	DIANSPHELYR;FAYNQLIK;LFAVAPNR;NFVINVVNR;NLEWIAGGTWTPSALK;VFAVVITDGR;VGVVQYSHEGTFEAIR
P41216;D3Z041	Long-chain-fatty-acid--CoA ligase 1	Acsl1	sp|P41216|ACSL1_MOUSE Long-chain-fatty-acid--CoA ligase 1 OS=Mus musculus (Mouse) OX=10090 GN=Acsl1 PE=1 SV=2;tr|D3Z041|D3Z041_MOUSE Isoform of P41216, Long-chain-fatty-acid--CoA ligase 1 OS=Mus musculus (Mouse) OX=10090 GN=Acsl1 PE=1 SV=1	19	19	77.951	699	0	128.07	34	34	792200000	46568000	61859000	20	22	42	AELSVIFADKPEK;AILDDLLK;CGVEIISLK;EAGLKPFEQVK;EVAELAECIGSGLIQK;GIAVHPELFSIDNGLLTPTLK;GIQVSNNGPCLGSR;GLQGSFEELCR;IFGQANTSLKR;IGFFQGDIR;IIVIMDSYGSDLVER;KPNQPYEWISYK;LMITGAAPVSATVLTFLR;LVDVEEMNYLASK;MPELIDIR;SAVLEDDKLLVYYYDDVR;SQIDELYATIK;VLQPTIFPVVPR;WLLDFASK
Q9DCM2	Glutathione S-transferase kappa 1	Gstk1	sp|Q9DCM2|GSTK1_MOUSE Glutathione S-transferase kappa 1 OS=Mus musculus (Mouse) OX=10090 GN=Gstk1 PE=1 SV=3	9	10	25.704	226	0	68.211	48.2	51.8	790430000	66579000	80110000	12	12	24	AGMSTAQAQHFLEK;DEDITEYQSILAAAVK;DFFGETVK;FLTTVSMEQPEMLEK;LELLAYLLGEK;LQLRPTLIAGIMK;QFFQVPLNIPK;TYMLFGSDR;VWSRDEDITEYQSILAAAVK;YGAFGLPTTVAHVDGK
Q64727	Vinculin	Vcl	sp|Q64727|VINC_MOUSE Vinculin OS=Mus musculus (Mouse) OX=10090 GN=Vcl PE=1 SV=4	9	11	116.72	1066	0	85.828	12.7	12.7	790050000	363460000	310670000	9	11	20	AIPDLTAPVAAVQAAVSNLVR;ALASQLQDSLK;AQQVSQGLDVLTAK;AVAGNISDPGLQK;CDRVDQLTAQLADLAAR;ELLPVLISAMK;ELTPQVISAAR;LLAVAATAPPDAPNREEVFDER;MALLMAEMSR;MLGQMTDQVADLR;SLLDASEEAIKK;TDAGFTLR;VLQLTSWDEDAWASK
P17710-3;P17710;G3UVV4;P17710-4;P17710-2	Hexokinase-1;Hexokinase	Hk1	sp|P17710-3|HXK1-3_MOUSE Isoform of P17710, Isoform HK1 of Hexokinase-1 OS=Mus musculus (Mouse) OX=10090 GN=Hk1 PE=1 SV=3;sp|P17710|HXK1_MOUSE Hexokinase-1 OS=Mus musculus (Mouse) OX=10090 GN=Hk1 PE=1 SV=3;tr|G3UVV4|G3UVV4_MOUSE Isoform of P17710, Hexokina	15	15	102.3	918	0	107	21.5	20.7	789910000	91591000	91506000	19	17	36	AAQLCGAGMAAVVEK;ATDCVGHDVATLLR;CTVSFLLSEDGSGK;ESLLFEGR;FTTSDVAAIETDKEGVQNAK;GDFIALDLGGSSFR;IDEAVLITWTK;KLPVGFTFSFPCR;LSDEILIDILTR;MIAAQLLAYYFTELK;MISGMYLGEIVR;MPLGFTFSFPCK;MVSGMYMGELVR;NILIDFTK;QIEETLSHFR;SANLVAATLGAILNR
Q7TMF3;A0A0R4J275	NADH dehydrogenase [ubiquinone] 1 alpha subcomplex subunit 12	Ndufa12	sp|Q7TMF3|NDUAC_MOUSE NADH dehydrogenase [ubiquinone] 1 alpha subcomplex subunit 12 OS=Mus musculus (Mouse) OX=10090 GN=Ndufa12 PE=1 SV=2;tr|A0A0R4J275|A0A0R4J275_MOUSE Isoform of Q7TMF3, NADH dehydrogenase [ubiquinone] 1 alpha subcomplex subunit 12 OS=Mus	6	6	17.086	145	0	46.428	57.9	60.7	784400000	99726000	103300000	8	8	16	FNVSATPEQYVPYSTTR;IGTLVGEDK;IGTLVGEDKYGNK;IHEWVPPSTPYK;NTFWDVDGSMVPPEWHR;WLHCMTDDPPTTNPPTAR;WVIYTTEMNGK
Q9Z1Q5	Chloride intracellular channel protein 1	Clic1	sp|Q9Z1Q5|CLIC1_MOUSE Chloride intracellular channel protein 1 OS=Mus musculus (Mouse) OX=10090 GN=Clic1 PE=1 SV=3	8	8	27.013	241	0	53.563	46.9	46.9	783140000	103570000	89928000	11	11	22	AEEQPQVELFVK;GFTIPEAFR;GVTFNVTTVDTK;KFLDGNELTLADCNLLPK;LAALNPESNTSGLDIFAK;LFMVLWLK;LHIVQVVCK;VLDNYLTSPLPEEVDETSAEDEGISQR
Q64105	Sepiapterin reductase	Spr	sp|Q64105|SPRE_MOUSE Sepiapterin reductase OS=Mus musculus (Mouse) OX=10090 GN=Spr PE=1 SV=1	8	10	27.883	261	0	67.081	44.1	54.8	778340000	64430000	78207000	12	14	26	DMLYQVLAAEEPSVR;ELPRPEGLQR;GWGLYCAGK;LLLINNAATLGDVSK;LLSPGSVMLVSAR;MEADGLGCAVCVLTGASR;QLKEELGAQQPDLK;TVVNISSLCALQPYK;VLSYAPGPLDNDMQQLAR;VVLAAADLGTEAGVQR
Q8CAQ8;Q8CAQ8-3;E9Q800;Q8CAQ8-2;Q8CAQ8-5;E9QAY6;A0A0U1RQ14	MICOS complex subunit Mic60	Immt	sp|Q8CAQ8|MIC60_MOUSE MICOS complex subunit Mic60 OS=Mus musculus (Mouse) OX=10090 GN=Immt PE=1 SV=1;sp|Q8CAQ8-3|MIC60-3_MOUSE Isoform of Q8CAQ8, Isoform 3 of MICOS complex subunit Mic60 OS=Mus musculus (Mouse) OX=10090 GN=Immt PE=1 SV=1;tr|E9Q800|E9Q800_M	13	13	83.899	757	0	87.569	24.8	24.8	775390000	75694000	68660000	17	16	33	AHQLWLSVEALK;AVDEAADALLK;EIAGATPHITAAEGR;GIEQAVQSHAVAEEEAR;LFGMVLGSAPYTVPLPK;LHNMIVDLDNVVK;LLSYASYCIEHGDLELAAK;LSEQELEFR;QHIELALEK;QLKPPAELYPEDINTFK;TSSAEMPTIPLGSAVEAIR;TSSVTLQTITAQNAAVQAVK;YEFEQGLSEK
P58660;E9PUV9	Caspase recruitment domain-containing protein 10	Card10	sp|P58660|CAR10_MOUSE Caspase recruitment domain-containing protein 10 OS=Mus musculus (Mouse) OX=10090 GN=Card10 PE=1 SV=1;tr|E9PUV9|E9PUV9_MOUSE Isoform of P58660, CARD domain-containing protein OS=Mus musculus (Mouse) OX=10090 GN=Card10 PE=1 SV=1	1	1	114.41	1021	0.0020715	6.8367	0.8	0.8	771350000	341130000	454120000	1	1	2	PLLVSALR
Q9CQZ5	NADH dehydrogenase [ubiquinone] 1 alpha subcomplex subunit 6	Ndufa6	sp|Q9CQZ5|NDUA6_MOUSE NADH dehydrogenase [ubiquinone] 1 alpha subcomplex subunit 6 OS=Mus musculus (Mouse) OX=10090 GN=Ndufa6 PE=1 SV=1	4	4	15.283	131	0	26.601	37.4	37.4	768510000	128670000	147520000	6	6	12	EVPNTVHLMQLDITVK;MELQETIK;QAAAAAASTSVKPIFSR;VVDLLVIK
Q99LB7	Sarcosine dehydrogenase, mitochondrial	Sardh	sp|Q99LB7|SARDH_MOUSE Sarcosine dehydrogenase, mitochondrial OS=Mus musculus (Mouse) OX=10090 GN=Sardh PE=1 SV=1	14	7	101.68	919	0	92.34	18.6	9.5	767370000	140290000	15306000	15	7	22	AIDSLSIEK;AYGIESHVLSPAETK;DPSGGPVSLDFVK;FYLLGVDAR;GAAAVFNMSYFGK;GAQVIENCAVTGIR;IEGIQNMPNVR;LGVGGAVLLER;MGVTYAAQVHLK;NYSVVFPHDEPLAGR;RDPLHEELLGQGCVFQER;TIAYGYIR;TSVPFLGR;VPLVAMHHAYVVTER
Q61897	Keratin, type I cuticular Ha3-II	Krt33b	sp|Q61897|KT33B_MOUSE Keratin, type I cuticular Ha3-II OS=Mus musculus (Mouse) OX=10090 GN=Krt33b PE=1 SV=2	2	12	45.863	404	0	13.797	5.9	22.8	767300000	0	0	0	2	2	ARLECEINTYR;ETMQFLNDR;ILDELTLCK;LECEINTYR;LNVEVDAAPTVDLNR;LVVQIDNAK;LVVQIDNAKLAADDFR;QLVESDLNGLR;QLVESDLNGLRR;QNQEYQVLLDVK;RILDELTLCK;TIEELQQK
Q06185;Q8BTB6	ATP synthase subunit e, mitochondrial	Atp5i;Atp5k	sp|Q06185|ATP5I_MOUSE ATP synthase subunit e, mitochondrial OS=Mus musculus (Mouse) OX=10090 GN=Atp5me PE=1 SV=2;tr|Q8BTB6|Q8BTB6_MOUSE Isoform of Q06185, ATP synthase subunit e, mitochondrial OS=Mus musculus (Mouse) OX=10090 GN=Atp5k PE=1 SV=1	3	3	8.2355	71	0	20.694	50.7	50.7	765430000	203080000	172830000	4	4	8	ELAEAQDDSILK;VPPVQVSPLIK;YSALIIGMAYGAK
Q8VCH0	3-ketoacyl-CoA thiolase B, peroxisomal	Acaa1b	sp|Q8VCH0|THIKB_MOUSE 3-ketoacyl-CoA thiolase B, peroxisomal OS=Mus musculus (Mouse) OX=10090 GN=Acaa1b PE=1 SV=1	10	10	43.995	424	0	68.062	33.5	33.5	763520000	126130000	121020000	11	11	22	AEELGLPILGVLR;DCLIPMGITSENVAER;DGGSTTAGNSSQVSDGAAAVLLAR;GCFHAEIVPVTTTVLNDK;QCSSGLQAVANIAGGIR;QVVTLLNELK;QVVTLLNELKR;SKAEELGLPILGVLR;TITVSQDEGVRPSTTMQGLAK;VNPLGGAIALGHPLGCTGAR
Q8VC69	Solute carrier family 22 member 6	Slc22a6	sp|Q8VC69|S22A6_MOUSE Solute carrier family 22 member 6 OS=Mus musculus (Mouse) OX=10090 GN=Slc22a6 PE=1 SV=1	6	6	60.013	545	0	40.637	12.1	12.1	762760000	131010000	125110000	6	6	12	DGGLEAWLPLDK;GQASAMELLR;LSIEVLQTSLQK;QMIPLQVSTQEK;QTGLGMGSTMAR;TSLAVLGK
Q99JI6	Ras-related protein Rap-1b	Rap1b	sp|Q99JI6|RAP1B_MOUSE Ras-related protein Rap-1b OS=Mus musculus (Mouse) OX=10090 GN=Rap1b PE=1 SV=2	7	8	20.825	184	0	53.62	42.4	42.9	758960000	109630000	160110000	11	11	22	INVNEIFYDLVR;LVVLGSGGVGK;QWNNCAFLESSAK;SALTVQFVQGIFVEK;SKINVNEIFYDLVR;VKDTDDVPMILVGNK;YDPTIEDSYR;YDPTIEDSYRK
Q02257	Junction plakoglobin	Jup	sp|Q02257|PLAK_MOUSE Junction plakoglobin OS=Mus musculus (Mouse) OX=10090 GN=Jup PE=1 SV=3	13	13	81.8	745	0	89.108	24	24	755920000	95081000	53635000	16	15	31	ALMGSPQLVAAVVR;EGLLAIFK;LLNDEDPVVVTK;LLNQPNQWPLVK;LNTIPLFVQLLYSSVENIQR;LNYGIPAIVK;LVQNCLWTLR;MEEIVEGCTGALHILAR;NEGTATYAAAVLFR;NLALCPANHAPLQEAAVIPR;SAIVHLINYQDDAELATR;VAAGVLCELAQDK;VSVELTNSLFK
A1L317	Keratin, type I cytoskeletal 24	Krt24	sp|A1L317|K1C24_MOUSE Keratin, type I cytoskeletal 24 OS=Mus musculus (Mouse) OX=10090 GN=Krt24 PE=2 SV=2	2	1	54.04	512	0	13.698	4.9	3.1	753390000	238630000	104560000	3	2	5	MTLQIDNAR;TVQTLEIELQSQLALK
P28271	Cytoplasmic aconitate hydratase	Aco1	sp|P28271|ACOC_MOUSE Cytoplasmic aconitate hydratase OS=Mus musculus (Mouse) OX=10090 GN=Aco1 PE=1 SV=3	15	15	98.124	889	0	113.63	25	24.1	750230000	74335000	66193000	17	18	35	ANYLASPPLVIAYAIAGTVR;FVEFFGPGVAQLSIADR;GPFLLGIK;IDFEKEPLGVNAQGR;IIPPGSGIIHQVNLEYLAR;INPVCPADLVIDHSIQVDFNR;KNDIENILNWNVMQHK;NIEVPFKPAR;QAPQTVHLPSGETLDVFDAAER;SPPFFESLTLDLQPPK;TSLSPGSGVVTYYLR;VILQDFTGVPAVVDFAAMR;VLLEAAVR;WGSQAFCNMR;YLQAVGMFR;YQQAGLPLIVLAGK;YTINIPEDLKPR
P67984	60S ribosomal protein L22	Rpl22	sp|P67984|RL22_MOUSE 60S ribosomal protein L22 OS=Mus musculus (Mouse) OX=10090 GN=Rpl22 PE=1 SV=2	3	3	14.759	128	0	19.731	39.1	39.1	747570000	298770000	319800000	3	3	6	AGNLGGGVVTIER;FTLDCTHPVEDGIMDAANFEQFLQER;ITVTSEVPFSK
Q8VC30;Q3UTZ4	Bifunctional ATP-dependent dihydroxyacetone kinase/FAD-AMP lyase (cyclizing);ATP-dependent dihydroxyacetone kinase;FAD-AMP lyase (cyclizing)	Dak	sp|Q8VC30|TKFC_MOUSE Triokinase/FMN cyclase OS=Mus musculus (Mouse) OX=10090 GN=Tkfc PE=1 SV=1;tr|Q3UTZ4|Q3UTZ4_MOUSE Isoform of Q8VC30, ATP-dependent dihydroxyacetone kinase OS=Mus musculus (Mouse) OX=10090 GN=Tkfc PE=1 SV=1	13	14	59.69	578	0	93.919	32.5	33.9	742750000	71336000	79826000	15	16	31	AAPTEPPEAPEATAAGGVTSK;ASYISSAQLDQPDPGAVAAAAIFR;AVAQAGTVGTLLIVK;EGPSLTSPAQVLSR;GLCGTVLIHK;ICTTLIGLEEHLNALDR;LNFGLAMEQAK;LSVLLLER;MGGSSGALYGLFLTAAAQPLK;QMALVLDR;SPGASLLPVLTK;TMLDSLWAAAQEFQAWK;VAGALAEEGMGLEEITK;VAGALAEEGMGLEEITKR
O55143;O55143-2	Sarcoplasmic/endoplasmic reticulum calcium ATPase 2	Atp2a2	sp|O55143|AT2A2_MOUSE Sarcoplasmic/endoplasmic reticulum calcium ATPase 2 OS=Mus musculus (Mouse) OX=10090 GN=Atp2a2 PE=1 SV=2;sp|O55143-2|AT2A2-2_MOUSE Isoform of O55143, Isoform 2 of Sarcoplasmic/endoplasmic reticulum calcium ATPase 2 OS=Mus musculus (Mo	16	13	114.86	1044	0	105.32	20.6	16.7	742010000	121020000	77969000	18	15	33	AMGVVVATGVNTEIGK;CLALATHDNPLKR;DIVPGDIVEIAVGDKVPADIR;EFTLEFSR;EPLISGWLFFR;IGIFGQDEDVTSK;ISLPVILMDETLK;MNVFDTELK;NMLFSGTNIAAGK;RIGIFGQDEDVTSK;SLPSVETLGCTSVICSDK;TASEMVLADDNFSTIVAAVEEGR;TGTLTTNQMSVCR;VDQSILTGESVSVIK;VGEATETALTCLVEK;VSFYQLSHFLQCK
O54734	Dolichyl-diphosphooligosaccharide--protein glycosyltransferase 48 kDa subunit	Ddost	sp|O54734|OST48_MOUSE Dolichyl-diphosphooligosaccharide--protein glycosyltransferase 48 kDa subunit OS=Mus musculus (Mouse) OX=10090 GN=Ddost PE=1 SV=2	10	10	49.027	441	0	66.979	26.3	26.3	741170000	114370000	82842000	11	11	22	DRGFELTFK;ELGSECGIEFDEEK;LPDVYGVFQFK;NTLLIAGLQAR;SSLNPILFR;TADDPSLSLIK;TLVLLDNLNVR;WVFKEEGVLR;WVPFDGDDIQLEFVR;YSQTGNYELAVALSR
Q8CIE6;F8WHL2	Coatomer subunit alpha;Xenin;Proxenin;Coatomer subunit alpha	Copa	sp|Q8CIE6|COPA_MOUSE Coatomer subunit alpha OS=Mus musculus (Mouse) OX=10090 GN=Copa PE=1 SV=2;tr|F8WHL2|F8WHL2_MOUSE Isoform of Q8CIE6, Coatomer subunit alpha OS=Mus musculus (Mouse) OX=10090 GN=Copa PE=1 SV=1	22	18	138.43	1224	0	153.73	22.5	18	740750000	68850000	49833000	24	20	44	ASNLENSTYDLYTIPK;CLFTLLGHLDYIR;CPLSGACYSPEFK;GFFEGSIASK;GHYNNVSCAVFHPR;GITGVDLFGTTDAVVK;KLDALCNIHENIR;LGEVALLQGNHQIVEMCYQR;LLELGPKPEVAQQTR;LLHDQVGVIQFGPYK;LQLCYQLTTVGK;LSFLYLITGNLEK;LVGQSIIAYLQK;NFDKLSFLYLITGNLEK;NLSPGAVESDVR;QLFLQTYAR;SILLSVPLLVVDNK;SSGLTAVWVAR;TALNLFFK;TLDLPIYVTR;VLTIDPTEFK;VTTVTEIGKDVIGLR;VWDISGLR
Q62481	Vacuolar protein sorting-associated protein 72 homolog	Vps72	sp|Q62481|VPS72_MOUSE Vacuolar protein sorting-associated protein 72 homolog OS=Mus musculus (Mouse) OX=10090 GN=Vps72 PE=2 SV=2	1	1	40.783	368	0.0020855	6.8536	2.2	2.2	739830000	321510000	461730000	1	1	2	ITEELNLR
P62245;F8WJ41;D3YVB4;D3Z712	40S ribosomal protein S15a	Rps15a	sp|P62245|RS15A_MOUSE 40S ribosomal protein S15a OS=Mus musculus (Mouse) OX=10090 GN=Rps15a PE=1 SV=2;tr|F8WJ41|F8WJ41_MOUSE Isoform of P62245, 40S ribosomal protein S15a (Fragment) OS=Mus musculus (Mouse) OX=10090 GN=Rps15a PE=1 SV=1;tr|D3YVB4|D3YVB4_MOUS	5	6	14.839	130	0	40.947	46.2	53.8	733670000	137710000	134690000	5	6	11	FDVQLKDLEK;HGYIGEFEIIDDHR;IVVNLTGR;MNVLADALK;QFGFIVLTTSAGIMDHEEAR;WQNNLLPSR
Q93092;A0A1B0GR11	Transaldolase	Taldo1	sp|Q93092|TALDO_MOUSE Transaldolase OS=Mus musculus (Mouse) OX=10090 GN=Taldo1 PE=1 SV=2;tr|A0A1B0GR11|A0A1B0GR11_MOUSE Isoform of Q93092, Transaldolase OS=Mus musculus (Mouse) OX=10090 GN=Taldo1 PE=1 SV=1	9	9	37.387	337	0	59.055	29.7	29.7	730990000	81570000	78524000	10	10	20	ALAGCDFLTISPK;ILDWHVANTDKK;LFVLFGAEILK;LSFDKDAMVAR;LSSTWEGIQAGK;MESALDQLK;SYEPQEDPGVK;TIVMGASFR;WLHNEDQMAVEK
P60766;P60766-1	Cell division control protein 42 homolog	Cdc42	sp|P60766|CDC42_MOUSE Cell division control protein 42 homolog OS=Mus musculus (Mouse) OX=10090 GN=Cdc42 PE=1 SV=2;sp|P60766-1|CDC42-1_MOUSE Isoform of P60766, Isoform 1 of Cell division control protein 42 homolog OS=Mus musculus (Mouse) OX=10090 GN=Cdc42	5	5	21.258	191	0	34.411	31.4	31.4	727370000	205680000	283080000	7	7	14	NVFDEAILAALEPPEPK;TCLLISYTTNK;TPFLLVGTQIDLR;TPFLLVGTQIDLRDDPSTIEK;WVPEITHHCPK
Q8R4N0	Citrate lyase subunit beta-like protein, mitochondrial	Clybl	sp|Q8R4N0|CLYBL_MOUSE Citramalyl-CoA lyase, mitochondrial OS=Mus musculus (Mouse) OX=10090 GN=Clybl PE=1 SV=2	9	11	37.548	338	0	75.196	37.6	45.9	726630000	123500000	138960000	9	12	21	ASIGATSNKDTQDILYAR;GSMIDMPLLK;INSVSSGLAEVDLETFLQAR;IQWAEELIAAFK;KLEQPMNLIPFVETAMGLLNFK;QAQNIVTLATSIK;QVIHPNQIAVVQEQFTPTPEK;TLEDFDLGTTEK;VDCAVLDCEDGVAENK;VDCAVLDCEDGVAENKK;VLPSSLMLPK
Q9WUR2;Q3TCD4;Q9WUR2-2;E9Q7A8;E9PYC6;E9Q858;E9PUY9;E9PYA9;E9PVM6	Enoyl-CoA delta isomerase 2, mitochondrial	Eci2	sp|Q9WUR2|ECI2_MOUSE Enoyl-CoA delta isomerase 2 OS=Mus musculus (Mouse) OX=10090 GN=Eci2 PE=1 SV=2;tr|Q3TCD4|Q3TCD4_MOUSE Isoform of Q9WUR2, ACB domain-containing protein OS=Mus musculus (Mouse) OX=10090 GN=Eci2 PE=1 SV=1;sp|Q9WUR2-2|ECI2-2_MOUSE Isoform	7	8	43.267	391	0	53.337	20.5	22.8	724980000	204190000	222560000	7	8	15	AAEMLLFGK;AKWDAWNALGSLPK;ASQQDFENALNQVK;DILVTSEDGITK;LYAVNAEECTTLQAR;PGMLDFVNK;WDAWNALGSLPK;WLSEECMNAIMSFVSR
P26040	Ezrin	Ezr	sp|P26040|EZRI_MOUSE Ezrin OS=Mus musculus (Mouse) OX=10090 GN=Ezr PE=1 SV=3	14	11	69.406	586	0	66.351	25.6	20.8	718450000	66184000	68201000	14	10	24	AKFYPEDVAEELIQDITQK;APDFVFYAPR;DSAMLEYLK;EVWYFGLQYVDNK;FYPEDVAEELIQDITQK;GMLKDSAMLEYLK;IALLEEAR;IAQDLEMYGINYFEIK;IGFPWSEIR;ILQLCMGNHELYMR;KAPDFVFYAPR;QLLTLSNELSQAR;SQEQLAAELAEYTAK;VTTMDAELEFAIQPNTTGK
Q9WVM8;Q3UNS8	Kynurenine/alpha-aminoadipate aminotransferase, mitochondrial	Aadat	sp|Q9WVM8|AADAT_MOUSE Kynurenine/alpha-aminoadipate aminotransferase, mitochondrial OS=Mus musculus (Mouse) OX=10090 GN=Aadat PE=1 SV=1;tr|Q3UNS8|Q3UNS8_MOUSE Isoform of Q9WVM8, Aminotran_1_2 domain-containing protein OS=Mus musculus (Mouse) OX=10090 GN=Aa	5	6	47.597	425	0	41.056	17.6	19.5	713090000	87652000	163010000	6	9	15	AGMFLWIK;ALQYSPSYGIPELLSWLK;EVLLVPGNGFFIDGSAPTSFFR;FEDDLIKR;FLTATSLAR;TLISLAPGSPNPSMFPFK
P17665	Cytochrome c oxidase subunit 7C, mitochondrial	Cox7c	sp|P17665|COX7C_MOUSE Cytochrome c oxidase subunit 7C, mitochondrial OS=Mus musculus (Mouse) OX=10090 GN=Cox7c PE=1 SV=1	1	1	7.3325	63	0.0017523	6.8994	14.3	14.3	709870000	360430000	386610000	1	1	2	NLPFSVENK
Q9R0P6;D3YWT0;D3Z569;D3YTS1	Signal peptidase complex catalytic subunit SEC11A;Signal peptidase complex catalytic subunit SEC11	Sec11a	sp|Q9R0P6|SC11A_MOUSE Signal peptidase complex catalytic subunit SEC11A OS=Mus musculus (Mouse) OX=10090 GN=Sec11a PE=1 SV=1;tr|D3YWT0|D3YWT0_MOUSE Isoform of Q9R0P6, Signal peptidase complex catalytic subunit SEC11 OS=Mus musculus (Mouse) OX=10090 GN=Sec1	4	4	20.626	179	0	27.524	16.2	16.2	709050000	373520000	314040000	4	4	8	GDLLFLTNR;MLSLDFLDDVR;MLSLDFLDDVRR;VGEIVVFR
Q5RI75;A0A1Y7VIT3;Q5RI75-2	Ras and EF-hand domain-containing protein homolog	Rasef	sp|Q5RI75|RASEF_MOUSE Ras and EF-hand domain-containing protein homolog OS=Mus musculus (Mouse) OX=10090 GN=Rasef PE=1 SV=1;tr|A0A1Y7VIT3|A0A1Y7VIT3_MOUSE Isoform of Q5RI75, Ras and EF-hand domain-containing protein homolog OS=Mus musculus (Mouse) OX=10090	1	1	70.751	627	0.0021413	6.8856	1.8	1.8	701450000	33673000	739800000	1	1	2	IVLAGDAAVGK
Q5SYD0;Q5SYD0-2	Unconventional myosin-Id	Myo1d	sp|Q5SYD0|MYO1D_MOUSE Unconventional myosin-Id OS=Mus musculus (Mouse) OX=10090 GN=Myo1d PE=1 SV=1;sp|Q5SYD0-2|MYO1D-2_MOUSE Isoform of Q5SYD0, Isoform 2 of Unconventional myosin-Id OS=Mus musculus (Mouse) OX=10090 GN=Myo1d PE=1 SV=1	12	17	116.08	1006	0	110.9	13.9	19	700070000	198300000	253990000	15	19	34	DLIVCLFSK;DNKDLIVCLFSK;GIIAILDDACMNVGK;HQVEYLGLLENVR;HYAGDVVYSAIGFIDK;IGELVGVLVNHFK;ILEFDRDFR;LFCWIVTR;LQQLFIQLVLK;NSMIALVDNLASK;RFEEALQSIFNR;SNCVLEAFGNAK;TLFTLEELR;VIGFKPEEIQTVYK;VTDGMFLEALNSK;VVSVIAELLSTK;YMDINFDFK
P14152;A0A5F8MPN8	Malate dehydrogenase, cytoplasmic	Mdh1	sp|P14152|MDHC_MOUSE Malate dehydrogenase, cytoplasmic OS=Mus musculus (Mouse) OX=10090 GN=Mdh1 PE=1 SV=3;tr|A0A5F8MPN8|A0A5F8MPN8_MOUSE Isoform of P14152, Malate dehydrogenase OS=Mus musculus (Mouse) OX=10090 GN=Mdh1 PE=1 SV=1	7	6	36.511	334	0	46.981	33.8	26	697160000	129500000	99048000	10	7	17	DLDVAVLVGSMPR;EVGVYEALKDDSWLK;FVEGLPINDFSR;GEFITTVQQR;NVIIWGNHSSTQYPDVNHAK;VIVVGNPANTNCLTASK;VLVTGAAGQIAYSLLYSIGNGSVFGK
P63030;D3YWY6;D3Z5S0;E9Q0V4;D3Z786	Mitochondrial pyruvate carrier 1	Mpc1	sp|P63030|MPC1_MOUSE Mitochondrial pyruvate carrier 1 OS=Mus musculus (Mouse) OX=10090 GN=Mpc1 PE=1 SV=1;tr|D3YWY6|D3YWY6_MOUSE Isoform of P63030, Mitochondrial pyruvate carrier OS=Mus musculus (Mouse) OX=10090 GN=Mpc1 PE=1 SV=1;tr|D3Z5S0|D3Z5S0_MOUSE Isof	4	5	12.454	109	0	31.986	63.3	70.6	696230000	175480000	292920000	4	5	9	DYLMSTHFWGPVANWGLPIAAINDMK;LINYEMSK;MTFALCCYSLTFMR;NWLLFACHVTNEVAQLIQGGR;SPEIISGR
Q9QXG4;A2AQN4;A2AQN5	Acetyl-coenzyme A synthetase, cytoplasmic	Acss2	sp|Q9QXG4|ACSA_MOUSE Acetyl-coenzyme A synthetase, cytoplasmic OS=Mus musculus (Mouse) OX=10090 GN=Acss2 PE=1 SV=2;tr|A2AQN4|A2AQN4_MOUSE Isoform of Q9QXG4, Propionate--CoA ligase OS=Mus musculus (Mouse) OX=10090 GN=Acss2 PE=1 SV=1;tr|A2AQN5|A2AQN5_MOUSE I	4	5	78.861	701	0	32.429	7.8	10.4	694350000	404920000	250030000	5	6	11	AELGMNDSPSQSPPVK;DQDGYYWITGR;GATTNICYNVLDR;IGPIATPDYIQNAPGLPK;VAFYWEGNEPGETTK
Q9DCL9	Multifunctional protein ADE2;Phosphoribosylaminoimidazole-succinocarboxamide synthase;Phosphoribosylaminoimidazole carboxylase	Paics	sp|Q9DCL9|PUR6_MOUSE Multifunctional protein ADE2 OS=Mus musculus (Mouse) OX=10090 GN=Paics PE=1 SV=4	10	10	47.006	425	0	67.685	28.7	28.7	688970000	111520000	125290000	14	15	29	ACGNFGIPCELR;ASILNTWISLK;EIVLADVIDNDSWR;EVTPEGLQMVK;EVYELLDTPGR;IEFGVDVTTK;IKAEYEGDGIPTVFVSVAGR;ITSCIFQLLQEAGIK;TKEVYELLDTPGR;VVVLMGSTSDLGHCEK
P35979	60S ribosomal protein L12	Rpl12	sp|P35979|RL12_MOUSE 60S ribosomal protein L12 OS=Mus musculus (Mouse) OX=10090 GN=Rpl12 PE=1 SV=2	4	4	17.804	165	0	27.596	33.3	33.3	687570000	153060000	108280000	7	7	14	CTGGEVGATSALAPK;HSGNITFDEIVNIAR;IGPLGLSPK;QAQIEVVPSASALIIK
P14115	60S ribosomal protein L27a	Rpl27a	sp|P14115|RL27A_MOUSE 60S ribosomal protein L27a OS=Mus musculus (Mouse) OX=10090 GN=Rpl27a PE=1 SV=5	3	3	16.605	148	0	20.676	22.3	22.3	677320000	188910000	200910000	3	3	6	LWTLVSEQTR;NQSFCPTVNLDK;TGVAPIIDVVR
Q9QXI6;Q8C3K6	Sodium/glucose cotransporter 1	Slc5a1	tr|Q9QXI6|Q9QXI6_MOUSE Isoform of Q8C3K6, SGLT1 protein OS=Mus musculus (Mouse) OX=10090 GN=Slc5a1 PE=1 SV=1;sp|Q8C3K6|SC5A1_MOUSE Sodium/glucose cotransporter 1 OS=Mus musculus (Mouse) OX=10090 GN=Slc5a1 PE=1 SV=1	7	6	73.317	665	0	47.535	12.6	10.4	675100000	323070000	126180000	9	6	15	AGCTLCGYLK;AGVVTMPEYLR;AYDLFCGLDQDKGPK;GTVGGFFLAGR;IACVLPEECQK;LLPMFLMVMPGMISR;MTDTSEKPLWR
Q3UZZ6	Sulfotransferase 1 family member D1	Sult1d1	sp|Q3UZZ6|ST1D1_MOUSE Sulfotransferase 1 family member D1 OS=Mus musculus (Mouse) OX=10090 GN=Sult1d1 PE=1 SV=1	9	10	35.083	295	0	75.015	40.7	38.3	672040000	81147000	115230000	11	11	22	DIPEEILNK;FLEKDIPEEILNK;FMAGQVSFGPWYDHVK;IHPEPGTWEEFLEK;ILYHSSFSVMK;ILYLFYEDMK;ILYLFYEDMKENPK;NQFTVAQYEK;NQFTVAQYEKFEEDYVK;SGTTWVSEILDLIYNNGDAEK;THLPVQLLPSSFWK
Q9DCS9;D3YUK4	NADH dehydrogenase [ubiquinone] 1 beta subcomplex subunit 10	Ndufb10	sp|Q9DCS9|NDUBA_MOUSE NADH dehydrogenase [ubiquinone] 1 beta subcomplex subunit 10 OS=Mus musculus (Mouse) OX=10090 GN=Ndufb10 PE=1 SV=3;tr|D3YUK4|D3YUK4_MOUSE Isoform of Q9DCS9, Complex I-PDSW (Fragment) OS=Mus musculus (Mouse) OX=10090 GN=Ndufb10 PE=1 SV	6	6	21.024	176	0	41.13	39.8	39.8	668770000	86373000	71844000	9	10	19	AYDLVVDWPVTLVR;DFKVDQEIMNIIQER;EGDVLCIYEAEMQWR;PDSWDKDVYPEPPSR;VDQEIMNIIQER;YLDLGAYYSAR
[truncated: 1,923 more rows]

## Sheet: Fig 6 lysosomal area
c1401r	wt
%area	%area
8.87	5.508
9.405	2.887
7.742	4.742
13.237	3.659
8.862	2.824
7.389	5.042
6.064	3.892
7.469	8.751
6.636	5.239
11.1	5.273
8.36	8.03
7.003	3.075
6.942	4.841
10.672	2.531
5.773	3.916
9.108	4.127
8.632	6.423
14.216	3.962
12.785	8.246
17.291	3.595
6.107	2.509
6.55	5.315
8.619	5.862
18.823	4.381
8.007	3.906
10.393	6.271
9.145	7.955
9.339	5.704
7.301	8.741
[truncated: 14 more rows]

## Sheet: Fig 6 TfR1 quantitation
wt	c1401r
[truncated: 40 more rows]

[truncated: 3 more sheets: SFig5_ELISA, SFig5_BUN, SFig6_WB]
